# Supplementary material for: Novel γδ T cell-based prognostic signature to estimate risk and aid therapy in hepatocellular carcinoma
Source: BMC Cancer. 2022 Jun 10;22:638. doi: 10.1186/s12885-022-09662-6 (PMC9185956; doi:10.1186/s12885-022-09662-6)
Supplement: Supplementary file 1 — Additional file 1. [file 12885_2022_9662_MOESM1_ESM.xlsx]

## Sheet: S1
Table S1: The Results of CIBERSORT algorithm
Mixture	B cells naive	B cells memory	Plasma cells	T cells CD8	T cells CD4 naive	T cells CD4 memory resting	T cells CD4 memory activated	T cells follicular helper	T cells regulatory (Tregs)	T cells gamma delta	NK cells resting	NK cells activated	Monocytes	Macrophages M0	Macrophages M1	Macrophages M2	Dendritic cells resting	Dendritic cells activated	Mast cells resting	Mast cells activated	Eosinophils	Neutrophils	P-value	Correlation	RMSE
ICGC_SP112474-DO50920-T-0	0.0556573	0	0.00904344	0.0725735	0	0.271986	0	0.0584031	0.00298056	0	0.100429	0	0.100368	0	0.0645396	0.158553	0.00308508	0	0.0768401	0	0.0134125	0.0121295	0.92	-0.0348649	1.09961
ICGC_SP112420-DO50902-T-0	0.079186	0	0.0761524	0.0798314	0	0.17232	0	0.0296679	0.0468954	0	0	0.0786504	0.0537504	0.126816	0.0615334	0.137571	0	0	0.043389	0	0	0.0142372	0.45	0.0170033	1.07337
ICGC_SP97655-DO44714-T-0	0	0	0.0575282	0.101036	0	0.147625	0	0.0618109	0.0113301	0	0.0882728	0	0.0874644	0	0.00117843	0.290041	0.0155951	0	0.0981943	0	0.0191236	0.0208	0.39	0.0214324	1.07171
ICGC_SP196857-DO231877-T-0	0.0757137	0	0	0.0442053	0	0.207112	0	0.0244392	0.0768363	0	0.0714088	0	0.0705283	0.185569	0	0.202634	0	0	0	0.0137476	0	0.0278063	0.26	0.0448745	1.0804
ICGC_SP112633-DO50974-T-0	0.00261932	0	0.0451962	0.0831936	0	0.096848	0.00174454	0.0745102	0.0182451	0.0557362	0	0.057115	0.0226313	0.0268932	0.039933	0.412118	0	0.0150468	0	0.0165315	0	0.0316382	0.27	0.0417708	1.0779
ICGC_SP196904-DO231918-T-0	0.0149635	0	0.0510371	0.0922047	0	0.121606	0	0.011509	0.028354	0.0101153	0	0.0503808	0.0243814	0.0756245	0.0968831	0.293441	0.119794	0	0	0	0	0.00970538	0.02	0.176266	1.01902
ICGC_SP112414-DO50900-T-0	0.0720459	0	0.0472909	0.0728744	0	0.233537	0	0.0133979	0.0473805	0.00997499	0	0.0805609	0.024974	0.0935465	0.0827192	0.177771	0.0212692	0	0.0148892	0	0	0.00776833	0.12	0.101944	1.04727
ICGC_SP196862-DO231878-T-0	0.0258337	0	0.0234068	0.065356	0	0.0600828	0.0241255	0.0778198	0	0.0439844	0.00228679	0.00328036	0.0278291	0.134025	0.0777889	0.235034	0.0255849	0	0.166615	0	0	0.00694699	0.13	0.0890288	1.0497
ICGC_SP97649-DO44708-T-0	0.028194	0	0	0.193354	0	0.145806	0	0.0519566	0.0457439	0	0.068824	0.0683306	0.0792415	0	0.021261	0.214162	0.00791095	0	0.0549687	0	0.0108443	0.00940155	0.59	-0.00165086	1.10217
ICGC_SP112072-DO50746-T-0	0.0195728	0.0104522	0.00978776	0.0593187	0	0.24385	0.0231144	0.00276961	0.000162385	0	0.0160661	0	0.0531205	0.257907	0.0394043	0.158784	0.0526328	0	0.0365486	0	0	0.0165092	0	0.259926	0.987754
ICGC_SP196809-DO231838-T-0	0.0195119	0	0.0519661	0.124302	0	0.01984	0	0.0659274	0	0.0300736	0.0435579	0	0.0353452	0.0733652	0.00967514	0.360058	0	0.0388629	0.0885243	0	0.0167356	0.0222551	0.57	0.000823468	1.08476
ICGC_SP112618-DO50970-T-0	0	0	0.0471979	0.156839	0	0.093891	0.01852	0.0532965	0	0.0305111	0.0439313	0	0.0460899	0	0.0655841	0.279574	0.0578685	0	0.105788	0	0	0.000907863	0.91	-0.0313025	1.08924
ICGC_SP196922-DO231923-T-0	0.0498069	0	0.0295	0.0895542	0	0.173098	0	0.048175	0.00466371	0	0	0.0835347	0.0537147	0	0.0408505	0.237059	0.0858308	0	0.0849694	0	0.0163146	0.002929	0.69	-0.0161147	1.08095
ICGC_SP112399-DO50894-T-0	0.110923	0	0	0.0478141	0	0.213162	0	0.0773833	0	0	0	0.081343	0.0680791	0.000995535	0.137874	0.0966813	0.00264008	0	0.149976	0	0	0.0131277	0.5	0.00611368	1.09084
ICGC_SP196882-DO231894-T-0	0	0.0631133	0.0191655	0.141767	0	0.0269489	0	0.0537108	0.103923	0	0	0.178462	0.0324812	0.0960411	0.0696943	0.117038	0.0321547	0	0.0654988	0	0	0	0	0.379316	0.927615
ICGC_SP97607-DO44666-T-0	0.0650873	0	0	0.025631	0	0.212639	0	0.0777084	0.00864889	0	0.114274	0	0.0848202	0.084976	0	0.200977	0.0426838	0	0.0603291	0	0	0.0222255	0.29	0.0384964	1.06914
ICGC_SP112314-DO50861-T-0	0.0471086	0	0.0512133	0.0566691	0	0.163928	0.00313019	0.065267	0	0.0822538	0.00324297	0.0194537	0.0848642	0	0.103958	0.207256	0	0	0.0952454	0	0.000556456	0.0158538	0.46	0.0119322	1.07492
ICGC_SP112308-DO50858-T-0	0.0279097	0	0.0476526	0.219064	0	0	0.0607691	0.0554919	0.098644	0	0	0.0701509	0.0282262	0.15093	0.097045	0.144086	0	0	0	0	0	3.1748e-05	0.07	0.137947	1.0381
ICGC_SP196953-DO231930-T-0	0.123209	0	0	0.056684	0	0.227934	0	0.0613645	0	0	0.124806	0	0.0839289	0	0.0229362	0.176202	0	0	0.065356	0	0	0.057579	0.54	0.00229277	1.0859
ICGC_SP194015-DO228893-T-0	0.104332	0	0	0.122906	0	0.18017	0	0.0537872	0.0670827	0	0	0.0742091	0.0740041	0.0834659	0	0.173842	0	0	0	0.0357496	0	0.0304509	0.27	0.0415284	1.07711
ICGC_SP196891-DO231903-T-0	0.0838616	0	0	0.0184736	0	0.187709	0	0.000399503	0.0467503	0	0.0517884	0.0150054	0.0554183	0.206077	0.0153671	0.247379	0	0	0	0.0496928	0	0.0220787	0.02	0.168807	1.02823
ICGC_SP196755-DO231913-T-0	0	0	0.0701896	0.208179	0	0.0521202	0.00286565	0.0622951	0.0100485	0	0.0405063	0.00247735	0.0661446	0	0.0876409	0.304665	0	0	0.0753757	0	0.015585	0.00190695	0.92	-0.0348986	1.09494
ICGC_SP97695-DO44754-T-0	0	0	0.0197272	0.0562341	0	0.1055	0.00976488	0.0112453	0.0483997	0	0	0.0764997	0.0363637	0.390927	0.0589082	0.173038	0	0	0	0.00327713	0	0.0101156	0	0.514792	0.857663
ICGC_SP194007-DO228883-T-0	0	0	0.0506579	0.0430143	0	0.301175	0	0.00677	0	0	0.0116877	0.0271116	0.0523953	0.0650079	0.0742286	0.224253	0.042081	0	0.101618	0	0	0	0.36	0.0253043	1.07095
ICGC_SP112574-DO50954-T-0	0	0	0.023461	0.0395651	0	0.194627	0	0.0105739	0.000233002	0	0	0.103918	0.0277987	0.118394	0.0594447	0.362801	0	0	0.0572933	0	0	0.00189118	0.14	0.0849982	1.06469
ICGC_SP196818-DO231842-T-0	0	0.00969997	0.0188781	0.131776	0	0.170982	0	0.0563033	0.100872	0.00408589	0	0.144376	0.0337459	0.0935103	0.0986499	0.12012	0.0169996	0	0	0	0	0	0.15	0.0755726	1.08024
ICGC_SP196832-DO231916-T-0	0.0504181	0	0.0759734	0.161852	0	0.060484	0	0.0878699	0	0	0	0.0723402	0.0535379	0	0.0906459	0.233004	0.0896166	0	0	0.0143323	0	0.0099257	0.7	-0.0177447	1.08679
ICGC_SP196894-DO231905-T-0	0.0970512	0	0.0409885	0.167427	0	0.0789136	0	0.0268963	0.0534098	0.071027	0	0.117843	0.0256218	0.0516049	0.120378	0.079068	0.0141403	0	0.055631	0	0	0	0	0.25819	0.988823
ICGC_SP112411-DO50899-T-0	0.0767779	0	0.0428983	0.0137932	0	0.23783	0	0.031616	0	0.0703167	0.0279198	0	0.0638426	0	0.0511788	0.290529	0.00512418	0	0.0471149	0	0.023829	0.01723	0.79	-0.0236856	1.08713
ICGC_SP97747-DO44806-T-0	0	0.0247698	0.0127645	0.0600863	0	0.157487	0	0.00710936	0.0388081	0	0	0.075807	0.0702569	0.137865	0.0291565	0.229556	0.0381132	0	0.0864083	0	0.0318118	0	0.24	0.0516326	1.06484
ICGC_SP112260-DO50838-T-0	0.0292791	0	0.0702344	0.210697	0	0.0150604	0.0319309	0.0379825	0	0	0.0736197	0	0.0759987	0	0.0758307	0.23027	0.0190042	0	0.0652811	0	0.0393716	0.0254398	0.86	-0.0273922	1.08422
ICGC_SP196796-DO231795-T-0	0.0984242	0	0.0543474	0.079513	0	0.182141	0	0.0958429	0	0	0	0.0780702	0.0681716	0	0.0331469	0.243223	0	0	0.0625182	0	0.00460122	0	0.96	-0.0460537	1.09586
ICGC_SP196841-DO231864-T-0	0	0	0.0693049	0.181822	0	0.0684669	0.0527295	0.11422	0	0	0.0467047	0	0.0418278	0	0.0472165	0.317517	0.0513987	0	0	0	0.00235347	0.00643959	0.39	0.0229427	1.07474
ICGC_SP194064-DO228906-T-0	0	0	0.0581184	0.146519	0	0.0726406	0	0.0509819	0	0	0.022228	0.0177814	0.0556514	0.0860446	0.0611087	0.303471	0	0	0.125455	0	0	0	0.32	0.0315378	1.07103
ICGC_SP196897-DO231907-T-0	0.0854586	0	0	0.14955	0	0.161863	0	0.035069	0	0	0.0109866	0.0291487	0.0731277	0.152791	0	0.133615	0	0.0770845	0.079045	0	0.00108276	0.0111782	0.37	0.0244216	1.07574
ICGC_SP112453-DO50912-T-0	0.10197	0	0.00823265	0.229804	0	0.0372822	0.00152919	0.111084	0	0	0	0.0801111	0.0656236	0.000131991	0.0793543	0.157392	0.021243	0	0.0900828	0	0	0.0161597	0.46	0.0126181	1.08176
ICGC_SP97681-DO44740-T-0	0.0457907	0	0	0.188231	0	0.0013077	0	0.14315	0.0358863	0	0	0.10866	0.0516328	0.0872965	0.0781826	0.15919	0	0	0.100672	0	0	0	0.13	0.0945461	1.05214
ICGC_SP97805-DO44864-T-0	0.0870482	0	0.0526463	0.168189	0	0.078418	0.0141055	0.0443725	0	0	0.0824871	0	0.0472497	0.0646349	0.0404631	0.196502	0	0	0.0947255	0	0	0.029158	0.52	0.00443147	1.07351
ICGC_SP112325-DO50865-T-0	0	0.0419325	0.025147	0.14888	0	0.0690804	0	0.10856	0	0.0264653	0	0.114621	0.0475849	0.0720065	0.105819	0.162951	0.0183847	0	0.0344218	0	0.0146118	0.00953402	0.28	0.0403004	1.07667
ICGC_SP112446-DO50910-T-0	0.0857027	0	0.0596479	0.109773	0	0.217421	0	0.00515944	0.0258788	0	0	0.103717	0.0570255	0	0.209431	0.0781709	0.0128413	0	0.0352317	0	0	0	0.05	0.149394	1.05248
ICGC_SP112611-DO50968-T-0	0.0743299	0	0.0467947	0.11985	0	0.17368	0	0.0326969	0	0	0	0.0964855	0.0466738	0.00880517	0.0543146	0.214491	0	0	0.102531	0	0.00697205	0.0223749	0.49	0.00752245	1.07648
ICGC_SP196735-DO231922-T-0	0.192336	0	0	0.118104	0	0.103899	0.000932065	0.119346	0.000942596	0.0242388	0	0.0642937	0.0489234	0	0.124052	0.147128	0.0177591	0	0	0.00862074	0	0.0294248	0.18	0.0679364	1.06994
ICGC_SP97789-DO44848-T-0	0.10596	0	0.0629313	0.184841	0	0.0735945	0.00163903	0.0320719	0	0.00486828	0	0.0360658	0.0620486	0.02177	0.0793071	0.228305	0	0	0.10275	0	0.00384821	0	0.96	-0.0442249	1.09177
ICGC_SP194039-DO228898-T-0	0.0210705	0	0.0472624	0.115865	0	0.00309727	0.0294916	0.049213	0	0.00660085	0.182684	0	0.0534334	0.0941587	0.0646217	0.256166	0	0	0.0646749	0	0.00665052	0.0050097	0.28	0.03907	1.07439
ICGC_SP112456-DO50913-T-0	0	0.00787797	0.000643249	0.120396	0	0.130026	0	0.0356855	0.022548	0	0.130149	0.0155812	0.0783317	0.0941176	0.0467052	0.169526	0.025623	0	0.0886524	0	0	0.0341375	0.65	-0.00970396	1.09359
ICGC_SP196888-DO231901-T-0	0.0456378	0	0	0.0813016	0	0.153138	0	0.0132719	0.167601	0	0.0193897	0	0.0518461	0.0835046	0	0.262253	0.0149004	0	0.0985918	0	0	0.00856443	0.12	0.100222	1.04738
ICGC_SP97753-DO44812-T-0	0.00638951	0	0.0357853	0.124496	0	0.158126	0	0.0474356	0.00395273	0	0	0.0574522	0.0417776	0.202482	0.0831402	0.20768	0.0241347	0	0	0	0	0.00714839	0.23	0.0542118	1.08042
ICGC_SP112524-DO50936-T-0	0.0448543	0	0.0532408	0.284715	0	0.0622273	0.0375189	0.0783928	0.0413576	0	0	0.0569366	0.0427028	0.0430047	0.0535422	0.115253	0.0256361	0	0.0566887	0	0	0.00392941	0.23	0.0530567	1.06945
ICGC_SP196751-DO231912-T-0	0.0618743	0	0.0545328	0.0300362	0	0.277205	0	0.0103438	0	0.0218662	0	0.0698501	0.0338299	0.115269	0.0594107	0.175502	0	0	0.0642379	0	0	0.0260416	0.57	1.85573e-05	1.08201
ICGC_SP112339-DO50869-T-0	0.0961459	0	0.0685223	0.126076	0	0.133955	0	0	0.0734219	0.00411259	0	0.100403	0.0478533	0.0664337	0.080413	0.151171	0	0	0.0489784	0	0	0.0025137	0.28	0.0386348	1.06886
ICGC_SP196870-DO231884-T-0	0.140456	0	0	0	0	0.266432	0	0.00494931	0.0227733	0	0	0.0666149	0.0494689	0.0476431	0.0953749	0.170258	0.0273448	0	0.0979709	0	0	0.0107137	0.24	0.0526828	1.06063
ICGC_SP112449-DO50911-T-0	0.0918061	0	0.0618172	0.201833	0	0.119777	0	0.0269995	0	0	0	0.0382188	0.0631017	0	0.0316674	0.2553	0	0	0.0891194	0	0	0.0203601	0.84	-0.026497	1.08781
ICGC_SP196782-DO231828-T-0	0.0659034	0	0.0392922	0.0493963	0	0.478678	0.00195256	0	0	0	0.0463965	0	0.0374878	0	0.0182386	0.152104	0	0	0.110551	0	0	0	0.17	0.0722636	1.0699
ICGC_SP112437-DO50907-T-0	0	0	0.0466931	0.146775	0	0.146331	0	0.0577154	0	0	0.0242239	0.0344347	0.0677523	0.0567755	0.0454066	0.230578	0.000349508	0	0.142966	0	0	0	0.67	-0.0131995	1.08547
ICGC_SP112477-DO50921-T-0	0.0824433	0	0	0.12226	0	0.0994575	0	0.0609982	0.0152412	0	0	0.104627	0.0875142	0	0.0599199	0.205176	0.0184298	0	0.120052	0	0	0.0238801	0.61	-0.00410524	1.08253
ICGC_SP97593-DO44652-T-0	0.0596995	0	0.0296304	0.122071	0	0.135419	0	0.0220301	0	0	0	0.0919059	0.0516338	0	0.0360789	0.155643	0.00683689	0	0.268244	0	0	0.0208065	0.31	0.0369856	1.07588
ICGC_SP97735-DO44794-T-0	0	0	0	0.060735	0	0.247335	0	0	0.0794914	0	0	0.0872729	0.0473873	0	0.0909443	0.34648	0	0	0.0353715	0	0	0.00498279	0.28	0.0401345	1.08274
ICGC_SP112471-DO50919-T-0	0.109468	0	0	0.0346674	0	0.152869	0	0.0879741	0	0	0.0724115	0.000525823	0.069007	0.0458295	0.127876	0.157935	0	0	0.121424	0	0.00602989	0.0139829	0.35	0.0270419	1.07232
ICGC_SP112625-DO50972-T-0	0.0489043	0	0.0700485	0.21004	0	0.00829633	0.0210282	0.0468858	0	0	0.0610263	0	0.0774375	0	0.0537963	0.226453	0	0	0.122481	0	0.0529446	0.000657581	0.71	-0.018383	1.07769
ICGC_SP196958-DO231931-T-0	0.0213434	0	0.0670615	0.09965	0	0.0344208	0.0421176	0.0609066	0	0.0565755	0.0162417	0	0.0201692	0.0605395	0.06205	0.259767	0.128013	0	0.0650548	0	0	0.00608986	0.45	0.0167572	1.06842
ICGC_SP196873-DO231886-T-0	0.0728452	0	0.0546508	0.103631	0	0.280853	0	0.00185163	0.0376125	0	0	0.0941199	0.0301037	0.0713373	0.0655213	0.148809	0.0295275	0	0	0.000273522	0	0.00886266	0.21	0.0577566	1.0704
ICGC_SP97613-DO44672-T-0	0	0	0.0669604	0.0874603	0	0.314065	0	0.0609326	0	0	0	0.0767733	0.0753999	0	0.0172681	0.151254	0	0.00184095	0.0853539	0	0.01529	0.0474008	0.65	-0.0107654	1.09395
ICGC_SP97721-DO44780-T-0	0.0383725	0	0	0	0	0.226801	0	0.000456006	0.0259834	0	0.062271	0.0786873	0.0382016	0	0	0.111908	0	0.0331498	0	0.211047	0	0.173123	0.15	0.0764715	1.07718
ICGC_SP196885-DO231898-T-0	0.0622609	0	0	0.131504	0	0.124649	0	0.0553953	0.0768974	0	0	0.112933	0	0	0.12391	0.1573	0.0149712	0	0.100478	0	0	0.0397022	0.08	0.134886	1.04101
ICGC_SP112521-DO50935-T-0	0.09471	0	0.0143966	0.21637	0	0.0576197	0	0.0255219	0.0390483	0	0	0.12332	0.0514309	0	0.0714297	0.174281	0.00824725	0	0.110908	0	0	0.0127168	0.45	0.0154626	1.0849
ICGC_SP97741-DO44800-T-0	0.0168902	0	0.0541333	0.164957	0	0.085078	0.017787	0.0607442	0	0	0.0331025	0	0.0473812	0.125516	0.114146	0.262149	0	0	0	0	0	0.0181152	0.18	0.0671448	1.06899
ICGC_SP112535-DO50940-T-0	0.0962192	0	0	0.000259305	0	0.198576	0	0.0535604	0	0	0.107895	0	0.0771144	0	0.0463576	0.245696	0.0111777	0	0.151342	0	0	0.0118025	0.61	-0.00319376	1.07776
ICGC_SP196908-DO231919-T-0	0.0411142	0	0.000473947	0	0	0.162955	0	0.122433	0	0	0.0606623	0.0905762	0.0552965	0	0.0717463	0.261963	0.0168038	0	0.103936	0	0.0120401	0	0.2	0.0587539	1.06083
ICGC_SP112293-DO50852-T-0	0.00966275	0	0.0204529	0.389082	0	0	0.0118854	0.0936442	0.0678417	0.0299689	0	0.0117096	0.00552337	0.0689069	0.0478885	0.201939	0.00250973	0	0.0387595	0	0	0.000225014	0	0.2527	0.994659
ICGC_SP196935-DO231926-T-0	0	0.0208536	0.0568393	0.102552	0	0.202764	0.0253361	0.0942016	0	0.0657283	0	0.0126161	0.0501822	0	0.0197694	0.288076	0	0.0488133	0	0	0	0.0122677	0.68	-0.0151021	1.09413
ICGC_SP196778-DO231825-T-0	0.0217687	0	0	0.0684169	0	0.120427	0	0	0.0186916	0	0	0.0537034	0.00238249	0	0.0784559	0.498021	0.00652686	0	0	0.0317672	0	0.0998379	0.13	0.0965608	1.0712
ICGC_SP196940-DO231927-T-0	0.0110326	0	0.100482	0.221377	0	0.000910748	0.0393541	0.0216618	0	0	0.0626869	0	0.0663307	0	0.0171195	0.341098	0	0.0314142	0	0.0315799	0.0306619	0.0242914	0.65	-0.0104775	1.0837
ICGC_SP196800-DO231831-T-0	0	0	0.0259736	0.086595	0	0.218646	0	0.0180665	0.00464451	0	0.0413847	0.013	0.0347576	0.169867	0.0302075	0.281173	0.00491091	0	0.0588437	0	0	0.0119298	0.14	0.0863863	1.062
ICGC_SP112514-DO50933-T-0	0	0	0.0374075	0.0184123	0	0.21239	0	0.0685954	0	0	0.15107	0	0.0939881	0	0.0114134	0.252148	0.0262348	0	0.0973925	0	0.01406	0.0168881	0.49	0.00775591	1.07927
ICGC_SP196760-DO231849-T-0	0.00926963	0	0.0162724	0.0895329	0	0.245182	0	0.0073465	0.0261014	0	0	0.0863865	0.0226289	0.0116502	0.0533787	0.111978	0.138801	0	0.181472	0	0	0	0.21	0.0580193	1.06143
ICGC_SP97733-DO44792-T-0	0.0406139	0	0	0.118471	0	0.216624	0	0.0421405	0	0	0	0.0551123	0.0760115	0	0.00522239	0.311351	0.0148989	0	0.0645429	0	0.0483262	0.00668591	0.67	-0.0123075	1.09259
ICGC_SP196879-DO231891-T-0	0.0555599	0	0.0580213	0.177113	0	0.0885091	0.00929178	0.0630609	0.0067104	0	0	0.0469209	0.021009	0.0573038	0.191521	0.196243	0.0054539	0	0.0227731	0.000508952	0	0	0.01	0.184647	1.02586
ICGC_SP112595-DO50962-T-0	0.0483452	0	0.0575413	0.102825	0	0.0876543	0.0485249	0	0	0.00702055	0.0880657	0	0.085879	0	0.0730742	0.304527	0	0	0.0685518	0	0.0190263	0.00896491	0.47	0.0110645	1.07132
ICGC_SP97807-DO44868-T-0	0	0	0.0594158	0.186901	0	0.00639394	0.0621813	0.0730909	0	0	0.126761	0	0.0765888	0.00773234	0.0574331	0.226402	0	0	0.11137	0	0.0016312	0.00409867	0.95	-0.0403565	1.09456
ICGC_SP112076-DO50748-T-0	0.012109	0	0.0509091	0.14051	0	0.125386	0	0.0233372	0.0207309	0.00535787	0	0.0505952	0.0224022	0.127332	0.053225	0.366034	0	0	0	0	0	0.00207099	0.36	0.0255768	1.09196
ICGC_SP112067-DO50743-T-0	0.0392672	0	0.0428719	0.148117	0	0.0436528	0.0105271	0.0565743	0	0	0.0270116	0.000103349	0.0427242	0	0.0858391	0.220069	0	0	0.278925	0	0	0.00431825	0.53	0.00377721	1.08791
ICGC_SP112357-DO50879-T-0	0.0239651	0.0129637	0.022746	0.124402	0	0.164468	0	0.0227134	0.039702	0.0130928	0	0.069905	0.0400231	0.0391463	0.0617144	0.114828	0.00183135	0	0.244466	0	0	0.00403415	0.53	0.00352829	1.08967
ICGC_SP112492-DO50926-T-0	0.0165567	0	0.0760281	0.174422	0	0.0910921	0.0300022	0.0607347	0	0	0.082203	0	0.0704293	0	0.0733155	0.267411	0.0214264	0	0	0	0.0200548	0.0163238	0.69	-0.0168926	1.08896
ICGC_SP112374-DO50885-T-0	0	0	0.0498257	0.150939	0	0.189056	0	0.0202103	0.0010008	0.0286947	0	0.0694671	0.04359	0	0.0332623	0.276379	0.0129183	0	0.0590942	0	0.0326022	0.0329608	0.62	-0.00652155	1.08859
ICGC_SP112589-DO50960-T-0	0.0409477	0	0.0269948	0.179937	0	0.0539744	0.0127391	0.0716641	0	0	0	0.0373174	0.0425802	0.163819	0.0364344	0.19135	0	0	0.142193	0	4.97405e-05	0	0.14	0.0800614	1.05313
ICGC_SP112468-DO50917-T-0	0.0354804	0	0	0.0957607	0	0.132839	0	0.0491513	0.0218914	0	0.0778799	0	0.0692676	0.215193	0	0.13926	0.0127897	0	0.132768	0	0	0.0177182	0.32	0.0310316	1.08124
ICGC_SP97615-DO44674-T-0	0	0	0.0126922	0.0923443	0	0.269135	0	0	0.0871345	0	0	0.0943733	0.0311922	0.0426989	0.0619478	0.0998981	0.206317	0	0	0	0	0.00226685	0.45	0.0156902	1.0909
ICGC_SP194074-DO228907-T-0	0.0351979	0.021287	0.00308189	0.0257996	0	0.252887	0	0	0.0489059	0.0299365	0	0.103826	0	0.314475	0.0816494	0.0716587	0	0	0	0.0061546	0	0.00514017	0.02	0.179157	1.03809
ICGC_SP112384-DO50889-T-0	0	0	0.0434682	0.164884	0	0.196911	0	0.0653946	0.0867939	0	0	0.112944	0.0427544	0.0529736	0.0866997	0.131641	0	0	0	0	0	0.0155351	0.52	0.00425555	1.10918
ICGC_SP196849-DO231870-T-0	0	0	0.0453786	0.157626	0	0.0214961	0.0232076	0.0389594	0	0.0118041	0	0.045088	0.0248898	0.123467	0.111521	0.301396	0	0	0.0951673	0	0	0	0.11	0.124522	1.04254
ICGC_SP112253-DO50835-T-0	0.00282258	0	0.00677053	0.240753	0	0.0476369	0.0873255	0.0640208	0.0182526	0.142834	0	0.0350979	0	0.110318	0.116398	0.125762	0	0	0.00200837	0	0	0	0	0.414344	0.91388
ICGC_SP112517-DO50934-T-0	0	0	0.0448433	0.0926695	0	0.0640361	0.0599031	0.0501273	0	0.0383135	0.147972	0	0.0448187	0.0403432	0.0492868	0.232908	0.022529	0	0.103641	0	0	0.00860772	0.4	0.0201199	1.07418
ICGC_SP97609-DO44668-T-0	0.0362666	0	0.052177	0.200389	0	0	0.0191864	0.00667508	0	0	0.0999819	0	0.0681883	0	0.0558625	0.197107	0	0	0.195483	0	0.0489784	0.0197054	0.65	-0.0103691	1.08322
ICGC_SP112465-DO50916-T-0	0.0252002	0.0024185	0.0233326	0.0516615	0	0.167644	0	0.0374268	0.0379901	0.0116528	0	0.136535	0.0113254	0.0881283	0.101642	0.123081	0.116344	0	0.0577178	0	0	0.00789984	0.02	0.167713	1.02022
ICGC_SP97743-DO44802-T-0	0.0826964	0	0.0288075	0.0480998	0	0.167522	0	0.0252171	0	0	0	0.0544367	0.0864349	0	0.0342735	0.369854	0	0	0.0893185	0	0.00704212	0.00629708	0.54	0.00268304	1.08063
ICGC_SP194030-DO228897-T-0	0.0187615	0	0.0948648	0.0759488	0	0.0736249	0.0295972	0.0440939	0	0.0264415	0.0125212	0	0.0342645	0.173496	0.0486393	0.255997	0	0	0.10144	0	0	0.0103083	0.19	0.0622759	1.06033
ICGC_SP112240-DO50828-T-0	0	0	0.0590765	0.227646	0	0.0450865	0.0107713	0.0669828	0	0	0.00178617	0.0455713	0.0984863	0	0.0481823	0.315314	0	0.00265005	0	0.0195916	0.0498724	0.00898324	0.91	-0.0315601	1.09775
ICGC_SP97795-DO44854-T-0	0.0573472	0	0	0.178772	0	0.110981	0	0.0749285	0.0501925	0	0	0.0280732	0.0437321	0.0579031	0.0763141	0.167017	0.0110371	0	0.114601	0	0	0.0291018	0.4	0.0205131	1.07557
ICGC_SP196823-DO231846-T-0	0	0	0.0252302	0.0489184	0	0.249544	0	0	0.0209863	0	0	0.0407902	0.0225851	0.144246	0.0566089	0.234972	0.0999993	0	0.0478315	0	0	0.00828832	0.12	0.104156	1.04948
ICGC_SP112295-DO50853-T-0	0.000832913	0	0.0271296	0.164255	0	0.0577775	0	0.0460927	0.0908535	0	0	0.117298	0.0485535	0.0908153	0	0.306735	0	0.0281653	0	0	0.00308899	0.0184025	0.13	0.0933535	1.06251
ICGC_SP112281-DO50847-T-0	0.00989871	0	0.0883623	0.190858	0	0.0205916	0.0278216	0.0647264	0	0	0.0985177	0	0.0764787	0	0.0861539	0.209398	0	0	0.0528551	0.0166961	0.0374866	0.0201552	0.62	-0.00706902	1.07958
ICGC_SP97575-DO44634-T-0	0	0	0.0739732	0.245372	0	0.0189357	0.0239405	0.0624758	0	0	0.0719799	0	0.0924839	0	0.0321261	0.300974	0	0	0	0.0160316	0.0526163	0.00909088	0.78	-0.0221778	1.09326
ICGC_SP97775-DO44832-T-0	0	0	0.0531522	0.133504	0	0.0937033	0.0158678	0.082701	0	0	0.0500582	0	0.067216	0.00787669	0.12147	0.247369	0	0	0.0965713	0	0.0155747	0.0149366	0.46	0.0138554	1.07683
ICGC_SP97729-DO44788-T-0	0.17776	0	0.0454252	0.0490928	0	0.155104	0	0.0681621	0.0173475	0	0	0.094538	0.0221295	0.107654	0.0741737	0.163463	0	0	0.0174564	0	0	0.00769405	0.12	0.10988	1.04252
ICGC_SP194060-DO228904-T-0	0.0134297	0	0.0147	0.0582613	0	0.192139	0	0.0466733	0.00270979	0	0.0725498	0.00531021	0.0669338	0	0.0610414	0.280129	0.0440036	0	0.108835	0	0	0.0332845	0.6	-0.00249184	1.08024
ICGC_SP196949-DO231929-T-0	0.0474572	0	0.0320942	0.0706198	0	0.194333	0	0.02234	0.00598392	0.0458486	0	0	0.00890683	0.130606	0.163082	0.163023	0.0906715	0	0.0250344	0	0	0	0.05	0.151734	1.03654
ICGC_SP196900-DO231908-T-0	0.0165279	0.0125254	0	0.0471481	0	0.146887	0.0291877	0	0.0346493	0.0247363	0	0.0851724	0	0.303926	0.11554	0.149957	0	0	0.0337428	0	0	0	0	0.540779	0.840807
ICGC_SP196876-DO231889-T-0	0.00853983	0	0.0879716	0.152569	0	0.082169	0.0210796	0.0558293	0	0.018495	0.0331344	0.00681029	0.0891335	0.0165341	0.0938835	0.275073	0	0	0	0.0369406	0	0.0218378	0.7	-0.0173719	1.0887
ICGC_SP112378-DO50886-T-0	0	0	0.0230321	0.119375	0	0.179923	0	0.0863993	0	0	0	0.105368	0.0671117	0	0.0401036	0.284888	0.0241964	0	0.0694472	0	0	0.000156684	0.67	-0.0130519	1.09462
ICGC_SP194017-DO228894-T-0	0	0.0400208	0.028126	0	0	0.242403	0	0.0709402	0	0	0.0291196	0.04458	0.0588366	0	0.0957404	0.276686	0.00792785	0	0.105619	0	0	0	0.67	-0.0131753	1.08541
ICGC_SP196931-DO231925-T-0	0.0353095	0	0	0.00658673	0	0.164162	0	0.00752202	0	0	0.0605018	0	0.0612953	0.213256	0.0406109	0.297052	0.00651689	0	0.10606	0	0.00112646	0	0.01	0.201842	1.01619
ICGC_SP196845-DO231867-T-0	0	0	0.0524526	0.171188	0	0	0.0310136	0.0422813	0	0	0.0404247	0	0.0642433	0.0741484	0.059977	0.340715	0	0	0.115747	0	0.00633463	0.00147465	0.96	-0.04493	1.10181
ICGC_SP196741-DO231817-T-0	0.136746	0	0.0207321	0.0685825	0.0336646	0.0776716	0.00515342	0	0.0758701	0.000723311	0	0.0792908	0.028633	0.199499	0.123185	0.0900509	0	0	0.0601984	0	0	0	0.06	0.145044	1.03401
ICGC_SP112312-DO50860-T-0	0.0608549	0	0.0353362	0.0870219	0	0.283817	0.00366161	0.042681	0.0159139	0.04862	0	0.0490717	0.0170264	0.114784	0.0480081	0.178925	0.0117102	0	0.00256804	0	0	0	0.13	0.0984956	1.05608
ICGC_SP97739-DO44798-T-0	0	0	0.0437124	0.0579284	0	0.240853	0	0.0658675	0.0200563	0	0	0.111924	0.0334066	0.0574169	0.017597	0.277057	0.0100303	0.0545489	0.00184381	0	0	0.00775758	0.41	0.0190444	1.08645
ICGC_SP112202-DO50810-T-0	0.127025	0	0	0.114641	0	0.139902	0	0	0.184096	0	0	0.0690213	0	0.161541	0.0464079	0.117927	0.00942579	0	0.0300137	0	0	0	0.13	0.092343	1.05999
ICGC_SP112332-DO50867-T-0	0	0	0.085875	0.126302	0	0.149781	0	0.11475	0	0	0	0.0599642	0.0821616	0	0.0407602	0.204419	0	0	0.0688864	0	0	0.0671016	0.74	-0.0196414	1.08776
ICGC_SP97749-DO44808-T-0	0	0	0.0264771	0.086108	0	0.233243	0	0.0359646	0.0235019	0	0	0.0814923	0.0168512	0.0637706	0.0591804	0.312018	0.0196399	0	0.00945078	0	0	0.0323025	0.35	0.026583	1.08554
ICGC_SP196913-DO231920-T-0	0	0	0.0399659	0.141937	0	0.0544323	0.0394135	0.0442315	0	0.0274944	0.123624	0	0.031915	0	0.0448678	0.214515	0.0683915	0	0.115239	0	0	0.053974	0.97	-0.0475865	1.09749
ICGC_SP97637-DO44696-T-0	0.0391299	0	0.0701833	0.139795	0	0.177766	0.0439466	0.0404885	0	0.0115125	0.0331704	0	0.0428963	0.0342067	0.00669556	0.231612	0.0880817	0.0266761	0.000187153	0	0.0045596	0.00909254	0.68	-0.0143969	1.08443
ICGC_SP196805-DO231834-T-0	0.0731499	0	0.0290995	0.164164	0	0.194254	0	0.0510235	0.00194815	0	0	0.118651	0.0511078	0	0.0940196	0.163854	0.00537638	0	0.0277629	0	0	0.0255897	0.78	-0.0226689	1.10929
ICGC_SP194048-DO228901-T-0	0.0599081	0	0.147618	0.135456	0	0.0145015	0.0436817	0.0341716	0.0277817	0.00114356	0.0232011	0	0.0386185	0.218642	0.0558545	0.103593	0	0	0.0452116	0	0.0506176	0	0.13	0.0990862	1.04122
ICGC_SP196719-DO231932-T-0	0.0128571	0	0.0183491	0.0440071	0	0.279749	0	0	0.0444094	0.00240531	0	0.105318	0.0305291	0.130253	0.0764081	0.247499	0.00696445	0	0.000469374	0	0	0.000783211	0.28	0.0393621	1.08646
ICGC_SP196866-DO231882-T-0	0.0749373	0	0.0441049	0.118546	0	0.156441	0	0.0390081	0	0	0	0.0862655	0.0941612	0	0.108162	0.221877	0	0	0.0564968	0	0	0	0.63	-0.00771715	1.0877
ICGC_SP97787-DO44846-T-0	0.0369156	0	0.0616848	0.115172	0	0	0.00415194	0.0361487	0	0.0765628	0.0786133	0	0.0394852	0.0735476	0.0861062	0.275475	0	0	0.0948658	0	0	0.0212705	0.33	0.0280121	1.0733
ICGC_SP196853-DO231873-T-0	0.0726105	0	0.0248792	0.0741699	0	0.288064	0	0	0.086784	0	0	0.0354602	0.0204284	0	0.0666661	0.139095	0.0797481	0	0.104579	0	0	0.0075152	0.1	0.128993	1.03153
ICGC_SP112352-DO50875-T-0	0.0637224	0	0.0414762	0.168616	0	0.131558	0	0.0113617	0.112454	0	0	0.0912985	0.0634363	0	0.0747366	0.119394	0.00729982	0	0.114647	0	0	0	0.18	0.0677492	1.06212
ICGC_SP196729-DO231820-T-0	0.0373155	0	0.0194117	0.222794	0	0.0481426	0.00289316	0.0496868	0.0732962	0.0526325	0	0.0805363	0.0315628	0.0599178	0.138939	0.0899461	0.0356269	0	0.0507187	0	0.00658035	0	0.05	0.150576	1.03953
ICGC_SP97617-DO44676-T-0	0.0422632	0	0	0.206634	0	0	0.0553263	0.0246844	0.0513189	0.0425679	0	0.0855018	0	0.138703	0.105204	0.159114	0.0149658	0	0.0629951	0	0	0.0107207	0	0.348869	0.942253
ICGC_SP196926-DO231924-T-0	0.0508066	0	0.0474086	0.106968	0	0	0.0629471	0.072875	0.0109272	0.0399892	0	0.0164378	0.0130421	0.0673851	0.124823	0.290589	0.0781165	0	0.000361501	0	0	0.0173227	0.01	0.223008	0.996939
ICGC_SP196836-DO231917-T-0	0.174446	0	0.0602779	0.072502	0	0.141132	0	0.0126543	0.0923453	0	0	0.0652426	0.0401751	0.0603023	0.0690965	0.152303	0.00765624	0	0.0383946	0	0.000302345	0.0131699	0.13	0.0891503	1.04594
ICGC_SP112369-DO50883-T-0	0.0244905	0	0.0576429	0.114544	0	0.199277	0	0	0	0	0.0203026	0.0213149	0.0567021	0	0.0527585	0.320359	0	0	0.0821554	0	0.0364062	0.014047	0.45	0.0167053	1.07231
ICGC_SP196773-DO231823-T-0	0.0066504	0	0.0548529	0.199923	0	0.0546308	0.0279807	0.0472313	0.0682993	0	0	0.0302046	0.0245642	0.111586	0.0983426	0.243799	0	0	0.0232885	0	0	0.00864713	0.48	0.00978635	1.08732
ICGC_SP97797-DO44856-T-0	0.0571104	0	0	0.0768782	0	0.0767914	0	0.0332123	0.125458	0	0	0.196153	0.0429502	0.0687546	0.041034	0.175031	0.00639859	0	0.0908549	0	0	0.00937234	0	0.261422	0.984907
ICGC_SP196764-DO231806-T-0	0	0	0.0692134	0.018946	0	0.188338	0.0344646	0.0292676	0	0.0463418	0.12073	0	0.0553239	0.0998365	0.0563347	0.189257	0	0	0.0919464	0	0	0	0.63	-0.00806237	1.08243
ICGC_SP112544-DO50944-T-0	0.0448378	0.0544797	0.0941901	0.158793	0	0.112309	0	0.0447498	0.0476777	0	0	0.0889055	0.108902	0	0.0728877	0.0873658	0.0625397	0	0.0158168	0	0.00654486	0	0.01	0.216541	0.995277
ICGC_SP97803-DO44862-T-0	0	0	0.0358663	0.108981	0	0.0822258	0	0.0649254	0.0891768	0	0	0.0942755	0.0254372	0.145622	0.0604837	0.101956	0.167055	0	0	0.0174871	0	0.00650897	0.3	0.0377867	1.07431
ICGC_SP112431-DO50905-T-0	0.0340444	0	0.0368395	0.191765	0	0.0436726	0	0.042838	0.00948729	0	0	0.0351946	0.0668329	0.124898	0.0349962	0.231576	0.00385789	0	0.139572	0	0	0.00442606	0.36	0.0253849	1.07276
ICGC_SP112508-DO50931-T-0	0	0	0.0291547	0.0930243	0	0.163109	0	0.038216	0.0134542	0	0	0.0965915	0.0763481	0.0427048	0.114964	0.212716	0	0	0.119718	0	0	0	0.47	0.00995847	1.08395
ICGC_SP112235-DO50826-T-0	0.0828939	0	0.0433157	0.119458	0	0.172731	0	0.064343	0	0	0	0.106307	0.0656443	0.00344773	0.0997978	0.138098	0	0	0.101704	0	0	0.00225994	0.79	-0.02344	1.09629
ICGC_SP112443-DO50909-T-0	0	0	0.0375956	0.153453	0	0.175744	0	0.0439313	0.0430044	0	0	0.108003	0.0293822	0.0400413	0.058891	0.260973	0.0226203	0	0	0	0	0.0263602	0.31	0.0351461	1.08402
ICGC_SP112537-DO228887-T-0	0	0	0.0545769	0.219294	0	0.0716494	0	0.023796	0.0644662	0	0	0.126498	0.0550462	0	0.0475325	0.307071	0	0	0.0168206	0	0	0.0132497	0.92	-0.0340644	1.11357
ICGC_SP196747-DO231911-T-0	0.0851671	0	0.0809457	0.121252	0	0.0424096	0.0538423	0.077013	0	0.0040271	0.102058	0	0.052129	0.0279697	0.0433133	0.272754	0.00325593	0	0	0.0122192	0.0068105	0.0148337	0.76	-0.0209786	1.08403
ICGC_SP97771-DO44828-T-0	0.101906	0	0.0601004	0.125904	0	0.154062	0.000130411	0.0281848	0	0.0124358	0	0.0511071	0.0680814	0	0.116409	0.178793	0	0	0.0747506	0	0.0281354	0	0.77	-0.0218324	1.08935
ICGC_SP112408-DO50898-T-0	0.125015	0	0	0.0510287	0	0.179357	0	0.0486506	0.00996907	0	0.00786992	0.107527	0.108321	0	0	0.194364	0.027928	0	0.11825	0	0.0217185	0	0.67	-0.0128751	1.08641
ICGC_SP112299-DO50854-T-0	0.164017	0	0.0406253	0.0725512	0	0.10893	0	0.0403946	0.0804075	0	0	0.0862182	0.00942937	0.183452	0.0625345	0.0891026	0.0501432	0	0.0121946	0	0	0	0.01	0.242993	0.987834
ICGC_SP112423-DO50903-T-0	0.0344571	0	0.00793939	0.204298	0	0.00198087	0	0.0380326	0.0996561	0.0356969	0	0.105167	0	0.272097	0.0723606	0.0701854	0.0138942	0	0.0442342	0	0	0	0	0.544751	0.839132
ICGC_SP112349-DO50874-T-0	0.0113073	0	0.0669069	0.20314	0	0.00355156	0.0262815	0.082067	0	0	0.0923114	0	0.0784447	0	0.0963521	0.267372	0	0	0.00670532	0.0134967	0.030943	0.0211197	0.61	-0.00380542	1.08634
ICGC_SP97621-DO44680-T-0	0.00986024	0	0.0921535	0.218872	0	0.0438104	0.0213379	0.0722976	0	0.0131467	0.0404448	0	0.0645143	0.019716	0.0881005	0.266233	0	0	0	0	0.00167446	0.0478388	0.52	0.00420402	1.0852
ICGC_SP196917-DO231921-T-0	0.105973	0	0.0443579	0.0798878	0	0.15633	0	0.03031	0	0	0.000444006	0.0410007	0.0814876	0	0.0964193	0.297698	0	0	0.0621113	0	0.00177627	0.00220323	0.64	-0.00923838	1.08415
ICGC_SP112530-DO50938-T-0	0.0526724	0	0.0286291	0.16792	0	0.0947669	0.0165768	0.0650848	0.0519121	0	0.0106634	0	0.0314427	0	0.0503828	0.35826	0.057522	0	0	0	0.0044371	0.00973034	0.13	0.0976142	1.04873
ICGC_SP112614-DO50969-T-0	0	0	0.0604574	0.17952	0	0.0569469	0.014961	0.0357584	0.0166553	0	0.00769091	0.00122637	0.0530064	0.0860846	0.10645	0.349155	0	0	0	0.016345	0	0.0157424	0.25	0.0512746	1.07738
ICGC_SP112396-DO50893-T-0	0.0172929	0	0.0238749	0.0718648	0	0.0720488	0	0.035329	0.049981	0	0	0.0628126	0.0257455	0.222788	0.00826558	0.309791	0.0897294	0.00382073	0	0	0	0.00665576	0.12	0.108337	1.0676
ICGC_SP196944-DO231928-T-0	0.103935	0	0.0582065	0.00313959	0	0.180291	0.0205564	0	0	0.120054	6.43319e-06	0	0.0362468	0	0.0239973	0.279043	0	0.0200563	0.125151	0	0	0.0293169	0.64	-0.00825886	1.07586
ICGC_SP112360-DO50880-T-0	0.0289239	0	0.0664132	0.193986	0	0.0947609	0	0.026635	0.0687162	0	0	0.102284	0.0581864	0.0376532	0.0518	0.234547	0	0	0	0.0129875	0.011602	0.0115047	0.64	-0.00899938	1.09414
ICGC_SP196827-DO231915-T-0	0.00426226	0	0.0451935	0.121059	0	0.0241432	0	0.0489031	0	0	0.0528272	0	0.0508644	0.0828724	0.100462	0.377814	0	0	0.0793121	0	0	0.0122875	0.4	0.020196	1.08863
ICGC_SP112363-DO50881-T-0	0.0409535	0	0.0382207	0.0727822	0	0.0676872	0	0.0776328	0.0421745	0.0189997	0	0.0773959	0.0191201	0.196726	0.0769537	0.147838	0.0934991	0	0.0228739	0	0	0.00714243	0.01	0.242957	0.988577
ICGC_SP112494-DO50927-T-0	0.0089729	0	0.0525203	0.180718	0	0.132713	0.0156318	0.0403308	0	0.00212069	0	0.0243823	0.0720928	0	0.0739587	0.338886	0.0160195	0	0	0.0209327	0	0.0207202	0.69	-0.016482	1.09497
ICGC_SP112434-DO50906-T-0	0.00413224	0	0.0345949	0.110741	0	0.0693353	0.00787153	0.0133237	0	0	0.101311	0	0.0600568	0.17514	0.0533208	0.209506	0	0	0.160666	0	0	0	0.32	0.0307131	1.07843
ICGC_SP196814-DO231840-T-0	0.0480504	0.0555923	0	0.0983002	0	0.228604	0	0.037573	0.0570025	0.0207456	0	0.0919882	0.0281536	0.00842435	0.0742471	0.118126	0.0707003	0	0.0587085	0	0	0.00378375	0.11	0.118828	1.04276
ICGC_SP112546-DO50946-T-0	0.0568446	0	0.0384164	0.0584579	0	0.195566	0	0.0379985	0.0155887	0	0	0.0499612	0.0643322	0.0476412	0.128917	0.172515	0.0544637	0	0.0792974	0	0	0	0.01	0.244514	0.983543
TCGA_TCGA-DD-A3A4-11A-11R-A22L-07	0.0522213	0	0.0179241	0.143698	0	0.11516	0	0	0.0287741	0	0.029091	0.0382807	0.0664745	0	0.0310306	0.390347	0	0	0.0760516	0	0	0.0109475	0.26	0.043596	1.07025
TCGA_TCGA-BC-A10X-11A-11R-A131-07	0.0823505	0	0	0.0281716	0	0.298233	0	0.0202295	0.00300354	0.0212966	0	0.0235041	0.0349166	0	0.0569953	0.275417	0	0	0.12944	0	0	0.0264425	0.47	0.0102946	1.07885
TCGA_TCGA-BC-A10U-11A-11R-A131-07	0.0212148	0	0.0384373	0.10442	0	0.188522	0.00268403	0	0.0232754	0	0.0404068	0	0.0974134	0.108116	0.012647	0.231981	0	0	0.0646197	0.00441011	0.0399058	0.0219477	0.31	0.037373	1.06888
TCGA_TCGA-DD-A11B-11A-11R-A131-07	0.0317083	0	0.0452991	0.146437	0	0.160015	0	0.0231546	0	0	0	0.0714346	0.0400352	0.0588383	0.111032	0.254564	0.0307079	0	0.0222181	0	0	0.0045561	0.31	0.034245	1.07746
TCGA_TCGA-DD-A39X-11A-11R-A213-07	0.0907145	0	0	0	0	0.234145	0	0.0597835	0	0.0217013	0.0606794	0.0106865	0.049769	0	0.0243852	0.317252	0.000314618	0	0.111909	0	0	0.0186611	0.46	0.0135961	1.07571
TCGA_TCGA-DD-A3A5-11A-11R-A22L-07	0.0333961	0	0.0582131	0.0727802	0	0.0889222	0	0.0527808	0.0274061	0	0.0330279	0.0461521	0.104715	0.126342	0.0164745	0.248027	0	0	0	0.060685	0	0.0310776	0.31	0.0333771	1.0735
TCGA_TCGA-FV-A3I0-11A-11R-A22L-07	0	0.012428	0.00934591	0	0	0.228671	0	0.0233418	0.006528	0	0.0451369	0.033648	0.16474	0.0618447	0.0185239	0.174013	0	0.00483765	0.102374	0	0	0.114566	0.25	0.0484219	1.07488
TCGA_TCGA-DD-A11A-11A-11R-A131-07	0.0378509	0	0.0139393	0.0241792	0	0.201894	0	0	0	0.0552395	0	0.0748621	0.157153	0.0302049	0.0312387	0.330274	0	0	0	0.0265804	4.72081e-05	0.0165366	0.2	0.0609285	1.07046
TCGA_TCGA-DD-A39W-11A-11R-A213-07	0	0.0532513	0.0297264	0.0304339	0	0.182485	0	0.0393612	0	0	0.0485583	0.0399525	0.0962694	0	0.000290749	0.360361	0.00917927	0.0326807	0.0628379	0	0.00039561	0.0142175	0.37	0.0240537	1.07327
TCGA_TCGA-DD-A1EC-11A-11R-A131-07	0.0593174	0	0.0542839	0.0565973	0	0.13798	0	0.0574862	0.0033245	0	0	0.0516965	0.0578025	0	0.00665446	0.424186	0	0	0.0781595	0	0	0.0125114	0.27	0.0407989	1.0699
TCGA_TCGA-BC-A10Y-11A-11R-A131-07	0.0724138	0	0	0.00972428	0	0.202177	0	0.0163541	0.00530752	0	0.0424044	0.0356733	0.108223	0	0.0864326	0.249923	0.0130859	0	0.133665	0	0	0.0246155	0.26	0.0440836	1.06327
TCGA_TCGA-BC-A10R-11A-11R-A131-07	0.0558	0	0.00652894	0.0869073	0	0.175954	0	0.0390709	0.00182448	0	0	0.0582273	0.0793801	0	0.0216988	0.348386	0	0.00286139	0.104963	0	0	0.0183986	0.31	0.0356604	1.07031
TCGA_TCGA-DD-A11D-11A-12R-A131-07	0.0303226	0	0.0157979	0.163915	0	0.160255	0.00653941	0.023971	0.00390348	0.0469463	0	0.0331141	0.0321603	0	0.124491	0.251134	0.0713346	0	0	0.0116558	0	0.0244605	0.11	0.114556	1.04839
TCGA_TCGA-BC-A10W-11A-11R-A131-07	0.0371884	0	0.0228715	0.140743	0	0.21728	0.000117886	0.00117149	0.0128622	0	0.0335253	0.0198156	0.0657228	0.0672845	0.079091	0.275083	0	0	0	0	0.00924025	0.0180028	0.25	0.0507053	1.07349
TCGA_TCGA-DD-A1EJ-11A-11R-A155-07	0.00859475	0	0.0337708	0.0707688	0	0.0970275	0	0.0267493	0.00231427	0.0310247	0	0.0314204	0.108893	0.143671	0.0762828	0.301168	0	0	0	0.0460854	0.00444391	0.017785	0.19	0.0651874	1.0736
TCGA_TCGA-DD-A3A3-11A-11R-A22L-07	0.0678816	0	0.0436865	0.0125246	0	0.150383	0	0.0219215	0.0233365	0	0.00966439	0.0501086	0.0653957	0	0.0284655	0.396466	0.00589052	0	0.0996021	0	0	0.0246744	0.13	0.0959051	1.04516
TCGA_TCGA-EP-A12J-11A-11R-A131-07	0	0	0.0398156	0.0908029	0	0.158752	0	0.0565731	0	0.0662043	0	0.0737413	0.0393363	0	0.124451	0.241395	0	0	0.100226	0	0	0.00870221	0.17	0.0711096	1.0629
TCGA_TCGA-DD-A3A8-11A-11R-A22L-07	0.0461954	0	0.0775735	0.116617	0	0.0735439	0	0.0118109	0.0424291	0	0.072357	0.0463523	0.108655	0.0689692	0.0427277	0.24023	0	0	0.0204754	0.00372846	0	0.0283357	0.25	0.0499831	1.06306
TCGA_TCGA-DD-A119-11A-11R-A131-07	0.0585683	0	0	0.002934	0	0.219256	0	0.0168955	0.00342725	0	0.0623561	0	0.0638348	0	0.00867979	0.425371	0	0	0.105655	0	0	0.033022	0.25	0.0491579	1.07185
TCGA_TCGA-DD-A3A2-11A-11R-A213-07	0.0781535	0	0.0390229	0.022076	0	0.182669	0	0.0601732	0.00520081	0.0331039	0	0.0885257	0.0312324	0	0.012069	0.335777	0	0	0.0907385	0	0	0.0212575	0.42	0.0181756	1.07466
TCGA_TCGA-EP-A3RK-11A-11R-A22L-07	0.0595146	0	0.059742	0.0944387	0	0.188998	0	0.0462488	0.0351946	0	0	0.0562035	0.117971	0	0	0.235896	0.011426	0.0326214	0.0547706	0	0	0.00697549	0.36	0.0261142	1.06752
TCGA_TCGA-BC-A110-11A-11R-A131-07	0.0658943	0	0	0	0	0.324287	0.0407374	0.00924675	0.00214969	0	0.0737955	0	0.098133	0	0.0170872	0.18582	0	0.0137357	0.13071	0	0	0.0384041	0.37	0.0241574	1.07006
TCGA_TCGA-DD-A116-11A-12R-A26B-07	0.00530535	0	0.0468484	0.114059	0	0.143411	0	0.00329422	0.0102131	0.0885486	0	0.0487767	0.0275359	0.0051262	0.12318	0.290567	0.00535225	0	0.0835904	0	0	0.00419251	0.26	0.0452956	1.07425
TCGA_TCGA-DD-A3A6-11A-11R-A22L-07	0.119414	0	0	0.0372877	0	0.193252	0	0.154065	0.00414037	0	0.0762085	0.0476867	0.0806077	0.0240543	0.0587618	0.103543	0	0	0.100979	0	0	0	0.82	-0.0257296	1.09722
TCGA_TCGA-BC-A10T-11A-11R-A131-07	0	0.0310126	0.0347449	0.00101198	0	0.165835	0	0.073616	0	0.0732274	0	0.0554929	0.0755821	0.0579082	0.0138059	0.337823	0	0.0143638	0.028675	0	0	0.0369002	0.26	0.0460575	1.07099
TCGA_TCGA-DD-A1EG-11A-11R-A213-07	0.0307703	0	0.0337668	0.0720591	0	0.112151	0	0.0234572	0.0192633	0.0509296	0	0.0667025	0.117141	0.0328166	0.174478	0.175114	0.0557755	0	0	0.0293831	0	0.00619189	0.13	0.0952862	1.06068
TCGA_TCGA-BC-A10Q-11A-11R-A131-07	0.0702982	0	0.00994214	0	0	0.228547	0	0.0612229	0	0	0.0625138	0.0217882	0.0861059	0	0.0343738	0.306496	0	0	0.0696881	0	0	0.0490246	0.43	0.0178031	1.07481
TCGA_TCGA-DD-A118-11A-11R-A131-07	0.0565089	0	0	0	0	0.258737	0	0.0134154	0.00469301	0	0.0454577	0.0252109	0.0913736	0	0.0159149	0.360982	0.000235105	0	0.0873862	0	0.000562837	0.0395232	0.25	0.0510195	1.06741
TCGA_TCGA-FV-A23B-11A-11R-A16W-07	0.0396641	0	0.0287337	0.0776097	0	0.301413	0	0	0	0.0683321	0	0.0670687	0.0301609	0	0.0716993	0.143813	0.106495	0	0	0.0502712	0.00235652	0.0123827	0.14	0.0848325	1.05555
TCGA_TCGA-EP-A26S-11A-12R-A16W-07	0.0709472	0	0.0526317	0.0912354	0	0.0710002	0	0.016238	0	0.0295171	0.0128258	0.0558666	0.1378	0	0.0335682	0.207769	0.0670927	0	0	0.0168954	0	0.136612	0.14	0.077182	1.06255
TCGA_TCGA-DD-A114-11A-12R-A131-07	0.0307951	0	0.0138386	0.161159	0	0.219767	0	0.0216941	0.0184865	0.0353239	0	0.0437733	0.0310316	0	0.184175	0.145145	0.0772007	0	0	0.00366929	0	0.0139411	0.01	0.187555	1.03027
TCGA_TCGA-FV-A3R2-11A-11R-A22L-07	0.0111167	0	0.0161748	0.140994	0	0.119842	0	0.0264551	0	0.101698	0	0.0618292	0.0264615	0	0.0907409	0.315952	0.0553655	0	0.0171159	0	0	0.0162554	0.26	0.0469539	1.07906
TCGA_TCGA-DD-A1EH-11A-11R-A131-07	0.0406758	0	0.0371162	0.124706	0	0.158338	0	0.0503413	0	0.0476465	0	0.0499028	0.0230586	0.0332559	0.103663	0.27849	0.0450683	0	0	0	0	0.00773839	0.32	0.0299187	1.0809
TCGA_TCGA-DD-A3A1-11A-11R-A213-07	0.0646083	0	0.055165	0.039194	0	0.17839	0	0.017174	0.0028351	0.0691696	0	0.0229742	0.089033	0	0.0250872	0.330373	0	0	0.105998	0	0	0	0.26	0.0456943	1.06104
TCGA_TCGA-DD-A1EB-11A-11R-A131-07	0.0777577	0	0	0.0180998	0	0.172022	0	0.0372607	0	0.00675952	0	0.0482404	0.0673572	0	0.103342	0.317563	0.00911707	0	0.126177	0	0	0.0163041	0.4	0.0201037	1.07699
TCGA_TCGA-G3-A3CH-11A-11R-A22L-07	0.0717527	0	0	0.100331	0	0.146547	0	0	0.0202545	0.113449	0	0.0260791	0.0090447	0	0.121978	0.232868	0.0106683	0	0.124227	0	0	0.0228012	0.14	0.0765458	1.0602
TCGA_TCGA-BD-A2L6-11A-21R-A213-07	0.0421879	0	0.0147216	0.134505	0	0.280933	0	0.00868524	0.00748415	0.0161018	0	0.0717138	0.051841	0.0280567	0.108939	0.160831	0.0623599	0	0	0	0.0116396	0	0	0.319408	0.957316
TCGA_TCGA-DD-A39Z-11A-21R-A213-07	0.0593222	0	0.0398817	0.0934509	0	0.131122	0	0.10461	0	0	0	0.109765	0.0585755	0	0.0666895	0.252538	0	0	0.0523261	0	0	0.0317184	0.72	-0.0187558	1.09011
TCGA_TCGA-ES-A2HT-11A-11R-A180-07	0.0452349	0	0.00698123	0.0460065	0	0.194683	0	0.0767893	0.0104687	0	0	0.1038	0.0521916	0	0.264901	0.0957102	0.0137215	0	0.0828209	0	0	0.00669179	0	0.32068	0.975671
TCGA_TCGA-DD-A39V-11A-11R-A213-07	0.0396959	0	0.0305259	0.143695	0	0.0981645	0	0.00298497	0.017143	0.0247182	0.0484932	0.0293306	0.0981814	0.0408819	0.0443784	0.297681	0	0	0.0315015	0.00385845	0	0.0487663	0.26	0.044508	1.071
TCGA_TCGA-BC-A216-11A-11R-A155-07	0.0982271	0	0.102801	0.0709387	0	0.129711	0	0.00835653	0	0	0.0459872	0.0209953	0.140862	0	0.0020778	0.344047	0	0	0.0359966	0	0	0	0.21	0.0581419	1.05989
TCGA_TCGA-DD-A113-11A-12R-A131-07	0.0179355	0	0.0365599	0.0818691	0	0.118677	0	0.0183712	0.0382215	0	6.33834e-05	0.0548146	0.0826992	0.112417	0.0393125	0.323865	0	0	0.0347926	0	0	0.0404014	0.31	0.0366423	1.07885
TCGA_TCGA-DD-A1EE-11A-11R-A131-07	0.0344762	0.0157412	0.0120412	0.0958709	0	0.133801	0	0.0414381	0.00912069	0.00638329	0	0.0716123	0.0230896	0.0133228	0.122909	0.321363	0	0	0.077739	0	0	0.0210914	0.19	0.0623389	1.06589
TCGA_TCGA-DD-A1EL-11A-11R-A155-07	0.0901818	0	0	0.0779649	0	0.215891	0	0.0168078	0.00450215	0	0	0.0518582	0.0557855	0	0.0735244	0.288878	0.00334487	0	0.0962152	0	0	0.0250458	0.32	0.0318869	1.06995
TCGA_TCGA-FV-A2QR-11A-11R-A213-07	0.035722	0	0.024737	0.181169	0	0.0687475	0.00696903	0	0.0183709	0.0778166	0	0.0504876	0.0444192	0.141218	0.0837079	0.196566	0.0418569	0	0	0.0178618	0	0.0103505	0.11	0.112685	1.04938
TCGA_TCGA-DD-A1EI-11A-11R-A131-07	0.027115	0	0	0.0389385	0	0.257674	0	0	0	0	0.00326979	0.0702758	0.0483149	0	0.0824225	0.329819	0.041486	0	0.0867278	0	0	0.0139563	0.45	0.0165605	1.08105
TCGA_TCGA-BC-A10Z-11A-11R-A131-07	0.0454541	0	0.0104483	0.0657415	0	0.147071	0	0.118889	0	0.000345402	0	0.0738427	0.0595591	0.188936	0.0470823	0.200641	0	0	0.0134565	0	0.00317404	0.02536	0.3	0.0376163	1.08113
TCGA_TCGA-FV-A3I1-11A-11R-A22L-07	0.0726235	0	0	0.0738385	0	0.18671	0	0.0437731	0.0132413	0	0	0.0892382	0.0725294	0	0.0576391	0.267365	0.00958959	0	0.0852092	0	0	0.0282436	0.4	0.0198624	1.07461
TCGA_TCGA-BD-A3EP-11A-12R-A22L-07	0.0113615	0	0.0261347	0.0740411	0	0.166762	0	0	0.0477866	0.026973	0	0.0768842	0.0483194	0.0935177	0.0742306	0.206811	0.067148	0	0	0.0477983	0	0.0322323	0.14	0.0836286	1.05385
TCGA_TCGA-DD-A11C-11A-11R-A131-07	0.0757127	0	0.013942	0.09258	0	0.219205	0	0.0117494	0.00127914	0	0.020315	0.0401058	0.0556325	0	0.013805	0.309393	0	0	0.123754	0	0	0.0225264	0.57	0.000246229	1.08242
TCGA_TCGA-DD-AAEK-01A-11R-A41C-07	0.0589283	0	0	0.0807354	0	0.208182	0	0.0690602	0.0338453	0	0	0.079131	0	0.128394	0.130742	0.122284	0.00882072	0	0.070946	0	0	0.00893109	0.1	0.126796	1.04495
TCGA_TCGA-DD-A4ND-01A-11R-A266-07	0.0145401	0	0.0427054	0.191593	0	0.197255	0.00862728	0.0113708	0.0290507	0.021792	0	0.039376	0.0607785	0.0254953	0.080116	0.208012	0.061934	0	0.00504219	0	0	0.00231091	0.21	0.0570897	1.06897
TCGA_TCGA-2Y-A9H7-01A-11R-A39D-07	0	0.052085	0.0135387	0.113401	0	0.27711	0	0	0.0560567	0	0	0.0716908	0.073801	0	0	0.158517	0.0938706	0.00670996	0	0.0447367	0	0.0384817	0.62	-0.00643895	1.0932
TCGA_TCGA-RC-A7S9-01A-11R-A33R-07	0.0372808	0	0.0473738	0.0379767	0	0.217248	0	0.0743499	0.0259074	0.0036511	0	0.113978	0.0471719	0.013971	0.0975609	0.186096	0.0253671	0	0.0720675	0	0	0	0.65	-0.010637	1.0886
TCGA_TCGA-DD-AADI-01A-11R-A41C-07	0.0179235	0	0.0161622	0.171666	0	0.31006	0	0	0.0441046	0.0398056	0	0.0523968	0.0177983	0.0384695	0.0914861	0.0726621	0.115715	0	0	0.0117508	0	0	0.08	0.135354	1.05065
TCGA_TCGA-DD-A4NA-01A-11R-A266-07	0	0.0176222	0.0446906	0.0727076	0	0.148697	0	0	0.0901071	0	0	0.133366	0.0197735	0.0788777	0.0565321	0.256799	0	0	0	0.048056	0	0.0327715	0.11	0.114367	1.04527
TCGA_TCGA-BC-A10T-01A-11R-A131-07	0.0501346	0	0.0449636	0.0949804	0	0.186783	0	0.0462035	0.00995049	0	0	0.0720866	0.0402451	0	0.0363057	0.202444	0.0846608	0.00767434	0.122313	0	0	0.00125479	0.52	0.00454439	1.07176
TCGA_TCGA-RC-A7SH-01A-11R-A38B-07	0.0273055	0.00241363	0.0931907	0.117568	0	0.162074	0.0286567	0.0651564	0.0993623	0	0	0.0758296	0.0700109	0.12242	0	0.0691408	0	0.0472042	0.0196664	0	0	0	0.41	0.0188452	1.08055
TCGA_TCGA-WJ-A86L-01A-12R-A39D-07	0.0605005	0	0.071986	0.103494	0	0.111733	0	0.0643541	0.104025	0	0	0.0614608	0.00743326	0.175178	0.0676149	0.124445	0	0	0.0116781	0	0	0.0360965	0.17	0.0699517	1.06166
TCGA_TCGA-DD-AA3A-01A-11R-A37K-07	0.0503938	0	0	0.164039	0	0	0	0.104215	0.100505	0	0	0.178908	0.087839	0.133521	0	0.063888	0.0752211	0.00269397	0	0	0.0387765	0	0	0.307083	0.966457
TCGA_TCGA-CC-A7IE-01A-21R-A38B-07	0.0753552	0	0.0155446	0.114699	0	0.0408895	0.0137591	0.0786003	0.117161	0.0453598	0	0.0962054	0.0388136	0.156581	0.0403381	0.116919	0.00805518	0	0	0.0417193	0	0	0.2	0.0596394	1.06986
TCGA_TCGA-DD-AAVS-01A-11R-A41C-07	0.0153693	0	0.0448768	0.192672	0	0.176786	0.000844253	0	0.0608452	0	0	0.0974281	0.0547418	0.031317	0.00564414	0.141996	0.126901	0.00836207	0.0306132	0	0	0.0116041	0.63	-0.00771911	1.09497
TCGA_TCGA-DD-AAE7-01A-11R-A41C-07	0.0520512	0	0.0358227	0.196323	0	0.196345	0	0	0	0.0346885	0	0.0179839	0.0182965	0	0.110823	0.177352	0.107562	0	0.0521156	0	0	0.000637066	0.45	0.0173062	1.08238
TCGA_TCGA-BC-A3KG-01A-11R-A213-07	0.136297	0	0.078794	0.00349919	0	0.288881	0	0.049407	0	0	0.0154244	0.0316901	0.073747	0	0.0867654	0.140673	0	0	0	0.0895128	0	0.00530876	0.71	-0.0180779	1.08606
TCGA_TCGA-DD-A3A2-01A-11R-A213-07	0.0354766	0	0.0459366	0.107619	0	0.0792338	0	0.0580048	0.0211309	0	0.0262254	0.0829071	0.0336819	0.0681203	0.0747273	0.340559	0	0	0.0263768	0	0	0	0.32	0.0323839	1.0781
TCGA_TCGA-DD-AAVR-01A-11R-A41C-07	0.0295179	0	0.012937	0.0703634	0	0.337205	0.0437907	0	0.0517005	0.00438772	0	0.0161707	0.0271068	0	0.0380478	0.142504	0.197081	0	0.0151047	0	0	0.0140829	0.03	0.163055	1.02159
TCGA_TCGA-CC-A7II-01A-11R-A33J-07	0.0968804	0	0.0518991	0.0937682	0	0.0869988	0	0.0309052	0.0577345	0	0	0.0914017	0.0409819	0.115281	0	0.209541	0	0.0303124	0.0308518	0	0.0634437	0	0.11	0.122283	1.03253
TCGA_TCGA-DD-AACN-01A-11R-A41C-07	0.0561266	0	0.00171935	0	0	0.377964	0	0.0130192	0	0	0	0.0842991	0.0565155	0.0185513	0.123304	0.144359	0.0197607	0	0.0957031	0	0	0.00867787	0.32	0.0291735	1.08216
TCGA_TCGA-2Y-A9GX-01A-11R-A38B-07	0.0221014	0	0.0239644	0.0858261	0	0.297732	0.0132656	0	0.015058	0	0	0.0141295	0.0300363	0.0992107	0.0871936	0.151634	0.12001	0	0.0333127	0	0	0.00652541	0.02	0.169373	1.01881
TCGA_TCGA-CC-A3MA-01A-11R-A213-07	0.0194445	0.00504599	0.0376774	0.0733487	0	0.0724561	0	0.0470642	0.0627457	0	0	0.067299	0.00285135	0.218214	0.068507	0.293849	0	0	0	0.00998786	0	0.0215088	0	0.573836	0.823156
TCGA_TCGA-DD-AACQ-01A-11R-A41C-07	0.0961768	0	0	0.0515992	0	0.22753	0	0	0.00139221	0	0.0692096	0.0272394	0.0667186	0.0916054	0.179446	0	0.0195724	0	0.158264	0	0	0.0112461	0.18	0.0658082	1.07639
TCGA_TCGA-RC-A7SF-01A-11R-A352-07	0.0699164	0	0	0.071632	0	0.179364	0	0.0171748	0.0967183	0	0	0.0895688	0.0380512	0.157296	0.0854724	0	0.0148384	0	0.169026	0	0	0.0109423	0.18	0.0687524	1.0638
TCGA_TCGA-DD-AADW-01A-11R-A39D-07	0.0329408	0	0.0476374	0.0670073	0	0.212727	0	0.0626982	0.0449929	0	0	0.0347177	0.00976308	0.158824	0.0636316	0.187151	0	0	0.0620496	0	0	0.0158589	0.18	0.0656957	1.0611
TCGA_TCGA-G3-A3CH-01A-11R-A22L-07	0.0891729	0	0.0171517	0.162548	0	0.212597	0	0	0.0526643	0.00186683	0	0.0566428	0.0303081	0	0.0803869	0.180486	0.0612231	0	0.0518351	0	0	0.00311747	0.51	0.00494679	1.0863
TCGA_TCGA-DD-A1EI-01A-11R-A131-07	0.0117596	0	0.0362309	0.0596908	0	0.243098	0	0	0.0766535	0	0	0.0875259	0.026857	0.0770706	0.0487795	0.201997	0.0794289	0	0.0406004	0	0	0.0103077	0.57	0.000537036	1.08506
TCGA_TCGA-ZP-A9CZ-01A-11R-A38B-07	0.0231255	0	0.0371565	0.129637	0	0.141385	0	0.0126637	0.0708485	0.00238925	0	0.0585867	0.0247079	0.0388681	0.11803	0.161689	0.133945	0	0.0385806	0	0	0.00838674	0.12	0.100899	1.04527
TCGA_TCGA-KR-A7K0-01A-12R-A33R-07	0	0.0212665	0.0100267	0.0361311	0	0.149894	0	0.0384624	0.0304477	0	0.00516182	0.0524776	0.0353753	0.19733	0.05028	0.282051	2.65397e-05	0	0.0631673	0	0.027902	0	0.11	0.122076	1.04753
TCGA_TCGA-BC-A10Y-01A-11R-A131-07	0.046248	0	0	0.107421	0	0.220474	0	0.00780812	0.0432491	0	0	0.0860679	0.0847431	0	0.13436	0.163797	0.0129374	0	0.0807927	0	0	0.0121025	0.26	0.0468207	1.07671
TCGA_TCGA-ED-A8O5-01A-11R-A36F-07	0.12404	0	0	0.0200936	0	0.365816	0	0.014314	0	0	0.00730789	0.0994397	0.0748925	0.0720536	0.00883813	0.061139	0.0141701	0	0.129411	0	0	0.00848396	0.61	-0.00548702	1.09595
TCGA_TCGA-CC-A9FS-01A-11R-A37K-07	0.0137058	0	0.0462288	0.0939383	0	0.194179	0	0.0836774	0.0451043	0	0	0.10746	0.0530511	0.0357783	0.00410919	0.269045	0	0.0253203	0.0208175	0	0	0.00758547	0.57	-0.000282505	1.09296
TCGA_TCGA-UB-A7MB-01A-11R-A33R-07	0.124311	0	0.0481213	0.158771	0	0.120128	0	0.109052	0	0	0	0.0779051	0.0876085	0.0118304	0.0313492	0.104725	0	0.00972169	0.0894735	0	0	0.027003	0.79	-0.0238628	1.09209
TCGA_TCGA-ED-A627-01A-12R-A311-07	0.0319564	0	0.00646965	0.154141	0	0.257429	0	0	0	0.119412	0	0.07881	0.0174001	0.0383157	0.0935504	0.142197	0.00572011	0	0.0480691	0	0.00250534	0.00402403	0.05	0.149756	1.04733
TCGA_TCGA-XR-A8TE-01A-11R-A36F-07	0.083437	0	0.0440561	0.0342899	0	0.288954	0.0149811	0.0139835	0	0	0.0620019	0	0.0569881	0.0700258	0.0663331	0.204444	0	0	0.0605059	0	0	0	0.39	0.0209038	1.07039
TCGA_TCGA-DD-AACF-01A-11R-A41C-07	0.0130243	0	0.0364864	0.106773	0	0.102542	0	0.0664429	0.0172864	0	0	0.0961746	0.0505314	0.0232444	0.0171417	0.350806	0.0357363	0.0384286	0.0233105	0	0	0.0220723	0.27	0.041838	1.07142
TCGA_TCGA-K7-A5RF-01A-11R-A28V-07	0.0189706	0	0.0225015	0.0899611	0	0.208079	0.00547374	0.0457067	0.00200579	0.0469301	0	0.0508695	0.0342908	0.0564761	0.0798829	0.302397	0	0.00758038	0	0.0101916	0	0.0186826	0.17	0.0716231	1.06564
TCGA_TCGA-ZP-A9D1-01A-11R-A38B-07	0.0822611	0	0	0.0728762	0	0.413176	0.00250285	0	0	0	0.0520315	0.0126282	0.0568651	0.0289825	0.0600404	0.0830109	0.00168831	0	0.119741	0	0	0.0141956	0.57	-0.000166136	1.09846
TCGA_TCGA-DD-AADB-01A-11R-A41C-07	0.0713792	0	0.0134	0.168545	0	0.0720218	0	0.063123	0.102712	0	0	0.104331	0.00776977	0.148969	0.081455	0.0830546	0.00613063	0	0.067249	0	0	0.0098594	0.14	0.0837957	1.06177
TCGA_TCGA-DD-AAVZ-01A-11R-A41C-07	0.0790935	0	0	0	0	0.374	0	0.00907629	0.00187839	0	0.0814101	0	0.0492285	0.11152	0.0440329	0.0826139	0.0242769	0	0.125185	0	0	0.0176848	0.54	0.00248963	1.08428
TCGA_TCGA-BC-A216-01A-11R-A155-07	0.125194	0	0.019293	0.39864	0	0	0.0487608	0.0767891	0.0137153	0	0	0.0876526	0.0417399	0	0.0599599	0.0601083	0.00325929	0	0	0.0432646	0.0117129	0.00990978	0.45	0.0165192	1.11247
TCGA_TCGA-DD-A1EF-01A-11R-A131-07	0.0978444	0	0.0159819	0.0809455	0	0.205655	0	0.020667	0.113161	0	0	0.0184039	0.0371741	0.14118	0.0911501	0.104931	0.0213451	0	0.0515614	0	0	0	0.25	0.0474936	1.06923
TCGA_TCGA-DD-AADL-01A-11R-A41C-07	0.0248462	0	0.0657278	0.0986243	0	0.090642	0	0.148655	0	0	0.0643838	0.0474551	0.0677215	0.0666085	0.029827	0.210688	0	0.0546604	0.00125059	0	0	0.0289103	0.56	0.0011135	1.0831
TCGA_TCGA-KR-A7K8-01A-11R-A33J-07	0	0	0.0301831	0.345983	0	0	0.129638	0.0454839	0.0726244	0	0	0.00567595	0.0332004	0.0551171	0.0922844	0.149873	0.0126771	0	0.0272597	0	0	0	0.13	0.0868783	1.06005
TCGA_TCGA-ED-A7PX-01A-51R-A352-07	0.0110934	0	0.0366506	0.0742242	0	0.112166	0	0.0244139	0.0428916	0	0	0.106229	0.0186569	0.16796	0	0.310544	0	0.0257791	0.0431164	0	0	0.0262739	0.11	0.114783	1.05202
TCGA_TCGA-DD-AADK-01A-11R-A41C-07	0.132852	0	0.0182537	0.101007	0	0.0702103	0	0.0312133	0.0943462	0	0	0.0858053	0.0596415	0.0960802	0.0645254	0.105369	0.0256323	0	0.110964	0	0	0.00410083	0.13	0.0914759	1.04257
TCGA_TCGA-BW-A5NO-01A-11R-A27V-07	0.0675758	0	0.0619167	0.0841206	0	0.213922	0	0.0207271	0.0345115	0.0126902	0	0.100125	0	0.0549581	0.0165532	0.17282	0.00603964	0	0.109	0	0	0.0450406	0.19	0.0644936	1.05786
TCGA_TCGA-DD-A39W-01A-11R-A213-07	0.0451501	0	0.0620374	0.105277	0	0.0648408	0.0272261	0.0236616	0.0284935	0	0.0684827	0.0119436	0.0910146	0.0886003	0.134928	0.187302	0	0	0.0593422	0	0	0.00170034	0.21	0.0569888	1.06211
TCGA_TCGA-GJ-A9DB-01A-11R-A37K-07	0.0695926	0	0.0219176	0.0672801	0	0.22276	0	0.0171686	0.015144	0	0.00588021	0.0262615	0.0522265	0.0585036	0.0484579	0.278686	0.00464311	0	0.0819028	0	0	0.0295757	0.33	0.0279721	1.07012
TCGA_TCGA-DD-A1EA-01A-11R-A131-07	0.0778871	0	0.0683807	0.0567749	0	0.105858	0	0.0221712	0.0538399	0	0.0673941	0	0.0499368	0.026701	0.143013	0.170141	0.0209741	0	0.128172	0	0	0.00875598	0.13	0.0913759	1.04521
TCGA_TCGA-UB-A7MD-01A-12R-A352-07	0.00123449	0	0.0265629	0.0639977	0	0.157909	0	0.0281089	0.0552723	0	0	0.04731	0.0351405	0.158196	0.0562901	0.318731	0.0127893	0.00117539	0.0249453	0	0	0.0123364	0.12	0.107787	1.05486
TCGA_TCGA-ES-A2HS-01A-11R-A180-07	0.109393	0	0	0.0278756	0	0.25641	0	0.0035647	0.00898672	0	0.0605167	0.0471151	0.0856597	0	0	0.229134	0	0	0.154335	0	0	0.0170097	0.68	-0.0136255	1.08923
TCGA_TCGA-G3-A3CJ-01A-11R-A213-07	0.00721053	0.0057361	0.0490862	0.12144	0	0.0856434	0	0.00636127	0.0229595	0	0.00217733	0.0696005	0.0933641	0.122488	0.0209978	0.290917	0	0.0486406	0.0461965	0	0	0.00718079	0.27	0.0414734	1.07257
TCGA_TCGA-FV-A3R2-01A-11R-A22L-07	0.0518572	0	0.0556993	0.0278242	0	0.234702	0	0.0278233	0.0454901	0	0	0.0730597	0.0557963	0	0.0368322	0.328651	0.0190574	0	0	0.00767623	0	0.0355312	0.5	0.0062718	1.08269
TCGA_TCGA-BW-A5NQ-01A-11R-A27V-07	0.0527319	0	0.0411155	0.247664	0	0.0363245	0.0757231	0.0819889	0.0485458	0.00324089	0	0.038382	0.0230046	0.0185299	0.0780796	0.147536	0.0715012	0	0.0354459	0	0	0.000186228	0.02	0.170892	1.01518
TCGA_TCGA-2Y-A9GZ-01A-11R-A39D-07	0.0387348	0	0.0748548	0.117127	0	0	0	0.156033	0.0550091	0	0.0220489	0.0471472	0.0621068	0.107886	0	0.230893	0	0.0532194	0.0349402	0	0	0	0.52	0.00415816	1.0781
TCGA_TCGA-4R-AA8I-01A-11R-A38B-07	0.0974198	0	0.0235621	0.00114938	0	0.13951	0	0.0954436	0.0295236	0.00766526	0	0.0654942	0.032689	0.11168	0.0419234	0.204646	0	0.084279	0.0570847	0	0	0.00793045	0.31	0.0332849	1.06626
TCGA_TCGA-DD-A4NG-01A-11R-A27V-07	0.0806845	0	0.00433645	0.039874	0	0.338721	0	0.0303001	0.0545498	0	0	0.0716767	0.0424446	0.091485	0.0671088	0.110556	0	0	0.0553786	0	0.000541742	0.0123431	0.28	0.0399981	1.07788
TCGA_TCGA-RC-A6M5-01A-11R-A32O-07	0.00860138	0	0.0659207	0.0733245	0	0.298088	0	0.0186466	0.0384293	0	0.0151048	0.0389428	0.0406148	0.038921	0.0435082	0.25609	0	0	0.0638077	0	0	0	0.45	0.0159378	1.07874
TCGA_TCGA-2Y-A9H0-01A-11R-A38B-07	0.0325908	0	0.0520135	0.32529	0	0	0.0838922	0.0651642	0.0248445	0	0	0.0580757	0.0429132	0	0.0633325	0.220231	0	0	0.0282931	0	0	0.00335942	0.14	0.0856705	1.0572
TCGA_TCGA-DD-A11B-01A-11R-A131-07	0.0252978	0	0.0881788	0.0866488	0	0.218586	0.00617131	0.0354335	0.0204731	0	0.00458957	0.0338994	0.0587132	0.0139183	0.00817817	0.246674	0	0.057987	0.0652209	0	0	0.0300303	0.8	-0.0246953	1.08338
TCGA_TCGA-G3-A25V-01A-11R-A16W-07	0.0655985	0	0.0369423	0.0708384	0	0.229971	0	0	0.0315675	0	0	0.0462528	0.0576167	0.076181	0.139377	0.128801	0.0265319	0	0.0791945	0	0	0.011127	0.11	0.125096	1.03688
TCGA_TCGA-DD-AADQ-01A-11R-A41C-07	0.0212284	0	0.0469638	0.16875	0	0.0756048	0	0.0221428	0.0774029	0	0	0.18317	0.0135561	0.109398	0.0493449	0.1927	0	0	0.0177856	0	0	0.0219526	0.48	0.00888828	1.10468
TCGA_TCGA-CC-A8HS-01A-11R-A36F-07	0.0924902	0	0.0604675	0.0708051	0	0.170388	0	0.0432558	0.105555	0	0	0.0623401	0.0289934	0.167434	0.00684811	0.11986	0	0	0	0.0715635	0	0	0.53	0.00374137	1.08695
TCGA_TCGA-DD-A1EL-01A-11R-A155-07	0.0335431	0	0.0451327	0.0227887	0	0.0986774	0	0.0753945	0.0294103	0	0	0.0660995	0.0428619	0.209326	0.0183068	0.266829	0.0394975	0	0.0379675	0	0.00521774	0.00894789	0.02	0.174036	1.0238
TCGA_TCGA-WQ-AB4B-01A-11R-A41C-07	0	0.0517208	0.0113895	0.055371	0	0.2652	0	0.0181671	0.0370912	0	0	0.0991522	0.0421455	0.0536071	0.0568458	0.187079	0.0764754	0	0.0457563	0	0	0	0.45	0.0159722	1.07915
TCGA_TCGA-5R-AA1C-01A-11R-A41C-07	0.0496973	0	0.0409766	0.157551	0	0.0570988	0.015244	0.00531944	0	0	0.0087761	0.0342092	0.0358484	0	0.106195	0.307706	0	0	0.17576	0	0	0.00561854	0.41	0.0187826	1.07704
TCGA_TCGA-ED-A8O6-01A-11R-A36F-07	0.0593243	0	0	0.0861143	0	0.23419	0	0.0208956	0.16186	0	0.0480162	0.011358	0.0696917	0.0609374	0.0400955	0.133462	0.0322602	0	0.0417954	0	0	0	0.18	0.0662035	1.06492
TCGA_TCGA-DD-AADD-01A-11R-A41C-07	0.0292603	0	0.0543901	0.205542	0	0.0470913	0.0470553	0.0416663	0.0444396	0	0.0181169	0.00432709	0.0516267	0.0154905	0.0842544	0.216303	0.0351607	0	0.105275	0	0	0	0.57	-0.000358901	1.0738
TCGA_TCGA-BC-A10S-01A-22R-A131-07	0.0626935	0	0	0.117401	0	0.253311	0	0.00449861	0.0554612	0	0	0.056198	0.0463059	0	0.00746738	0.305287	0.00705811	0	0.0764664	0	0	0.00785231	0.45	0.0165161	1.08531
TCGA_TCGA-CC-A9FV-01A-11R-A37K-07	0	0	0.00886439	0.0535694	0	0.201779	0	0	0.0327894	0.0704615	0	0.0247784	0.00266465	0	0	0.433674	0.0181035	0.014348	0.13525	0	0	0.00371786	0	0.376453	0.928888
TCGA_TCGA-DD-AAEB-01A-11R-A41C-07	0.108973	0	0	0.178034	0	0.0386245	0	0.0328405	0.000228858	0	0.0496536	0.0851771	0.0604587	0.0649264	0.0556238	0.14588	0.0187619	0	0.152707	0	0	0.00811096	0.4	0.019965	1.07754
TCGA_TCGA-WX-AA44-01A-11R-A39D-07	0	0.049267	0.0245121	0.0283102	0	0.284701	0	0.0245566	0.0541521	0	0	0.136311	0.0432937	0.0675251	0.107268	0.128091	0.00352449	0	0.0396627	0	0.00882506	0	0.28	0.0399114	1.0815
TCGA_TCGA-PD-A5DF-01A-11R-A27V-07	0.0445089	0	0	0	0	0.192764	0	0.0185424	0.0799374	0	0.00519303	0.0193396	0.0294603	0.343542	0.0625983	0.130105	0	0	0.0740103	0	0	0	0	0.28459	0.982506
TCGA_TCGA-YA-A8S7-01A-11R-A37K-07	0.0429963	0	0	0.00818453	0	0.170195	0.00600719	0.00357301	0.031965	0	0.0621658	0	0.0798137	0	0.0213929	0.470898	0.00816611	0	0.0696537	0	0.00242892	0.0225603	0.16	0.0747422	1.06678
TCGA_TCGA-5R-AA1D-01A-11R-A38B-07	0.0330068	0	0.0333618	0.051393	0	0.291061	0.0305624	0	0.00290054	0.000493279	0	0.0227074	0.030171	0.0930953	0.0171267	0.244474	0	0	0.144045	0	0	0.00560143	0.14	0.0855012	1.04956
TCGA_TCGA-DD-AACH-01A-11R-A41C-07	0.0909429	0	0.0510483	0	0	0.190696	0	0	0.00614828	0	0.0345787	0.0893943	0.0463728	0.0369079	0	0.363732	0	0.0265761	0.0636025	0	0	0	0.45	0.0172472	1.07813
TCGA_TCGA-CC-A8HV-01A-11R-A36F-07	0.015103	0	0.083175	0.0691619	0	0.102439	0	0.0821883	0.0954269	0	0	0.116541	0.0648908	0.228532	0	0.0227341	0	0.0046085	0.113117	0	0.00208325	0	0.21	0.0584469	1.06767
TCGA_TCGA-BW-A5NP-01A-11R-A27V-07	0.0375857	0	0.0722253	0.113129	0	0.124234	0.00249113	0.0534418	0.0308517	0	0	0.0445223	0.0849577	0.122624	0.111832	0.198412	0	0	0.00369323	0	0	0	0.5	0.00577406	1.0874
TCGA_TCGA-G3-AAV0-01A-11R-A37K-07	0	0.0750456	0.0442603	0.198692	0	0.0931926	0	0.0821831	0.0185846	0	0	0.120579	0.065857	0	0.102198	0.170523	0.00553799	0	0.0233462	0	0	0	0.85	-0.0271357	1.10905
TCGA_TCGA-DD-AAED-01A-12R-A41C-07	0	0.0270112	0.0394832	0	0	0.222277	0	0	0.088462	0	0.0291148	0.0175877	0	0.334201	0.0230348	0.190974	0	0	0.0230526	0	0	0.0048019	0.04	0.15282	1.05094
TCGA_TCGA-ZS-A9CG-01A-11R-A37K-07	0.0259339	0	0.0493307	0.121305	0	0.0546756	0.00597931	0.0111513	0.000251703	0	0.0422406	0.0206403	0.0519714	0.117549	0.0606245	0.209372	0	0.00605011	0.201132	0	0	0.0217918	0.2	0.0620532	1.05929
TCGA_TCGA-K7-A6G5-01A-11R-A311-07	0.0505541	0	0	0.0989244	0	0.217573	0	0	0.062341	0	0	0.109937	0.0285599	0.0398059	0.124162	0.143801	0.0128275	0	0.0831047	0	0	0.02841	0.33	0.0278222	1.08616
TCGA_TCGA-DD-AADS-01A-11R-A41C-07	0.0634448	0	0.00476334	0.157931	0	0.021403	0	0.0723754	0.0472825	0.0771563	0	0.120259	0.0610912	0.0398541	0.0885149	0.146872	0.0109558	0	0.0880961	0	0	0	0.13	0.0950275	1.05682
TCGA_TCGA-DD-A3A3-01A-11R-A22L-07	0.0123576	0.0141184	0.0450605	0.11632	0	0.203939	0.0146832	0	0.0592397	0	0.0301707	0.0132731	0.0457276	0.167146	0.0191585	0.223722	0	0.0038105	0.0188209	0	0	0.0124511	0.12	0.10954	1.04839
TCGA_TCGA-2Y-A9H8-01A-11R-A39D-07	0	0	0.0712069	0.0777176	0	0.0831668	0	0.0867469	0.040734	0.0623101	0	0.09906	0.0430735	0.0922943	0.0609906	0.174702	0.0102626	0	0.0977344	0	0	0	0.21	0.055862	1.06051
TCGA_TCGA-G3-A7M6-01A-11R-A33R-07	0.0196652	0	0.0476793	0.0936762	0	0.27087	0	0	0.105816	0	0	0.0735967	0.0415987	0.0113819	0.0773355	0.201388	0.0548051	0	0	0	0.00218735	0	0.18	0.0692713	1.06588
TCGA_TCGA-FV-A2QQ-01A-11R-A22L-07	0.0653713	0	0	0.136558	0	0.14889	0	0	0.0613708	0.0105706	0	0.114353	0.038991	0.033022	0.0733313	0.185282	0.0135041	0	0.106774	0	0	0.0119823	0.54	0.00306857	1.08852
TCGA_TCGA-ZP-A9D4-01A-11R-A37K-07	0.0510927	0	0.0664528	0.0594815	0	0.163166	0.0337549	0	0.0145352	0	0.0382521	0.000831837	0.0594429	0.0645695	0.153372	0.238108	0	0	0.0296942	0	0	0.0272465	0.26	0.0446333	1.07381
TCGA_TCGA-LG-A9QD-01A-11R-A38B-07	0.103919	0	0	0.0716484	0	0.298233	0	0.00928087	0.0764879	0	0.0112632	0.0623314	0.0618917	0	0.0872256	0.152376	0	0	0.041235	0	0	0.0241085	0.68	-0.0155796	1.10251
TCGA_TCGA-RC-A6M4-01A-11R-A32O-07	0.0554476	0	0.0787226	0.0430504	0	0.0506547	0.0279981	0.0585169	0.0450954	0	0.0588345	0	0.0597002	0.124159	0.0222065	0.309175	0	0.00510577	0.060055	0	0	0.00127837	0.35	0.0263335	1.07119
TCGA_TCGA-ED-A7XP-01A-11R-A352-07	0.0437875	0	0.0361856	0.0160573	0	0.172583	0	0	0.0808356	0.0287973	0.0061101	0.0122819	0.029273	0.122274	0.0426268	0.248354	0.0541392	0	0.10149	0	0	0.00520477	0.21	0.0557972	1.05926
TCGA_TCGA-2Y-A9HA-01A-11R-A39D-07	0.0844865	0	0.037161	0.0450344	0	0.0995841	0	0	0.103016	0	0.0155194	0.0480881	0.0675958	0.201002	0	0.149082	0	0.0443197	0.0930553	0	0.0120556	0	0.15	0.0754472	1.05306
TCGA_TCGA-DD-AAE2-01A-11R-A41C-07	0.0698003	0	0	0.106818	0	0.150866	0	0.0540874	0.0204354	0	0	0.12851	0.040765	0.0178893	0.146397	0.13326	0.0178067	0	0.1072	0	0	0.00616443	0.01	0.185964	1.01949
TCGA_TCGA-DD-AADF-01A-11R-A41C-07	0.00411079	0.0226486	0.0773229	0.123359	0	0.0722823	0	0.111649	0.00691113	0.0305883	0	0.0903412	0.0259287	0.0696444	0.116453	0.097113	0.00463626	0	0.133214	0	0	0.013797	0.32	0.0297608	1.07405
TCGA_TCGA-DD-AACW-01A-11R-A41C-07	0.0206049	0	0.0416501	0.112519	0	0.269269	0	0	0.0616465	0	0	0.0433641	0.0586856	0	0.0428889	0.221219	0.0890943	0	0.0311398	0	0	0.00791857	0.89	-0.0294948	1.09628
TCGA_TCGA-MI-A75I-01A-11R-A32O-07	0.00730215	0	0.035792	0.126217	0	0.1352	0	0.0271257	0.0926867	0	0	0.0947919	0.0206876	0.135535	0.023842	0.259104	0	0.0175164	0	0.00197827	0	0.0222203	0.18	0.0686194	1.07095
TCGA_TCGA-FV-A3I0-01A-11R-A22L-07	0.0506125	0	0.0503753	0.0575319	0	0.0984799	0	0.0527104	0.0583778	0	0	0.11482	0.0382942	0.114588	0	0.248056	0	0.057453	0	0.0285903	0.00521754	0.0248937	0.02	0.179697	1.01356
TCGA_TCGA-2Y-A9H1-01A-11R-A38B-07	0.0623162	0	0	0.172418	0	0.0316659	0	0.0316669	0.10365	0	0	0.195669	0.00739726	0.0858267	0.0462489	0.140487	0.00927163	0	0.0802404	0	0	0.0331422	0.21	0.0558417	1.08454
TCGA_TCGA-CC-A8HU-01A-11R-A36F-07	0.0731556	0	0.0491864	0.0974306	0	0.103157	0	0.0626501	0.0534421	0	0.072188	0	0.0684706	0	0	0.27526	0	0.0376495	0.107409	0	0	0	0.52	0.00470086	1.07172
TCGA_TCGA-DD-AAD2-01A-11R-A41C-07	0.0716339	0	0	0	0	0.285893	0.00501608	0.0152045	0.0387851	0	0.00964861	0.0389334	0.0314783	0.191378	0.0710178	0.164446	0.0129298	0	0.048815	0	0	0.0148211	0.13	0.0986033	1.05264
TCGA_TCGA-BC-A10R-01A-11R-A131-07	0	0.0738671	0.0152785	0.0339201	0	0.178163	0	0	0.137151	0	0.029528	0.0167907	0.079455	0	0.0894922	0.286866	0.00846549	0	0.00857511	0	0	0.042448	0.68	-0.0154365	1.09415
TCGA_TCGA-G3-A5SL-01A-11R-A27V-07	0.064475	0	0	0	0	0.263377	0	0.0597577	0.013448	0	0.0913148	0.0137911	0.0678606	0.0302636	0.106669	0.111584	0.0204778	0	0.145077	0	0	0.0119036	0.33	0.0282007	1.07278
TCGA_TCGA-CC-A1HT-01A-11R-A131-07	0	0.0027502	0.0145906	0.161552	0	0	0.130431	0.0370798	0.0137636	0	0	0.0699719	0.020315	0.0575967	0.145481	0.285898	0	0	0	0.0214346	0	0.0391359	0	0.268845	0.981362
TCGA_TCGA-2Y-A9GV-01A-11R-A38B-07	0.0396542	0	0.0330832	0.0559738	0	0.171296	0	0.0217136	0.0557627	0.00311203	0	0.057734	0.0184952	0.12715	0.0174329	0.342254	0	0.0129037	0.0359243	0	0	0.00751033	0.2	0.0616067	1.06928
TCGA_TCGA-ED-A7XO-01A-11R-A352-07	0.0627768	0	0.132164	0.0595185	0	0.242274	0	0	0.0253369	0.002768	0	0.088124	0.0376903	0	0.0535003	0.186562	0.0303441	0	0	0.0526968	0.00282014	0.0234249	0.26	0.0435372	1.06027
TCGA_TCGA-CC-A5UC-01A-11R-A28V-07	0.0359116	0	0.0492797	0.0735111	0	0.147775	0.017252	0.0144867	0.0527877	0	0	0.061856	0.0120816	0.212206	0.0676002	0.155713	0.046158	0	0.0511951	0	0	0.00218582	0.14	0.0795051	1.05744
TCGA_TCGA-UB-A7ME-01A-11R-A33J-07	0	0.0354185	0.0211804	0.164541	0	0.0968167	0	0.0651691	0.100837	0.0218024	0	0.109879	0	0.162388	0.0937477	0.10381	0.0210124	0	0	0.00339752	0	0	0.02	0.183556	1.02716
TCGA_TCGA-G3-A7M9-01A-23R-A352-07	0.155274	0	0	0.17009	0	0.0418275	0	0.0612837	0.0665392	0	0	0.0523685	0	0.245816	0	0.129303	0	0	0	0.0610342	0	0.0164647	0.13	0.0926893	1.06454
TCGA_TCGA-DD-AACJ-01A-11R-A41C-07	0.0448995	0	0.0609575	0.129898	0	0.0773488	0	0.0165881	0.0352457	0	0.0369966	0.00689203	0.0658698	0.159404	0.00145393	0.276751	0	0.0129556	0.0432836	0	0	0.0314569	0.13	0.0964578	1.05178
TCGA_TCGA-DD-A4NK-01A-11R-A28V-07	0.0161561	0.00970997	0.021136	0.12605	0	0.0634857	0	0.107392	0	0	0.0766222	0.051972	0.0683037	0.0463485	0.082325	0.217676	0.00080786	0	0.112014	0	0	0	0.67	-0.0116355	1.08851
TCGA_TCGA-DD-A3A5-01A-11R-A22L-07	0.0699507	0	0	0.0380927	0	0.247658	0	0	0.0589441	0.0216918	0	0.0846522	0.065697	0.0502216	0.0168278	0.172779	0	0	0.104334	0	0.0360447	0.0331075	0.45	0.0149278	1.07772
TCGA_TCGA-G3-A7M7-01A-12R-A352-07	0.0986854	0	0.0630587	0.120897	0	0.155228	0	0.00822731	0.0611022	0	0.024322	0.0336164	0.0490786	0.140688	0.0224692	0.13184	0	0	0.0679785	0	0	0.0228093	0.65	-0.0104522	1.08383
TCGA_TCGA-G3-AAUZ-01A-11R-A38B-07	0.00398051	0	0.0232618	0.0205143	0	0.267028	0	0.0460973	0.0331202	0.0649998	0	0.0460312	0.036127	0.00840238	0.113945	0.181313	0.0409694	0	0.114014	0	0	0.000195531	0.19	0.0645721	1.06211
TCGA_TCGA-RC-A7SK-01A-11R-A352-07	0.03977	0	0.0590237	0.14371	0	0.0469056	0	0.0961522	0.0964427	0	0	0.0391555	0.055138	0.104818	0.00799056	0.234116	0	0.00911689	0.0676607	0	0	0	0.79	-0.023226	1.08996
TCGA_TCGA-DD-AACI-01A-11R-A41C-07	0.025704	0	0.0120327	0.317445	0	0	0.018243	0.0528365	0.0373455	0.0476004	0	0.050019	0.0158707	0.0382271	0.0736588	0.210813	0.0175064	0	0.0731441	0	0.00486256	0.0046911	0.13	0.0955164	1.05735
TCGA_TCGA-2V-A95S-01A-11R-A37K-07	0.0147961	0	0.00692222	0.290091	0	0.00943762	0.00221324	0.0775086	0.0545164	0.0327305	0	0.117463	0	0.154011	0.0960327	0.110234	0	0	0.0340441	0	0	0	0.01	0.184073	1.03442
TCGA_TCGA-DD-A4NH-01A-11R-A27V-07	0	0.0377779	0.00827649	0.0597989	0	0.142905	0	0	0.0984165	0	0	0.101368	0	0.257819	0	0.0451112	0.0244577	0	0.0312054	0	0	0.192864	0.1	0.128921	1.06713
TCGA_TCGA-WX-AA46-01A-11R-A39D-07	0	0.0253224	0.0255406	0.0102337	0	0.213054	0	0.0422659	0	0	0	0.0652337	0.149737	0	0.0576579	0.313833	0	0	0.0599802	0	0.00218943	0.0349521	0.46	0.0131526	1.08077
TCGA_TCGA-DD-A4NQ-01A-21R-A28V-07	0.0979474	0	0.0521865	0	0	0.205367	0	0.00574066	0.0833638	0	0.0678983	0.00357876	0.0824177	0.112671	0	0.195606	0	0.0666571	0	0	0.0120891	0.014477	0.32	0.0309916	1.06844
TCGA_TCGA-G3-A5SM-01A-12R-A28V-07	0.00914363	0	0.035369	0.0541949	0	0.0820505	0	0.0224611	0.0631131	0.0136613	0	0.0712748	0.0229071	0.228292	0.110062	0.174898	0.0628435	0	0.0469485	0	0	0.00278018	0.03	0.157835	1.03382
TCGA_TCGA-MI-A75E-01A-11R-A32O-07	0.0667314	0	0.0757193	0.11007	0	0.21977	0	0	0.0543777	0.000239948	0	0.0951412	0.0459107	0.0291971	0.0492581	0.137425	0.0719099	0	0.0400371	0	0	0.00421272	0.41	0.0191081	1.07402
TCGA_TCGA-DD-A11D-01A-11R-A131-07	0.0159232	0	0.0490718	0.0635156	0	0.243748	0	0	0.0615885	0	0	0.0744081	0.0691096	0.0659796	0.05558	0.259952	0	0	0.0411234	0	0	0	0.67	-0.0114184	1.0902
TCGA_TCGA-CC-5262-01A-01R-A131-07	0.066412	0	0	0.184567	0	0.0707181	0	0.00507302	0.067797	0	0	0.0441263	0.0268475	0.109161	0.0646808	0.163583	0.0180606	0	0.101821	0	0	0.077153	0.12	0.105406	1.04359
TCGA_TCGA-2Y-A9GY-01A-11R-A38B-07	0	0	0.0333923	0.262678	0	0	0.0589917	0.0465435	0.0949008	0	0	0.0547888	0.0308114	0.149586	0.0637851	0.198876	0.00564735	0	0	0	0	0	0.02	0.177109	1.02275
TCGA_TCGA-ES-A2HT-01A-12R-A180-07	0.00243584	0.0145901	0.0135517	0.115203	0	0.108185	0	0.00687933	0.108595	0	0	0.0912781	0	0.120282	0.0711081	0.157584	0.0105186	0	0.142428	0	0	0.0373613	0.32	0.0327089	1.07525
TCGA_TCGA-DD-AAW0-01A-11R-A41C-07	0	0.0244338	0.00354537	0.0466406	0	0.218301	0	0	0.067984	0.00508255	0	0.0364919	0.0248447	0.242687	0.0593181	0.153407	0.0797668	0	0.0354948	0	0	0.00200243	0.03	0.165641	1.03051
TCGA_TCGA-G3-A3CI-01A-11R-A213-07	0.0908198	0	0.0627977	0.153061	0	0.0687386	0	0.0220124	0.0154421	0	0.00110546	0.06657	0.152496	0	0.0518212	0.20013	0	0	0.0851798	0	0.0236786	0.00614694	0.45	0.0145199	1.0687
TCGA_TCGA-DD-AAVV-01A-11R-A41C-07	0	0.0185961	0.0259084	0.0864305	0	0.176586	0	0.0168835	0.0997696	0	0	0.0683412	0.0341929	0.0956801	0.1288	0.101932	0.127328	0	0.0169771	0	0	0.00257436	0.01	0.220049	0.999871
TCGA_TCGA-DD-A39Y-01A-11R-A213-07	0.034192	0	0.0697791	0.0808953	0	0.220464	0	0	0.111563	0	0	0.0513111	0.0551143	0	0	0.349854	0	0.00187117	0.0249556	0	0	0	0.46	0.0130726	1.08467
TCGA_TCGA-DD-A1EB-01A-11R-A131-07	0	0.0366576	0.0271583	0.205662	0	0.0971317	0	0.0202226	0.0342757	0	0	0.0716062	0.0784608	0	0.129973	0.216722	0	0	0.08213	0	0	0	0.36	0.0247459	1.08264
TCGA_TCGA-DD-AAD1-01A-11R-A41C-07	0.0672026	0.0144988	0.00741829	0.125065	0	0.34217	0	0.0281505	0.0465847	0	0	0.0765853	0.0245129	0.0302865	0.0293755	0.110134	0.0104057	0	0.0713048	0	0	0.016306	0.25	0.0499445	1.08476
TCGA_TCGA-G3-A3CK-01A-11R-A213-07	0.0507861	0	0.0268277	0.288225	0	0.0257442	0.0505093	0.0618707	0.0235797	0	0	0.00816911	0.0350779	0.0535698	0.109953	0.16665	0	0	0.0795128	0	0.0145403	0.00498401	0.26	0.0435621	1.06929
TCGA_TCGA-DD-AACA-02A-11R-A41C-07	0.0726851	0	0.0804186	0.0580315	0	0.161843	0.0490745	0.0154366	0.0601536	0	0.121249	0	0.0442297	0.0925309	0	0.147113	0	0.0556645	0.0124108	0	0	0.0291591	0.32	0.0303021	1.06627
TCGA_TCGA-5C-A9VH-01A-11R-A37K-07	0.0684745	0	0.0381541	0.111327	0	0.256171	0	0.0245677	0.0758635	0	0	0.0902787	0.035937	0.101837	0.0516404	0.13061	0	0	0	0.00808405	0	0.007056	0.6	-0.00225427	1.09995
TCGA_TCGA-FV-A23B-01A-11R-A16W-07	0	0.0281367	0.0135346	0.0644377	0	0.200502	0	0.0518204	0.0485967	0	0.00230519	0.0410892	0.0531186	0	0.105714	0.157335	0.187442	0	0	0.0459675	0	0	0.39	0.0221057	1.07445
TCGA_TCGA-DD-AADR-01A-11R-A41C-07	0.0067017	0	0.0424762	0.0907746	0	0.303732	0.00724164	0	0.0383669	0.0786155	0	0.0366685	0.0115933	0.11611	0.00627333	0.132083	0.0401203	0.0522079	0.0347759	0	0	0.00225915	0.21	0.0582603	1.07284
TCGA_TCGA-DD-A4NO-01A-11R-A28V-07	0.016803	0	0.0412198	0.085223	0	0.214241	0	0.0180062	0.0512695	0	0.0435281	0.011871	0.0368808	0.0164076	0.100831	0.258779	0.02173	0	0.0748348	0	0	0.00837627	0.61	-0.00390725	1.08478
TCGA_TCGA-BC-A10W-01A-11R-A131-07	0	0.0581756	0.0122393	0	0	0.21478	0	0.00433188	0.0699566	0	0.0496143	0.0156556	0.0455762	0.0257814	0.0598761	0.371163	0.0420876	0	0.0198186	0	0	0.0109432	0.32	0.0304407	1.0769
TCGA_TCGA-LG-A9QC-01A-11R-A37K-07	0.0416312	0	0.0820925	0.0319111	0	0.161957	0.0421276	0.0351083	0.0132526	0	0.105472	0	0.083635	0.0573782	0	0.229758	0	0.0912178	0.0244585	0	0	0	0.67	-0.0126849	1.0777
TCGA_TCGA-DD-A11C-01A-11R-A131-07	0	0.0610496	0.0201316	0.0720274	0	0.233307	0	0.0172714	0	0	0	0.0858243	0.0642453	0	0.0374908	0.283546	0.0164827	0	0.108624	0	0	0	0.47	0.0107186	1.07677
TCGA_TCGA-DD-AACV-01A-11R-A41C-07	0	0.0351944	0.0872587	0.020481	0	0.292748	0	0.0315745	0.043083	0	0.0265669	0.03502	0.0727841	0	0.0208716	0.155212	0	0.0639418	0.100549	0	0	0.0147147	0.86	-0.0273386	1.08359
TCGA_TCGA-CC-5264-01A-01R-A131-07	0.060191	0	0.0525272	0.0959571	0	0.199972	0.0435703	0.0496975	0.0933817	0	0	0.00175038	0.044402	0.0240654	0.0101713	0.216668	0	0.0200035	0.083382	0	0.00426048	0	0.3	0.0377042	1.06336
TCGA_TCGA-DD-AACL-01A-11R-A41C-07	0	0	0.0474206	0.108933	0	0.0477472	0.0329785	0.0365452	0.0480568	0	0	0.0581393	0.0299863	0.238853	0.0721342	0.232621	0.012105	0	0.00943852	0.0078081	0	0.0172331	0.04	0.156076	1.03663
TCGA_TCGA-DD-A116-01A-11R-A131-07	0.015724	0	0.0318763	0.101889	0	0.0459572	0.0307725	0	0.023569	0	0	0.0468989	0.0204021	0.136825	0.0515514	0.224076	0	0	0.2651	0	0	0.00535772	0.14	0.0766497	1.06333
TCGA_TCGA-CC-A7IG-01A-11R-A33J-07	0	0.0294081	0.0559824	0.0980046	0	0.0672007	0	0.00623697	0.123322	0	0	0.105168	0.045287	0.126889	0.0116625	0.240005	0.011281	0	0.0544665	0	0.00509421	0.0199926	0.17	0.0720107	1.05836
TCGA_TCGA-DD-AAE9-01A-11R-A41C-07	0	0.0507714	0.0220364	0.0173044	0	0.120162	0	0.123109	0	0	0	0.110484	0.0622093	0.116903	0.109546	0.187456	0	0	0.0769848	0	0	0.00303451	0.32	0.0318134	1.07378
TCGA_TCGA-DD-AAVP-01A-11R-A41C-07	0.086295	0	0.0462189	0.120064	0	0.0351365	0.0270265	0	0.0404776	0	0.0677208	0	0.0475845	0.0480945	0.123543	0.19843	0	0	0.146127	0	0	0.0132815	0.26	0.0444829	1.06265
TCGA_TCGA-G3-AAV5-01A-11R-A37K-07	0.0314418	0	0.0491898	0.150873	0	0.0949252	0.0239448	0	0.048647	0	0.03406	0.00714138	0.0472004	0.061252	0.0112106	0.357527	0	0.00408803	0.0722739	0	0	0.0062246	0.38	0.0233899	1.07549
TCGA_TCGA-ZS-A9CF-02A-11R-A38B-07	0	0.0643561	0.0435074	0.0610855	0	0.31843	0	0	0.053861	0	0	0.0548327	0.0726017	0.0178292	0.0758576	0.132384	0.0403905	0.00069473	0.0641695	0	0	0	0.45	0.0173213	1.07638
TCGA_TCGA-NI-A8LF-01A-11R-A36F-07	0.109746	0	0.0634389	0.106204	0	0.122884	0	0.0163643	0.0669355	0	0.0670555	0	0.0580069	0	0.000688451	0.282358	0	0.0547125	0.0415722	0	0	0.0100335	0.68	-0.0146143	1.081
TCGA_TCGA-DD-A39Z-01A-11R-A213-07	0.165228	0	0	0.198843	0	0.19495	0	0	0.00445183	0	0	0.128953	0.029669	0.0247122	0.0451285	0.103166	0	0	0.0517853	0	0	0.0531132	0.67	-0.0132352	1.11348
TCGA_TCGA-ZS-A9CF-01A-11R-A38B-07	0.0100633	0	0.0412449	0.0387004	0	0.257669	0	0.0247222	0.0303126	0.0559454	0	0.0566904	0.0352846	0	0.141896	0.228583	0.0656355	0	0.0132522	0	0	0	0.13	0.0890448	1.06011
TCGA_TCGA-EP-A3RK-01A-11R-A22L-07	0	0	0.0288635	0.13409	0	0.103088	0	0.0580834	0.0745261	0.00181654	0	0.0821803	0.0193275	0.0519646	0.0721147	0.240407	0.0633702	0	0.0674028	0	0	0.00276514	0.14	0.0842395	1.05167
TCGA_TCGA-FV-A496-01A-11R-A266-07	0.094641	0	0.102727	0.0496505	0	0.149761	0.00939803	0	0.0435632	0	0.0422965	0.0218978	0.0962013	0.0807464	0.0297128	0.113418	0	0	0.141222	0	0	0.0247646	0.32	0.032997	1.05692
TCGA_TCGA-CC-A3MB-01A-11R-A213-07	0.0172805	0	0.0591901	0.112017	0	0.140302	0.0154471	0.0543246	0.0332175	0	0	0.0555383	0.0419135	0.0758574	0.107619	0.236659	0.00134616	0	0.035979	0	0	0.0133094	0.74	-0.0198841	1.09391
TCGA_TCGA-CC-A7IF-01A-11R-A33J-07	0.0198123	0	0.0633768	0.0891409	0	0.171575	0.00660383	0.0429721	0.0557344	0	0	0.0878987	0.0577534	0	0.0128337	0.268475	0	0.0278426	0.0823452	0	0	0.0136356	0.67	-0.0114073	1.08317
TCGA_TCGA-ZS-A9CD-01A-11R-A37K-07	0.00690142	0.0014531	0.0310506	0.0403911	0	0.252592	0.0105498	0	0.049968	0	0.0173449	0.00849924	0.0332332	0.151102	0.0833404	0.221381	0.00149421	0	0.0388662	0	0	0.0518332	0.13	0.0955624	1.05464
TCGA_TCGA-G3-A25S-01A-11R-A16W-07	0.068672	0	0.0252352	0.11508	0	0.165633	0	0	0.0927937	0.0267935	0	0.0685391	0.0636146	0	0	0.314509	0	0.0520757	0.00471253	0	0	0.00234168	0.61	-0.00456894	1.09331
TCGA_TCGA-BC-A217-01A-11R-A155-07	0.0335394	0	0.0465949	0.100917	0	0.203581	0	0.00872691	0.043638	0.0525483	0	0.0955531	0	0.0210111	0.0812436	0.261032	0	0	0.0482888	0	0	0.0033257	0.17	0.0718972	1.06441
TCGA_TCGA-DD-AAW2-01A-11R-A41C-07	0.145346	0	0	0	0	0.195798	0	0.055638	0.00786169	0	0.0996026	0.0562557	0.0903566	0.0223094	0.0456258	0.115948	0.00901796	0	0.156239	0	0	0	0.67	-0.0114445	1.08669
TCGA_TCGA-ED-A97K-01A-21R-A38B-07	0.0563365	0	0.0494167	0.00722818	0	0.205799	0	0.00152402	0.0737053	0	0	0.060541	0.0269605	0.257251	0.0150737	0.167937	0	0	0.0646386	0	0	0.0135887	0.01	0.229336	0.998274
TCGA_TCGA-DD-AAVW-01A-11R-A41C-07	0	0.00584382	0.0211923	0.0339576	0	0.396177	0	0	0.0727091	0	0	0.0602856	0.019359	0.0163901	0.0306516	0.14396	0.181668	0	0.0178062	0	0	0	0.32	0.030732	1.08402
TCGA_TCGA-DD-A73F-01A-11R-A32O-07	0.0299134	0	0	0.209613	0	0.125936	0	0.046381	0.0409253	0.0981915	0	0.103696	0	0.0589415	0.0731429	0.124829	0.007426	0	0.0722265	0	0	0.00877878	0.01	0.191359	1.0279
TCGA_TCGA-DD-A4NN-01A-11R-A28V-07	0	0.0531244	0.0776188	0.0773842	0	0.0960708	0	0.031181	0.0467112	0	0.0839743	0	0.0765724	0.127886	0.0417435	0.232315	8.68923e-05	0	0.0377603	0	0.0175714	0	0.37	0.0244857	1.06936
TCGA_TCGA-DD-AAEI-01A-11R-A41C-07	0.0833126	0	0	0.0571569	0	0.208835	0	0.0289331	0.0462293	0	0.0360366	0.0349258	0.0549314	0	0.0721459	0.222858	0.0181954	0	0.1197	0	0.00942135	0.00731954	0.45	0.0162882	1.07235
TCGA_TCGA-UB-AA0V-01A-11R-A38B-07	0.0572562	0	0.0147457	0.0280686	0	0.236896	0	0.00587745	0	0.00382663	0	0.0866136	0.0338978	0.02505	0.0764078	0.260008	0.0693405	0	0.0886461	0	0	0.0133664	0.54	0.00215017	1.07922
TCGA_TCGA-DD-AADO-01A-11R-A41C-07	0	0.0221394	0.0143644	0.175773	0	0.0695242	0	0.0562578	0.162605	0	0	0.0889116	0.0360958	0.170193	0.0593731	0.112154	0.023855	0	0	0.00875424	0	0	0.11	0.112556	1.05546
TCGA_TCGA-DD-AAVY-01A-11R-A41C-07	0.0478627	0	0.0719656	0.167015	0	0.0266492	0	0.038649	0.0268304	0	0.0773888	0.0248335	0.0615672	0.0862987	0.120706	0.194068	0	0	0.0329852	0	0	0.0231811	0.27	0.0418369	1.07127
TCGA_TCGA-FV-A3R3-01A-11R-A22L-07	0.00338486	0	0.0208762	0.103177	0	0.295906	0	0	0	0	0.0129771	0.0395935	0.0288259	0.0205461	0.000722704	0.306302	0.0873867	0.0221359	0.0573436	0	0	0.000822786	0.46	0.0123496	1.08634
TCGA_TCGA-DD-A4NS-01A-11R-A311-07	0.0579285	0	0.0371558	0.203612	0	0.117558	0	0.00115638	0.0377063	0.0392033	0	0.111539	0.0298615	0.0769456	0.0647302	0.127695	0.0829663	0	0.00999136	0	0	0.00194988	0.16	0.0749737	1.06636
TCGA_TCGA-MI-A75H-01A-11R-A32O-07	0.0374776	0	0	0.215604	0	0.109955	0	0	0.0214951	0	0	0.12678	0.0627523	0	0.115271	0.174972	0.0479102	0	0.0763775	0	0	0.0114048	0.07	0.138108	1.04056
TCGA_TCGA-UB-A7MC-01A-11R-A33R-07	0.153771	0	0.0499423	0.0032809	0	0.178112	0	0.094977	0	0	0.119669	0	0.0872485	0.0289261	0.093996	0.136998	0.00365188	0	0.0494281	0	0	0	0.62	-0.00605502	1.08102
TCGA_TCGA-FV-A4ZQ-01A-11R-A266-07	0.0286947	0	0.0545659	0.340402	0	0	0.0311127	0.095909	0.0232001	0.0228664	0	0.0845838	0.032126	0.0032101	0.0849294	0.134301	0.0102149	0	0.0447087	0	0	0.00917447	0.06	0.1449	1.04292
TCGA_TCGA-DD-AAEG-01A-11R-A39D-07	0.0639625	0	0.0679228	0.00774869	0	0.221993	0	0.0721846	0	0	0	0.0982013	0.0458565	0.231478	0.0741449	0.0234563	0	0	0.0815632	0	0	0.0114877	0.14	0.0856157	1.0536
TCGA_TCGA-DD-AAD5-01A-11R-A41C-07	0.0382563	0	0.0483627	0.0507173	0	0.0716111	0.0205022	0.0163622	0	0	0	0.0493268	0.0800243	0	0	0.456194	0	0.0645166	0.0988698	0	0	0.00525695	0.12	0.105396	1.04751
TCGA_TCGA-K7-A5RG-01A-11R-A28V-07	0.0127721	0	0.0872473	0.348988	0	0	0.0729221	0.0778889	0.0863771	0	0	0.0354955	0.0223373	0.0712664	0.0512608	0.074193	0.0306526	0	0.0260633	0	0.00125141	0.00128394	0	0.257558	0.98606
TCGA_TCGA-XR-A8TD-01A-12R-A39D-07	0.00839985	0	0.0145389	0.241449	0	0	0.119489	0.00353363	0	0.00243523	0	0.0694539	0	0.203405	0.0744841	0.151614	0.0108237	0	0.0932168	0	0	0.00715667	0	0.338108	0.946769
TCGA_TCGA-DD-AACY-01A-11R-A41C-07	0.0585944	0	0.053632	0.0690026	0	0.322367	0	0.00759231	0.0409219	0	0.00965953	0.00866052	0.0290698	0.0703229	0.0028807	0.197164	0	0.0256892	0.0947916	0	0	0.00965202	0.61	-0.00314877	1.08468
TCGA_TCGA-CC-A9FU-01A-11R-A37K-07	0.0283756	0	0.0484302	0.118952	0	0.133643	0	0.0409451	0.101979	0	0	0.108537	0.0138444	0.130888	0.0695217	0.134049	0	0	0.035897	0.0349377	0	0	0.61	-0.00362371	1.094
TCGA_TCGA-KR-A7K7-01A-11R-A33J-07	0.0660839	0	0.0368748	0.263738	0	0	0	0.0886516	0.0144925	0.0221786	0	0.134723	0.0256445	0.0627489	0.0444066	0.112952	0.00788524	0	0.108817	0	0	0.0108037	0.27	0.0425738	1.08166
TCGA_TCGA-G3-A25Y-01A-11R-A16W-07	0.0183916	0	0.0194527	0.0977195	0	0.22856	0.0330853	0	0.072733	0	0	0.0487044	0.0256611	0.0493975	0.0923729	0.272718	0	0	0.0369024	0	0	0.00430103	0.16	0.074357	1.06115
TCGA_TCGA-K7-AAU7-01A-11R-A38B-07	0.00641162	0	0.0325683	0.0241477	0	0.132932	0	0.0480275	0.053243	0	0	0.0714437	0.0108206	0.143827	0.0486193	0.177349	0.0149656	0	0	0.15811	0.0165511	0.0609838	0.26	0.0449303	1.07393
TCGA_TCGA-DD-AACA-02B-11R-A41C-07	0.122817	0	0.109902	0.118532	0	0.0108687	0	0.0881738	0.016503	0	0.141001	0	0.09803	0.056512	0	0.194719	0	0.0278816	0.00393968	0	0	0.0111201	0.51	0.00506051	1.0791
TCGA_TCGA-BC-A3KF-01A-11R-A213-07	0.0592485	0	0.0540418	0.0457857	0	0.227512	0.013092	0	0.0885822	0	0.0319041	0	0.0586991	0	0.0367115	0.263354	0.0412039	0	0.0656075	0	0	0.0142583	0.6	-0.00185171	1.07475
TCGA_TCGA-2Y-A9H2-01A-12R-A38B-07	0	0.0429169	0.00925414	0.0736047	0	0.119177	0	0.0254901	0.0833219	0	0	0.087263	0.0224994	0.0475884	0.0475086	0.130748	0.121544	0.000692567	0	0.173393	0	0.0149992	0.01	0.211457	0.997508
TCGA_TCGA-DD-AAW3-01A-11R-A41C-07	0	0.0354792	0.0866044	0.074272	0	0.186136	0.00417285	0	0.0296423	0	0.106101	0	0.10591	0	0.0229614	0.217356	0	0	0.128838	0	0	0.00252759	0.76	-0.0209419	1.08157
TCGA_TCGA-ED-A82E-01A-11R-A352-07	0.216801	0	0.0671042	0.102845	0	0.155971	0	0.0114884	0.0850785	0	0	0.0912157	0.0563349	0	0	0.170209	0	0.00774329	0	0.017845	0	0.0173636	0	0.3778	0.92747
TCGA_TCGA-DD-A4NP-01A-11R-A28V-07	0.0856749	0	0.0201308	0.105526	0	0.0982597	0	0	0	0	0.0679184	0.0028415	0.0505474	0.013298	0.00396712	0.189339	0	0	0.34687	0	0	0.0156275	0.48	0.00907421	1.10114
TCGA_TCGA-G3-A6UC-01A-21R-A33J-07	0.161221	0	0	0	0	0.207293	0	0	0.0326573	0	0.110376	0.0193519	0.0846562	0.00739711	0.119717	0.106411	0.00839121	0	0.126905	0	0	0.0156246	0.57	0.000378044	1.08633
TCGA_TCGA-DD-AAW1-01A-11R-A41C-07	0.0511216	0	0.0553724	0.0363504	0	0.114217	0	0.0526968	0.0161285	0	0.0424344	0.0384393	0.0759173	0.0829753	0.155957	0.195658	0	0	0.0827315	0	0	0	0.31	0.0333267	1.0763
TCGA_TCGA-DD-A118-01A-11R-A131-07	0	0.0721942	0.0348346	0.00890251	0	0.211165	0.0178598	0	0.0457352	0	0.068175	0	0.0610053	0	0.0117973	0.292516	0.0414429	0.0302822	0.0989215	0	0	0.00516842	0.54	0.00289915	1.07045
TCGA_TCGA-DD-AADA-01A-11R-A41C-07	0.0605339	0	0.0230552	0.151219	0	0.266765	0	0	0.0472508	0.0932076	0	0.070518	0.0021575	0.0255032	0.0761489	0.105752	0.0492207	0	0.0286686	0	0	0	0.55	0.0012085	1.1118
TCGA_TCGA-ED-A66Y-01A-11R-A311-07	0.0398048	0.0172346	0.0647767	0.102198	0	0.121507	0.0418044	0.0358729	0.0714966	0	0.061609	0	0.0641859	0.178116	0.00553155	0.123764	0	0	0.0720987	0	0	0	0.32	0.0328485	1.06704
TCGA_TCGA-DD-AAE3-01A-11R-A41C-07	0.00414742	0.0149788	0.0492682	0.11544	0	0.0881397	0.00529019	0.0363247	0	0	0.0431662	0.0213814	0.0613256	0.152231	0.0192025	0.292272	0.00100362	0	0.0847611	0	0.0110669	0	0.32	0.0329982	1.07632
TCGA_TCGA-G3-AAV6-01A-21R-A37K-07	0.0168072	0	0.0462647	0.107396	0	0.185022	0	0.0121596	0.118366	0	0	0.0587435	0.0198447	0.218216	0.0172944	0.168357	0	0	0.0150908	0.013345	0	0.00309281	0.4	0.0192206	1.09411
TCGA_TCGA-DD-A4NE-01A-11R-A27V-07	0.13061	0	0.0912806	0.00308938	0	0.136851	0	0.0715862	0.0147356	0	0.04137	0.0265716	0.0801388	0	0	0.291493	0	0.0675391	0	0.0135368	0	0.0311985	0.92	-0.0348413	1.08826
TCGA_TCGA-DD-AADV-01A-11R-A39D-07	0.0513049	0	0.039391	0.0902855	0	0.0885375	0	0.0239144	0.0439479	0	0	0.0536948	0.0315391	0.0567899	0.0179837	0.292895	0.0979729	0.00324556	0.0909369	0	0	0.0175605	0.31	0.0348442	1.06477
TCGA_TCGA-DD-AACA-01A-11R-A41C-07	0.0348171	0	0.0848039	0.188047	0	0.022559	0.0421775	0.00452559	0.0222664	0	0.0573486	0	0.0360725	0.0839942	0.0692162	0.232345	0	0	0.108492	0	0	0.0133359	0.32	0.0285706	1.06387
TCGA_TCGA-DD-AACX-01A-11R-A41C-07	0.0561038	0	0.047332	0.171112	0	0.0493807	0.0352329	0.0341579	0.0391315	0	0	0.0208149	0.0897376	0.0596401	0.118162	0.260018	0	0	0.0191762	0	0	0	0.27	0.0416294	1.07049
TCGA_TCGA-DD-AACC-01A-11R-A41C-07	0.0347285	0	0.0292621	0.334757	0	0	0.0469313	0.0486124	0.0695133	0.112521	0	0.0411767	0.0134598	0.0292569	0.0650535	0.112226	0.0491359	0	0.0126271	0	0	0.000737522	0	0.354176	0.945202
TCGA_TCGA-G3-A5SK-01A-11R-A27V-07	0.030944	0	0.0247195	0.0638669	0	0.210782	0	0	0.021445	0.0898699	0.0715997	0.00550631	0.00718704	0.0829838	0.0953624	0.278812	0	0	0.0169212	0	0	0	0.19	0.0645041	1.07195
TCGA_TCGA-CC-A3MC-01A-11R-A22L-07	0.0355554	0	0.0184764	0.0409445	0	0.243053	0	0	0.0664905	0	0	0.0876435	0.0339247	0.180655	0.0839566	0.115678	0	0	0.07663	0	0	0.0169928	0.2	0.0609871	1.06745
TCGA_TCGA-DD-A73A-01A-12R-A32O-07	0.0525415	0	0.0140788	0.0919589	0	0.34956	0	0.0240611	0.0126058	0.0273924	0	0.103605	0.0207484	0.0138171	0.0612814	0.0996242	0.0779568	0	0.0384538	0	0	0.0123147	0.46	0.0124414	1.09939
TCGA_TCGA-DD-AADG-01A-11R-A41C-07	0.0511713	0	0.0859022	0.13135	0	0.126542	0.0109988	0.066444	0.00500662	0	0.0229188	0.0655506	0.0644139	0.0623004	0.010888	0.15556	0	0.05326	0.083852	0	0	0.00384105	0.41	0.0190328	1.06683
TCGA_TCGA-DD-A4NL-01A-11R-A28V-07	0.00338457	0	0.0390598	0.0548786	0	0.263096	0	0.033602	0.0172663	0.000233733	0	0.078019	0.018639	0.0693789	0	0.332268	0	0.0355707	0.0121583	0.0198664	0	0.0225778	0.48	0.00890916	1.09099
TCGA_TCGA-BC-A10Q-01A-11R-A131-07	0	0.0305764	0.046912	0.0719321	0	0.199727	0	0.0422941	0.039593	0	0.0124476	0.0584743	0.0497788	0	0	0.308055	0	0.036987	0.0636129	0	0.00453933	0.0350697	0.51	0.00560351	1.07848
TCGA_TCGA-2Y-A9GU-01A-11R-A38B-07	0.0591254	0	0.0639941	0.104386	0	0.152031	0	0.0697364	0.0385431	0	0	0.0649066	0.0661215	0.0328396	0.0489448	0.192231	0	0	0.0976245	0	0	0.00951622	0.68	-0.0147387	1.08037
TCGA_TCGA-ZP-A9CV-01A-11R-A38B-07	0.0362755	0	0.0335049	0.0877852	0	0.343776	0	0	0	0.00698159	0	0.0626368	0.0472942	0	0.1151	0.199121	0	0.0355023	0.0162318	0	0	0.0157901	0.28	0.0394669	1.0847
TCGA_TCGA-DD-A113-01A-11R-A131-07	0.0138815	0	0.0347676	0.15279	0	0.0860054	0	0.0157188	0.111032	0	0	0.0949271	0.0322631	0	0.0574628	0.330321	0.0350076	0	0.0291514	0	0	0.00667154	0.61	-0.00351089	1.09244
TCGA_TCGA-2Y-A9GT-01A-11R-A38B-07	0.0619155	0	0.000664231	0.252989	0	0.175332	0	0.0366649	0.04513	0	0	0.0855802	0.0368884	0.00474046	0.0850584	0.11554	0.00733742	0	0.0829112	0	0	0.00924736	0.08	0.135957	1.04836
TCGA_TCGA-DD-A39X-01A-11R-A213-07	0.106598	0	0	0.0950482	0	0.0890544	0	0	0.0753	0	0.0168281	0.0763494	0.0898105	0.0703973	0.062141	0.263796	0.054677	0	0	0	0	0	0.31	0.0372012	1.07402
TCGA_TCGA-RC-A6M3-01A-11R-A32O-07	0.0805374	0	0.0983394	0.177382	0	0.0962745	0.0773458	0.0998014	0.00714146	0	0	0.045879	0.04662	0	0.0912638	0.179397	0	0	0	0	1.81419e-05	0	0.69	-0.0170662	1.09155
TCGA_TCGA-DD-AACU-01A-11R-A41C-07	0.00904222	0	0.0381979	0.100034	0	0.216581	0	0.00528702	0.0530889	0	0	0.0846119	0.0299863	0.0741545	0.100471	0.205569	0.0765206	0	0	0.00224201	0	0.00421411	0.23	0.0528252	1.07211
TCGA_TCGA-WX-AA47-01A-11R-A39D-07	0.171981	0	0.190068	0.0378843	0	0.0813272	0.0443185	0.03999	0.0430937	0	0.0388904	0	0.034187	0.177149	0	0.0656016	0	0.0614154	0.00281201	0	0	0.0112818	0.26	0.046	1.0649
TCGA_TCGA-DD-A3A4-01A-11R-A22L-07	0.0174045	0.0556256	0.0328055	0	0	0.106663	0	0	0.0512425	0	0.111049	0.0163351	0.0731019	0.152207	0.01108	0.153803	0	0	0.20352	0	0	0.0151633	0.3	0.0380502	1.06946
TCGA_TCGA-ED-A7PY-01A-11R-A33R-07	0.0367243	0	0.0429665	0.157077	0	0.0878161	0	0.0513198	0.096622	0	0	0.136738	0.0530548	0.0358557	0.0544478	0.167929	0.0671941	0	0	0.00402105	0.0017049	0.00652997	0.68	-0.0156457	1.10067
TCGA_TCGA-EP-A2KC-01A-11R-A213-07	0.0621987	0	0	0.0506035	0	0.132919	0	0.0487891	0.0686768	0	0.0782869	0.0122442	0.0770271	0.103949	0.0858177	0.105815	0.00682592	0	0.16141	0	0	0.00543727	0.2	0.0613982	1.05661
TCGA_TCGA-BC-A10X-01A-11R-A131-07	0.0764811	0	0.0139382	0.055642	0	0.202035	0	0.0135408	0.0241407	0	0	0.0413142	0.0418985	0	0.033961	0.334995	0.00898811	0	0.129771	0	0	0.0232943	0.4	0.0200239	1.07273
TCGA_TCGA-CC-A7IH-01A-11R-A33J-07	0.0478294	0	0.0636794	0.144867	0	0.0285062	0	0.0750866	0	0	0.0519284	0.0471317	0.0661482	0.0512083	0.0078421	0.236163	0	0.0104961	0.169114	0	0	0	0.61	-0.00464385	1.07927
TCGA_TCGA-FV-A495-01A-11R-A266-07	0	0.0207519	0.00384433	0.0992653	0	0.199243	0	0.026006	0.0649215	0.0495145	0	0.0928832	0.0281234	0.0104238	0.0669832	0.147731	0.0722857	0	0.10675	0	0	0.011273	0.12	0.100261	1.04952
TCGA_TCGA-DD-A1EH-01A-11R-A131-07	0.0155799	0	0.046928	0.0661634	0	0.271658	0	0.00825234	0.0234502	0	0	0.0737692	0.0296357	0.107394	0.144068	0.186839	0.0110988	0	0.0151627	0	0	0	0.19	0.0643746	1.07497
TCGA_TCGA-DD-AAEH-01A-11R-A41C-07	0	0	0.0161108	0.440083	0	0.00917687	0	0.0565192	0.0944039	0.100751	0	0.0727383	0.0061694	0	0.0522194	0.062888	0.04615	0	0.0380254	0	0	0.00476461	0.12	0.100612	1.10523
TCGA_TCGA-DD-AAEE-01A-11R-A41C-07	0.069348	0	0.0752236	0.0520075	0	0.195986	0.0252192	0	0.0713446	0	0.0319138	0.00713973	0.0659378	0.115238	0.0148215	0.21216	0	0.00470105	0.0426698	0	0	0.0162894	0.27	0.0412852	1.06173
TCGA_TCGA-ZP-A9D0-01A-11R-A37K-07	0.0893047	0	0.0305231	0	0	0.252505	0	0.0405196	0	0	0.014332	0.0651886	0.0761814	0	0.0521284	0.280392	0	0	0.080938	0	0	0.0179874	0.77	-0.0212926	1.08544
TCGA_TCGA-DD-A1EG-01A-11R-A213-07	0.0342645	0	0.0620632	0.0822147	0	0.112205	0	0.0101184	0.054733	0.00179174	0	0.056323	0.0329631	0.241622	0.0947385	0.1528	0.035045	0	0.029119	0	0	0	0.01	0.24229	0.992709
TCGA_TCGA-2Y-A9H6-01A-11R-A39D-07	0.00339092	0.008212	0.0181846	0.072768	0	0.330208	0	0	0.0813213	0	0	0.0493189	0.0487904	0.0077027	0.0213931	0.208036	0.110748	0	0.0399259	0	0	0	0.39	0.0212949	1.08265
TCGA_TCGA-2Y-A9GW-01A-11R-A38B-07	0.00807969	0	0.0115182	0.0215739	0	0.137018	0.00442643	0.00125777	0.0371554	0	0	0.0172264	0.0201608	0.461447	0.0743088	0.0625138	0.117653	0	0.0213056	0	0	0.00435586	0	0.36124	0.959904
TCGA_TCGA-DD-A73D-01A-12R-A32O-07	0.0982087	0	0.0789252	0.0446673	0	0.137468	0.0353632	0.0417937	0	0	0.0584571	0.0174018	0.0800438	0.0683829	0.104828	0.0975337	0	0	0.123066	0	0	0.013861	0.45	0.0156172	1.0661
TCGA_TCGA-DD-A115-01A-11R-A131-07	0.082688	0	0	0.0547017	0	0.214651	0	0.0581159	0.0252921	0	0	0.0622813	0	0.0628476	0.080283	0.190077	0	0	0.13525	0	0	0.0338121	0.27	0.0420175	1.06691
TCGA_TCGA-XR-A8TF-01A-11R-A36F-07	0.0863753	0	0.0397615	0.158113	0	0.0917237	0.0118276	0.111825	0	0	0	0.0355635	0.0627416	0	0.087966	0.24063	0.0174928	0	0.0559803	0	0	0	0.79	-0.0228796	1.08806
TCGA_TCGA-DD-A4NI-01A-11R-A27V-07	0.0713353	0	0	0.155776	0	0.115215	0	0.0173361	0.0468084	0.0299745	0	0.0626311	0.0515747	0	0.118798	0.182472	0.0148192	0	0.106797	0	0.02286	0.00360268	0.25	0.0502265	1.06852
TCGA_TCGA-G3-AAV3-01A-11R-A37K-07	0.0354985	0	0.0963819	0.257343	0	0.00545446	0	0.062036	0.0625532	0	0	0.0967329	0.0226719	0.14427	0.0595282	0.108146	0.00673961	0	0.0412361	0	0	0.0014085	0.11	0.119353	1.04322
TCGA_TCGA-UB-A7MA-01A-11R-A33R-07	0.0197331	0	0.0452729	0.0971167	0	0.23938	0	0.0472576	0.0615791	0	0	0.119842	0.0442097	0.0353004	0.00299265	0.187039	0.0505261	0.0140904	0	0.0162595	0	0.0194002	0.57	0.000587415	1.09602
TCGA_TCGA-UB-A7MF-01A-11R-A33J-07	0.082165	0	0.0420427	0.24913	0	0.0446624	0	0.0321193	0.055311	0.0347406	0	0.0689189	0.0359087	0	0.162821	0.134913	0.00533464	0	0.0519326	0	0	0	0	0.305534	0.967748
TCGA_TCGA-BC-A112-01A-11R-A131-07	0.0283479	0.0888809	0	0	0	0.211487	0	0	0.0911502	0	0	0.123732	0.07339	0	0.000808432	0.233206	0.0198235	0	0.0398805	0	0.0487471	0.040547	0.6	-0.00273931	1.08688
TCGA_TCGA-BC-A10U-01A-11R-A131-07	0.125996	0	0.0478601	0.0439604	0	0.0851247	0	0.0618779	0.0604213	0	0	0.0242522	0.0410414	0.12897	0.00682783	0.283332	0	0.00514478	0.0477956	0	0.00681841	0.0305775	0.14	0.080571	1.05331
TCGA_TCGA-BC-A5W4-01A-11R-A28V-07	0	0.0578803	0.0851201	0.0420264	0	0.150227	0	0.0909038	0	0	0	0.11784	0.102712	0.0256755	0.131244	0.145153	0	0	0.051218	0	0	0	0.45	0.0171956	1.07864
TCGA_TCGA-FV-A3I1-01A-11R-A22L-07	0.0458053	0	0	0	0	0.209098	0	0.0200616	0.144472	0	0.00832996	0	0.0437156	0.182781	0.0935912	0.121413	0.0405237	0	0.0629978	0	0.00652828	0.0206829	0.02	0.168071	1.02179
TCGA_TCGA-CC-A123-01A-11R-A131-07	0.00725925	0	0.0461639	0.0955109	0	0.187836	0	0.0265031	0.106867	0	0	0.112773	0.0606583	0.0137983	0.0221648	0.241341	0.0432549	0	0.0358692	0	0	0	0.32	0.0290805	1.07867
TCGA_TCGA-WQ-A9G7-01A-11R-A37K-07	0.0170373	0.00464094	0.0559648	0.117373	0	0.0900099	0	0.0789859	0.135116	0	0	0.0569562	0.0510381	0.171627	0.00202249	0.197169	0	0.00354881	0.00893333	0	0	0.0095781	0.19	0.0642779	1.06921
TCGA_TCGA-ED-A66X-01A-11R-A311-07	0.124615	0	0.0607902	0.0648927	0	0.104209	0	0	0.0465429	0	0.0171764	0.00872262	0.0157861	0.196078	0.0157197	0.279685	0.0203758	0	0.0454073	0	0	0	0.04	0.155323	1.02967
TCGA_TCGA-DD-A1EK-01A-11R-A213-07	0	0.0546424	0.00586943	0.0122805	0	0.174513	0	0	0.0934616	0	0	0.0412363	0.0114554	0.160583	0.00555846	0.361881	0	0.00341572	0.0358776	0	0	0.0392257	0.12	0.104768	1.06067
TCGA_TCGA-DD-AADM-01A-11R-A41C-07	0.103411	0	0	0.0526832	0	0.222417	0	0.00387828	0.0708006	0	0	0.0805867	0.0570096	0.0352302	0.0849283	0.161545	0.0160905	0	0.0722246	0	0.0209127	0.0182817	0.53	0.00368379	1.08107
TCGA_TCGA-MR-A8JO-01A-12R-A36F-07	0.00121701	0	0.0175737	0.115926	0	0.293505	0	0.0106215	0.0794794	0	0	0.0912447	0.00902345	0.0882555	0.0850281	0.179593	0	0	0.0285318	0	0	0	0.01	0.23854	0.999677
TCGA_TCGA-QA-A7B7-01A-11R-A32O-07	0.115692	0	0.0481147	0	0	0.239206	0	0.0945281	0.0660989	0	0.0496175	0.0298969	0.0390032	0	0	0.188093	0	0.0570837	0.0248453	0	0	0.0478209	0.49	0.0077076	1.07861
TCGA_TCGA-CC-A8HT-01A-11R-A36F-07	0.00168337	0.00468744	0.00861926	0.0564178	0	0.134743	0	0.0749247	0.0403702	0	0	0.0924354	0.0278789	0.221355	0.073462	0.158258	0.0273693	0	0.0597195	0	0.000868636	0.0172075	0.13	0.0939513	1.05892
TCGA_TCGA-FV-A4ZP-01A-12R-A266-07	0.0819127	0	0	0.189039	0	0.0265599	0	0.0535204	0.107712	0	0	0.0538125	0.0712062	0.161217	0.0164991	0.213059	3.22937e-05	0	0	0.0254294	0	0	0.01	0.202833	1.00939
TCGA_TCGA-DD-A4NJ-01A-11R-A27V-07	0.0266378	0	0.0410834	0.0237712	0	0.208691	0.028923	0	0.0144986	0	0.00899898	0.0044692	0.0317132	0.106673	0.0893044	0.247663	0.100492	0	0.0591596	0	0	0.00792042	0.05	0.150589	1.02446
TCGA_TCGA-CC-5258-01A-01R-A131-07	0.0306431	0	0.0303087	0.0250733	0	0.122183	0	0.0241542	0.0719847	0.0180504	0	0.033376	0.0237545	0.281586	0.0982776	0.182429	0	0	0	0.0528687	0	0.00530995	0.02	0.167174	1.03746
TCGA_TCGA-EP-A2KB-01A-11R-A180-07	0.0167971	0	0.0486833	0.194225	0	0.134916	0	0.0567424	0.0121628	0	0	0.0934231	0.0440636	0.0392263	0.0397629	0.237039	0.0526428	0.0109712	0.00485902	0	0	0.0144858	0.84	-0.0268063	1.10233
TCGA_TCGA-G3-A25X-01A-11R-A16W-07	0	0.0156476	0.00961952	0.180306	0	0.100192	0.00226806	0.00452193	0.0956856	0	0	0.1796	0.0187015	0.0174925	0.0521504	0.241518	0.0210494	0	0.0186547	0	0	0.0425927	0.01	0.232568	1.00504
TCGA_TCGA-CC-A5UD-01A-11R-A28V-07	0.0654095	0	0.0566519	0.124224	0	0.0726947	0.0178675	0.0139562	0.06014	0	0	0.0460647	0.0637117	0	0.0706056	0.305615	0	0.00833409	0.0947255	0	0	0	0.4	0.0194755	1.06785
TCGA_TCGA-DD-A119-01A-11R-A131-07	0.034893	0	0.0142499	0.0946103	0	0.197948	0	0.00417176	0.0429778	0	0	0.110635	0.0326363	0.172061	0.0523298	0.187426	0.00210143	0	0.0539586	0	0	0	0.12	0.108531	1.05109
TCGA_TCGA-DD-AACB-01A-11R-A41C-07	0	0.0394928	0.0374271	0.269178	0	0	0	0.0802136	0.02001	0.04137	0	0.117843	0.0360822	0.00901384	0.0834089	0.176964	0.0140856	0	0.0749111	0	0	0	0.14	0.0805163	1.06669
TCGA_TCGA-DD-AAE4-01A-11R-A41C-07	0.0447242	0	0	0.131368	0	0.179333	0	0.0539904	0.024688	0.076349	0	0.0687868	0.0176645	0.02765	0.133709	0.142012	0.0204269	0	0.0792987	0	0	0	0.01	0.192828	1.01885
TCGA_TCGA-CC-A3M9-01A-11R-A213-07	0	0	0.00572182	0.369807	0	0	0.0431598	0.0335053	0.01634	0.0754118	0	0.0330691	0.0166564	0	0.0783393	0.303299	0.00782698	0	0.0154438	0	0	0.00141942	0	0.475797	0.878863
TCGA_TCGA-CC-A7IL-01A-11R-A33R-07	0.0560067	0	0.0690745	0.175059	0	0	0	0.0484338	0.0907591	0	0.0665602	0	0.0595074	0.186269	0.0187748	0.167818	0	0.00798006	0.0434229	0	0	0.0103353	0.13	0.0934472	1.04811
TCGA_TCGA-BC-A10Z-01A-11R-A131-07	0.181788	0	0.0659962	0.0803952	0	0.0136354	0	0.125862	0	0	0	0.0480251	0.082846	0.0868767	0	0.144525	0	0.0448677	0.0896712	0	0	0.0355113	0.55	0.00197969	1.07178
TCGA_TCGA-UB-AA0U-01A-11R-A38B-07	0.0378735	0	0.00115516	0.0250496	0	0.356849	0	0.00627252	0.0120837	0	0	0.0485917	0.0817469	0	0.108994	0.170982	0.0552632	0	0.0827136	0	0	0.0124243	0.32	0.0288922	1.07687
TCGA_TCGA-DD-A3A8-01A-11R-A22L-07	0.068289	0	0.0571306	0.106886	0	0.0434891	0.0337147	0	0.0142166	0	0.124556	0.0136139	0.0845902	0.0767307	0.0941497	0.0986218	0	0	0.184011	0	0	0	0.36	0.0255771	1.07069
TCGA_TCGA-ED-A4XI-01A-11R-A266-07	0	0.0283954	0.00433624	0.0881764	0	0.167783	0	0	0.0532054	0.0598128	0	0.0534639	0.0556454	0.0158485	0.12204	0.246131	0.0649959	0	0.0401665	0	0	0	0.28	0.0394791	1.07653
TCGA_TCGA-HP-A5MZ-01A-21R-A27V-07	0.034187	0	0.00250419	0.0605824	0	0.267709	0	0.0117056	0.0501625	0	0	0.089576	0.0156508	0.078534	0.0905943	0.148892	0.0615843	0	0.0797746	0	0	0.00854379	0.09	0.133294	1.03478
TCGA_TCGA-DD-AAVU-01A-11R-A41C-07	0.0339626	0	0	0	0	0.0248782	0	0	0.126162	0	0.0932793	0	0.00197345	0.446182	0	0.213316	0	0	0.0482197	0	0	0.0120263	0.01	0.191074	1.06222
TCGA_TCGA-DD-AAD6-01A-11R-A41C-07	0.0173266	0.0308234	0.0502111	0.0515829	0	0.289749	0.0263565	0	0.0657748	0	0	0.0423087	0.0698223	0.00910254	0	0.261727	0	0.0449046	0.0266197	0	0	0.0136913	0.71	-0.0181139	1.08984
TCGA_TCGA-EP-A26S-01A-11R-A16W-07	0.0850438	0	0.043562	0.0949588	0	0.0831949	0	0	0.0218606	0	0.0719438	0.03382	0.0728937	0.15002	0.0201441	0.172411	0	0	0.150148	0	0	0	0.31	0.0333685	1.06805
TCGA_TCGA-DD-AAVX-01A-11R-A41C-07	0.0398668	0	0.013434	0.0550003	0	0.24681	0	0.0117497	0.0103583	0.0689327	0	0.0884078	0.055829	0.00640672	0.0652806	0.208063	0	0.0478443	0.0579032	0	0	0.0241136	0.26	0.0459996	1.07143
TCGA_TCGA-ED-A7PZ-01A-11R-A33R-07	0.154865	0	0.084166	0.00586751	0	0.140603	0	0.00875214	0.0594041	0	0.103391	0	0.0838737	0.087669	0	0.161033	0	0.0278896	0.0824856	0	0	0	0.37	0.0242006	1.06272
TCGA_TCGA-LG-A6GG-01A-11R-A311-07	0.0635518	0	0.0771039	0.0127319	0	0.20033	0	0.0462091	0.0891206	0	0	0.045905	0.0430444	0.0574772	0	0.254425	0	0.0655195	0.028584	0	0	0.0159977	0.78	-0.0226116	1.08576
TCGA_TCGA-DD-AADC-01A-11R-A41C-07	0.0248312	0	0.0655208	0.0601657	0	0.134666	0.0474824	0.0232367	0.072657	0	0.0110939	0	0.041739	0.0702798	0.115356	0.312692	0	0	0.0202796	0	0	0	0.25	0.050469	1.06876
TCGA_TCGA-DD-A3A7-01A-11R-A22L-07	0.165459	0	0	0.204361	0	0.103719	0.0453259	0.0130475	0.00977538	0	0	0.136507	0.0986954	0.0541536	0	0.152357	0	0	0	0	0	0.0165982	0.51	0.00522394	1.10289
TCGA_TCGA-DD-AACE-01A-11R-A41C-07	0.0278506	0	0.091826	0.132944	0	0.0728064	0.0289197	0.0232024	0.0624971	0	0	0.0174008	0.0531921	0.100585	0.122508	0.145322	0.0614415	0	0.0595047	0	0	0	0.14	0.0834504	1.04656
TCGA_TCGA-2Y-A9H3-01A-11R-A38B-07	0	0.0300859	0.0359304	0.148221	0	0.123416	0	0.0309472	0.0568326	0.00997263	0	0.0833857	0.0272855	0	0.0494535	0.150377	0.00228151	0	0.25181	0	0	0	0.02	0.172418	1.02123
TCGA_TCGA-DD-A4NB-01A-12R-A266-07	0.0111466	0	0.0246867	0.175792	0	0.31571	0	0.00982486	0	0	0.0309454	0.0140011	0.0226833	0.0860041	0.0428327	0.212017	0.0224129	0	0.0313022	0	0	0.00064084	0.25	0.0512194	1.08039
TCGA_TCGA-G3-A5SI-01A-31R-A27V-07	0	0.0707328	0.0932825	0	0	0.135656	0	0	0.0801479	0	0.0355836	0.0686536	0.084319	0.00387372	0.00847508	0.23459	0	0	0.151772	0	0	0.0329137	0.93	-0.0352919	1.08506
TCGA_TCGA-DD-AAE6-01A-11R-A41C-07	0.105239	0	0.107581	0.13104	0	0.126082	0.0495632	0.0422984	0.0215165	0	0.0822805	0	0.0879812	0	0	0.153956	0	0.0720583	0.0204034	0	0	0	0.96	-0.0467302	1.09195
TCGA_TCGA-DD-AACG-01A-11R-A41C-07	0.00893094	0	0.0291274	0.0888117	0	0.162952	0	0	0.068011	0	0	0.112826	0.0275721	0.164833	0.010933	0.271718	0.013755	0.0136878	0.0268421	0	0	0	0.12	0.103928	1.05747
TCGA_TCGA-5C-A9VG-01A-11R-A37K-07	0.0373647	0	0.0455334	0.0555986	0	0.152945	0.0166342	0.0430259	0.00215036	0	0	0.0219942	0.0414166	0.038468	0	0.237944	0	0.0373875	0.269537	0	0	0	0.45	0.0170224	1.07911
TCGA_TCGA-DD-A1EE-01A-11R-A131-07	0.101249	0	0	0	0	0.163984	0	0.0711709	0.0507217	0	0.0904713	0.000799732	0.0589063	0.149758	0	0.132062	0	0.0443562	0.0656465	0	0.0501847	0.0206897	0.25	0.0507784	1.05951
TCGA_TCGA-BC-A110-01A-11R-A131-07	0.0617967	0	0.00148739	0.0236287	0	0.249727	0.0250692	0	0.00797035	0	0	0.014903	0.0799132	0	0.0722719	0.289231	0.0119425	0	0.112399	0	0	0.0496597	0.14	0.0815386	1.04998
TCGA_TCGA-GJ-A3OU-01A-31R-A38B-07	0.00748483	0	0.0104283	0.00592926	0	0.136767	0.00687475	0	0.0535433	0.0343432	0	0.0189121	0.000117958	0.46978	0.0529695	0.137008	0.0428609	0	0.022981	0	0	0	0	0.712556	0.710284
TCGA_TCGA-G3-A25U-01A-11R-A16W-07	0.0471542	0	0.0482449	0	0	0.246668	0	0	0.0325362	0	0.0658337	0.0169873	0.116673	0	0.0448691	0.245754	0	0	0.103679	0	0	0.0316003	0.53	0.00344037	1.07387
TCGA_TCGA-G3-A3CG-01A-11R-A213-07	0.059543	0	0.0395288	0.0892508	0	0.232962	0	0.00637207	0.0741346	0	0	0.0538911	0.0346505	0.0249422	0.237125	0.108712	0	0	0.0232025	0	0	0.0156858	0.25	0.0502018	1.10926
TCGA_TCGA-CC-5260-01A-01R-A131-07	0.0348232	0	0.035642	0.145513	0	0.0722171	0	0.0164687	0.0642884	0	0	0.0524795	0.0519793	0.0268139	0.0637048	0.302	0.115375	0	0.00717023	0	0.00142325	0.0101022	0.04	0.152446	1.02411
TCGA_TCGA-CC-A7IJ-01A-11R-A33R-07	0	0	0.0160975	0.200374	0	0.0402272	0.0317936	0.0573051	0	0.125248	0	0.0538239	0	0	0.0743461	0.332612	0.0165404	0	0.0383017	0	0	0.0133306	0.32	0.0295995	1.0892
TCGA_TCGA-DD-AADU-01A-11R-A41C-07	0.0895473	0	0.0576417	0.0792599	0	0.0909788	0.0634811	0.0435527	0.00203564	0	0.00950335	0.0116071	0.0552016	0.161827	0.054391	0.147302	0	0	0.124357	0	0.00931365	0	0.19	0.06369	1.04919
TCGA_TCGA-DD-AAE1-01A-11R-A41C-07	0.0222189	0.00734457	0.0399137	0.085778	0	0.246027	0	0	0.0454625	0	0	0.120978	0.0444948	0	0.0742754	0.110432	0.125563	0	0.063276	0	0	0.0142366	0.68	-0.0152687	1.09159
TCGA_TCGA-2Y-A9HB-01A-11R-A39D-07	0.0479777	0	0	0.197431	0	0.172148	0	0.0266974	0.00740667	0	0	0.080538	0.0368365	0.0452506	0.0932176	0.14933	0.0141727	0	0.123399	0	0	0.00559403	0.31	0.0351914	1.07894
TCGA_TCGA-BD-A2L6-01A-11R-A213-07	0.0359069	0	0	0.0351028	0	0.356675	0	0	0.0142332	0.0202763	0	0.114101	0.0609221	0.0326969	0.0873317	0.0831814	0.0195129	0	0.129211	0	0	0.0108478	0.62	-0.00601576	1.10085
TCGA_TCGA-DD-A3A9-01A-11R-A266-07	0.0170462	0	0.0370554	0.181313	0	0.181533	0.00491109	0	0.0757325	0.0139621	0	0.0883712	0.0253916	0	0.0216441	0.19618	0.108145	0	0.047944	0	0	0.000771635	0.48	0.00858598	1.08892
TCGA_TCGA-KR-A7K2-01A-12R-A33R-07	0.0164965	0	0.0388325	0.052594	0	0.413393	0	0.0376098	0.0457818	0	0	0.106925	0.0270071	0	0.0597996	0.174216	0	0	0.0235379	0	0	0.0038076	0.58	-0.0005267	1.11253
TCGA_TCGA-DD-A3A1-01A-11R-A213-07	0	0.0277862	0.0245925	0.121351	0	0.0812342	0	0.0485228	0.0589514	0	0	0.0790007	0.0189696	0.119453	0	0.290013	0	0.0203926	0.0608958	0	0	0.048837	0.35	0.0268563	1.08069
TCGA_TCGA-DD-A4NR-01A-11R-A311-07	0.022063	0	0.00219467	0.176066	0	0.106875	0.0573644	0.0579523	0.0270979	0.0272662	0	0.0596175	0.0140789	0.102239	0.0634946	0.198076	0.014946	0	0.0618921	0	0.00316028	0.00561544	0	0.255588	0.982512
TCGA_TCGA-DD-AAC9-01A-11R-A41C-07	0.0321155	0	0.0248116	0.0946989	0	0.223378	0	0	0.0628288	0.0450842	0	0.0946294	0.0195543	0.0715231	0.0509166	0.219901	0.0325556	0	0.00714036	0	0	0.0208627	0.19	0.063227	1.07058
TCGA_TCGA-CC-5259-01A-31R-A213-07	0.00146676	0	0.0487455	0.162217	0	0.207987	0	0.0244628	0.142446	0	0	0.13301	0.0148264	0.10332	0.0807776	0.0701296	0	0	0	0	0	0.0106122	0.48	0.00906109	1.11806
TCGA_TCGA-EP-A2KA-01A-11R-A180-07	0.0179594	0	0.0465341	0.211891	0	0.104812	0	0.0700165	0.0811887	0	0	0.114232	0.00796435	0.0250511	0.0593643	0.186962	0.0342775	0	0	0.0213205	0	0.018426	0.14	0.0853117	1.06491
TCGA_TCGA-DD-A1EC-01A-21R-A131-07	0	0	0.0137688	0.212998	0	0.00431694	0.057808	0.0636303	0.0559062	0.165689	0	0.0593406	0	0.12861	0.106225	0.0995955	0.0066871	0	0.0254241	0	0	0	0	0.337604	0.954851
TCGA_TCGA-DD-AAD3-01A-11R-A41C-07	0.0104379	0	0.020042	0.0413551	0	0.302766	0	0.0292634	0.00242009	0	0	0.0513008	0.0395718	0.0581391	0.155209	0.119268	0.097949	0	0.0722783	0	0	0	0.17	0.0701992	1.06653
TCGA_TCGA-DD-AACS-01A-11R-A41C-07	0.0416548	0	0.0762486	0.109284	0	0.109598	0.0535301	0.0345277	0.0370084	0	0.037496	0.00568189	0.0981011	0	0.00407219	0.248554	0	0.0709495	0.0307859	0	0	0.042507	0.85	-0.0268963	1.0812
TCGA_TCGA-BD-A3ER-01A-11R-A213-07	0.00560968	0	0.029759	0.0338611	0	0.135192	0	0.0396485	0.0641037	0	0	0.0739658	0.0324018	0.11582	0.0606724	0.323167	0.0225489	0	0	0.0470029	0	0.0162482	0.3	0.0375769	1.07949
TCGA_TCGA-GJ-A6C0-01A-12R-A311-07	0.0496392	0	0	0	0	0.167872	0	0.0519104	0.0841314	0.00771989	0	0.00369915	0	0.406382	0.0798388	0.136866	0	0	0.00231227	0.000118843	0	0.00950964	0.01	0.198033	1.04425
TCGA_TCGA-2Y-A9GS-01A-12R-A38B-07	0.0641544	0	0	0	0	0.1777	0	0	0.0857771	0	0.0611149	0.0145703	0.0543079	0.0950492	0.10286	0.17966	0.0296126	0	0.116651	0	0	0.0185429	0.2	0.061231	1.05754
TCGA_TCGA-BC-A8YO-01A-11R-A37K-07	0	0	0.0226986	0.280319	0	0	0.0361862	0.0745991	0.0475027	0	0	0.0855092	0.0175371	0.0136603	0.112246	0.171037	0.0657017	0	0.0595336	0	0	0.0134696	0.01	0.238733	0.993296
TCGA_TCGA-CC-A9FW-01A-11R-A37K-07	0.0351246	0	0.0615237	0.116357	0	0.13358	0	0.0152442	0.0846382	0	0	0.0839087	0.0456608	0.135386	0.0694083	0.125327	0	0	0.0688251	0.0250162	0	0	0.46	0.0113434	1.0786
TCGA_TCGA-DD-A1ED-01A-11R-A155-07	0.0229842	0	0.0132419	0.10827	0	0.228293	0	0.00347217	0.00666161	0	0	0.0468876	0.0382599	0.0312508	0.0383011	0.230713	0.000399683	0	0.192926	0.0313615	0.000983949	0.00599389	0.17	0.0714939	1.06012
TCGA_TCGA-EP-A12J-01A-11R-A131-07	0.139406	0	0.0432968	0.0705819	0	0.0691229	0	0	0.0365054	0.0111681	0.0605332	0.0234259	0.0963622	0	0.0422307	0.242424	0	0.0538473	0.10035	0	0	0.0107459	0.6	-0.00190989	1.07301
TCGA_TCGA-DD-A1EJ-01A-11R-A155-07	0.0599495	0	0	0.0724339	0	0.0859545	0	0.0236007	0.125301	0	0.101739	0	0.0852222	0.00469504	0.0470586	0.229559	0.0292213	0	0.12631	0	0	0.00895531	0.86	-0.0276533	1.08743
TCGA_TCGA-G3-AAV2-01A-11R-A37K-07	0.0274163	0	0.0487739	0.0820399	0	0.0949366	0	0.00306392	0.00934887	0	0.0646038	0.049954	0.0532477	0.0320621	0.0151435	0.329053	0	0.0303768	0.155816	0	0	0.00416327	0.54	0.00244408	1.08109
TCGA_TCGA-DD-AADY-01A-11R-A41C-07	0.00316379	0.0477994	0.0169649	0	0	0.266797	0	0	0.080651	0	0.0882293	0	0.075189	0	0.125928	0.225113	0.00993097	0	0.0602337	0	0	0	0.47	0.00992656	1.0838
TCGA_TCGA-CC-5263-01A-01R-A131-07	0.0690897	0	0	0	0	0.227731	0	0.0163078	0.0576165	0	0.0755261	0	0.046739	0	0.0609991	0.113721	0.216378	0	0	0.0925398	0	0.023352	0.61	-0.00479279	1.07622
TCGA_TCGA-DD-AADP-01A-11R-A39D-07	0.100655	0	0.0535542	0.0859949	0	0.203775	0.0361892	0	0.065969	0	0	0.0374867	0.024532	0.0459069	0.101077	0.146653	0.0633667	0	0.0120073	0	0	0.0228342	0.49	0.00703131	1.07849
TCGA_TCGA-BC-A69I-01A-11R-A311-07	0.0102624	0	0.0417954	0.160444	0	0.0558792	0	0.00645942	0.0170307	0	0.00557997	0.0672271	0.117757	0.070943	0.0299827	0.305396	0	0	0.101155	0	0	0.0100875	0.32	0.0325894	1.07343
TCGA_TCGA-G3-AAV1-01A-11R-A38B-07	0.0898502	0	0.052818	0	0	0.183419	0	0	0.0793975	0	0.0709534	0	0.0651366	0.0612936	0.02442	0.334882	0.013671	0.00193609	0.00668527	0	0.0155368	0	0.41	0.0190609	1.07672
TCGA_TCGA-O8-A75V-01A-11R-A32O-07	0.0690366	0	0	0.113848	0	0.22811	0	0	0.125489	0.00803182	0	0.050902	0.0166778	0.0649276	0.0307549	0.188477	0.0169725	0	0.0626551	0	0	0.0241187	0.31	0.0368929	1.07684
TCGA_TCGA-ZP-A9CY-01A-11R-A38B-07	0.0340019	0	0.0342625	0.0308378	0	0.134909	0	0	0.042041	0	0	0.0388843	0.049945	0.160943	0.110396	0.302281	0.00909417	0	0.0313153	0	0	0.0210906	0.13	0.0950232	1.06324
TCGA_TCGA-G3-A7M8-01A-11R-A33R-07	0.107715	0	0	0	0	0.139904	0	0.0323789	0.0600831	0	0.0920383	0	0.073102	0	0	0.266459	0.0139944	0.0160483	0.167601	0	0	0.0306752	0.67	-0.0118453	1.08208
TCGA_TCGA-DD-AAE0-01A-11R-A41C-07	0	0.0444721	0.029019	0.113809	0	0.202407	0	0	0.0692208	0	0	0.109603	0	0.227006	0.0659318	0.135041	0	0	0.00348982	0	0	0	0.04	0.152783	1.04152
TCGA_TCGA-ZS-A9CE-01A-11R-A37K-07	0.0807892	0	0.0757273	0.0190416	0	0.148109	0	0.00248215	0.104979	0	0.126304	0	0.0641833	0.0993484	0.0895761	0.102341	0	0	0.0709647	0	0	0.0161537	0.32	0.0296426	1.06555
TCGA_TCGA-DD-A73B-01A-12R-A32O-07	0.0276677	0	0.0662138	0.155225	0	0.068506	0.0323772	0.052128	0.0175351	0	0.11966	0	0.0529343	0.0258349	0.0190691	0.265992	0	0.0211842	0.0490463	0	0	0.0266272	0.95	-0.038192	1.0942
TCGA_TCGA-RC-A7SB-01A-21R-A352-07	0.0732367	0	0.0370263	0.00123985	0	0.223785	0	0.00169442	0.0393536	0	0	0.0517425	0.0510947	0.121806	0.138424	0.192941	0.00906246	0	0.0585937	0	0	0	0.13	0.0934597	1.05319
TCGA_TCGA-DD-AADN-01A-11R-A41C-07	0.0240792	0	0.0493956	0.340022	0	0	0.107098	0.0344141	0.0319951	0	0	0.129016	0.00966229	0.0548945	0.0585626	0.113631	0.0164886	0	0.0231288	0	0	0.00761259	0	0.279919	0.981528
TCGA_TCGA-CC-A5UE-01A-11R-A28V-07	0.0176095	0	0.049331	0.103872	0	0.19459	0.0076819	0.0328314	0.0400636	0	0	0.027747	0.0216477	0.148211	0	0.255384	0	0.0813197	0.00254522	0	0	0.0171662	0.49	0.0074331	1.09189
TCGA_TCGA-DD-AACZ-01A-11R-A41C-07	0	0.0124217	0.0199609	0.0838117	0	0.115912	0.00210317	0.0100776	0.0290149	0.0644345	0	0.0622476	0.0326286	0.0836097	0.0695721	0.31208	0.0434853	0	0.0586404	0	0	0	0	0.289178	0.967951
TCGA_TCGA-DD-AAVQ-01A-11R-A41C-07	0.0669473	0	0.0194252	0.133981	0	0.154018	0	0.0519124	0.0850855	0.047031	0	0.0825847	0.0123803	0.145946	0.0743504	0.0510426	0.0690699	0	0.00622615	0	0	0	0.01	0.189863	1.01842
TCGA_TCGA-BD-A3EP-01A-11R-A22L-07	0.0736261	0.0476919	0	0.076512	0	0.262777	0	0.0291958	0.0719921	0	0	0.106036	0.00746629	0.0364316	0.0630958	0.120546	0.0848466	0	0	0.0106296	0	0.00915302	0.1	0.127061	1.04335
TCGA_TCGA-DD-A39V-01A-11R-A213-07	0	0.000742475	0.0181431	0.316708	0	0	0.0515678	0.046761	0.0918256	0.00839965	0	0.057007	0.0818318	0.0520513	0.0562167	0.187384	0	0	0.0294254	0	0	0.00193666	0.12	0.100315	1.05604
TCGA_TCGA-NI-A4U2-01A-11R-A28V-07	0.00615812	0.0274881	0.0247428	0	0	0.1882	0	0.030797	0.0112774	0	0.0473427	0.0476115	0.0869869	0.191353	0.0688559	0.207247	0	0	0.0619392	0	0	0	0.14	0.0855975	1.0567
TCGA_TCGA-DD-A4NF-01A-11R-A27V-07	0.127666	0	0.0747931	0.158104	0	0	0.0200124	0.0284354	0	0	0.0765775	0.0065024	0.0974106	0	0	0.313598	0	0.0409406	0.049446	0	0.00515934	0.0013548	0.75	-0.0201652	1.08365
TCGA_TCGA-DD-A11A-01A-11R-A131-07	0.100817	0	0.0620345	0.115457	0	0.0714379	0	0.0421539	0.0314602	0	0.0785945	0.0133122	0.106512	5.15239e-05	0	0.261134	0	0.0882434	0.00987663	0	0	0.018916	0.41	0.0188296	1.0705
TCGA_TCGA-DD-AAD0-01A-11R-A41C-07	0	0.0470171	0.0359959	0.0962984	0	0.113681	0.021991	0.069568	0.0466768	0.0122986	0	0.046468	0.0667695	0.151884	0.0886262	0.0915589	0	0	0.111167	0	0	0	0.14	0.080057	1.049
TCGA_TCGA-DD-A3A6-01A-11R-A22L-07	0.0479689	0	0.051116	0.0820958	0	0.268223	0	0.0330879	0.0532798	0.00309284	0	0.100397	0.0347354	0	0	0.188625	0	0.0295776	0.1078	0	0	0	0.02	0.181876	1.01458
TCGA_TCGA-DD-A114-01A-11R-A131-07	0.0582098	0	0.0207825	0.110675	0	0.127075	0.0126957	0.0384457	0.0185145	0	0	0.0814745	0	0.149968	0.178022	0.1283	0.0545377	0	0.0213	0	0	0	0	0.430383	0.903465
TCGA_TCGA-5C-AAPD-01A-21R-A39D-07	0	0.00639475	0.0387888	0.186525	0	0.0279155	0.00563195	0.0518824	0.0877063	0	0	0.0799144	0.0300482	0.125963	0.163441	0.128246	0.0356655	0	0.0318767	0	0	0	0	0.458909	0.887799
TCGA_TCGA-HP-A5N0-01A-11R-A28V-07	0.0113305	0	0.0344192	0.118117	0	0.0442818	0	0.0285581	0.0160541	0	0.0370022	0.100121	0.0508409	0.0376161	0.0670007	0.259777	0.139575	0	0.051136	0	0	0.00417037	0.39	0.022327	1.07717
TCGA_TCGA-T1-A6J8-01A-11R-A32O-07	0	0.0243475	0.047321	0.0416574	0	0.223424	0	0	0.0737837	0	0.0197785	0.0277763	0.0517635	0.0707323	0.0647057	0.200761	0.0665349	0	0.0690643	0	0.00119581	0.0171545	0.14	0.0766374	1.04709
TCGA_TCGA-XR-A8TC-01A-11R-A36F-07	0.0373961	0	0.043281	0.00738821	0	0.404376	0	0	0.0989038	0	0.056494	0.0083478	0.0780285	0.0187665	0	0.115838	0	0.0583404	0.0728403	0	0	0	0.79	-0.0233682	1.1014
TCGA_TCGA-DD-AACK-01A-11R-A41C-07	0.0195736	0	0.0738774	0.0465094	0	0.208209	0	0.0783155	0.0534532	0	0	0.0513575	0.034739	0.0744411	0.0615354	0.28692	0	0	0	0	0	0.0110682	0.5	0.00575294	1.08591
TCGA_TCGA-MI-A75C-01A-11R-A32O-07	0.0408505	0	0.0348815	0.122306	0	0.221227	0	0	0.118144	0.0453434	0	0.094326	0.016546	0.0507076	0.0407548	0.171755	0	0.0186968	0.0108443	0	0	0.0136177	0.39	0.0208613	1.09515
TCGA_TCGA-DD-AACP-01A-11R-A41C-07	0.0817484	0	0.0106698	0.102946	0	0.221442	0	0.0209117	0.100358	0	0	0.0972036	0.0611005	0.0953458	0.0565987	0.0481925	0.0105223	0	0.0929597	0	0	0	0.5	0.00615262	1.09063
TCGA_TCGA-DD-AACT-01A-11R-A41C-07	0	0.0037654	0.0444766	0.201056	0	0.0728925	0	0	0.040245	0.0761765	0	0.138873	0.0284849	0.0740076	0.0645222	0.235568	0	0	0	0.000460126	0	0.0194717	0.2	0.0591598	1.08673
TCGA_TCGA-DD-A73E-01A-12R-A32O-07	0.110616	0	0.055521	0.016175	0	0.157366	0.0277853	0	0	0	0.0657826	0	0.0554048	0.0203719	0	0.0724683	0	0.0736575	0.335932	0	0	0.00892034	0.5	0.00587175	1.09261
TCGA_TCGA-BC-4072-01B-11R-A155-07	0.0321682	0	0	0.0895503	0	0.106228	0.0810764	0.0491648	0.0316628	0.0788877	0	0.0716135	0.00191813	0.0346423	0.0794056	0.177872	0.0435501	0	0.0907902	0	0	0.0314692	0.03	0.163217	1.01837
TCGA_TCGA-BC-4073-01B-02R-A131-07	0.0288951	0	0.033811	0.195333	0	0.0478815	0.07766	0.0500281	0.0237531	0	0	0.0108925	0	0.168966	0.0627102	0.18897	0.0198762	0	0.0256134	0	0	0.0656094	0.01	0.225608	0.995393
TCGA_TCGA-XR-A8TG-01A-11R-A36F-07	0.0774086	0	0.059415	0.0364362	0	0.211898	0	0	0.0682292	0	0.0219632	0.0180428	0.0340853	0.0535815	0.101969	0.190609	0	0	0.0125001	0.0928592	0	0.0210031	0.49	0.00766589	1.07699
TCGA_TCGA-RC-A6M6-01A-11R-A32O-07	0.0374627	0	0.0510592	0.122888	0	0.0803395	0.0274477	0.0586736	0.10676	0	0.0183916	0.00202907	0.0372399	0.1539	0.0588613	0.229357	0	0	0.0100067	0	0	0.00558322	0.28	0.0401115	1.07256
TCGA_TCGA-BC-A69H-01A-11R-A311-07	0	0	0.0198188	0.0934915	0	0.120889	0	0.0478848	0.0860762	0	0	0.0651764	0.0117177	0.244143	0.0161053	0.257387	0	0	0	0.0373097	0	0	0.01	0.191318	1.02611
TCGA_TCGA-DD-AAC8-01A-11R-A41C-07	0.101879	0	0.0272073	0.0327849	0	0.170039	0	0	0.0348158	0	0.0289488	0.0641515	0.06382	0	0.0596179	0.337703	0	0	0.0413007	0	0.00139488	0.0363368	0.32	0.0320979	1.07092
TCGA_TCGA-DD-AADJ-01A-11R-A41C-07	0.0168646	0.0281267	0	0.117515	0	0.240566	0.0130708	0	0.0516492	0	0	0.0843306	0.0577489	0	0.0488268	0.195888	0.0686471	0	0.0547798	0	0	0.0219865	0.65	-0.0106821	1.09155
TCGA_TCGA-2Y-A9H9-01A-21R-A39D-07	0.0821675	0	0.0423805	0.125116	0	0.114887	0	0.0252783	0.0232718	0	0	0.0673125	0.050246	0	0.122739	0.204663	0.0776406	0	0.0642988	0	0	0	0.46	0.0131781	1.07617
TCGA_TCGA-ED-A5KG-01A-11R-A27V-07	0.179967	0.00327416	0	0.19885	0	0.167782	0	0.0396846	0.0653111	0.0489692	0	0.0795768	0	0.0717746	0.0857753	0.0513616	0	0	0.0076742	0	0	0	0.01	0.203224	1.02544
TCGA_TCGA-DD-AACO-01A-11R-A41C-07	0.0814599	0	0	0.101566	0	0.152577	0	0.0430917	0.0309306	0	0	0.0631747	0.0370841	0	0.0832428	0.192215	0.0430172	0	0.155756	0	0	0.0158857	0.32	0.03283	1.06699
TCGA_TCGA-G3-A25Z-01A-11R-A16W-07	0	0.00668193	0.0522827	0.0568107	0	0.17063	0	0.03615	0.0568382	0	0.0601552	0	0.0426908	0.0743988	0.0394529	0.28113	0.0144067	0	0.0660959	0	0	0.0422761	0.2	0.0594552	1.05796
TCGA_TCGA-DD-A4NV-01A-11R-A311-07	0.00683854	0	0.0490669	0.0903599	0	0.14604	0.00329606	0.0188675	0.0350097	0	0.0686221	0	0.0613932	0.131617	0.00767038	0.303775	0	0.00735025	0.0587243	0	0	0.0113692	0.21	0.0581391	1.06705
TCGA_TCGA-FV-A2QR-01A-11R-A213-07	0.0139777	0	0.0467778	0.107054	0	0.0559745	0.0344307	0.0651313	0.0421585	0	0.0248702	0.0236049	0.0252845	0.230433	0.0929995	0.140874	0	0	0.0698091	0	0	0.0266201	0.11	0.112116	1.04627
TCGA_TCGA-G3-AAV7-01A-11R-A38B-07	0.0633995	0	0	0	0	0.24863	0.0251038	0.0518123	0.0153064	0	0	0	0.0242237	0.310309	0.00717213	0.166715	0	0	0	0.0761248	0	0.0112032	0.06	0.14437	1.0527
TCGA_TCGA-2Y-A9H4-01A-11R-A38B-07	0.0586744	0	0.0100863	0.0993774	0	0.144993	0	0	0.0761878	0.0263341	0	0.0825302	0.0298984	0	0.0517287	0.21405	0.140409	0	0.0657313	0	0	0	0.4	0.0201281	1.07271
TCGA_TCGA-3K-AAZ8-01A-12R-A39D-07	0.0730899	0	0.0182129	0.17682	0	0.209728	0	0.0245202	0.0449926	0	0	0.121773	0.0370608	0	0.0762352	0.178164	0	0	0	0.0394027	0	0	0.37	0.0245009	1.09565
TCGA_TCGA-CC-5261-01A-01R-A131-07	0.0790107	0.0325838	0.00697621	0.0748939	0	0.219107	0	0	0.0984469	0	0	0.061706	0.0223757	0.0451889	0.0628408	0.0766545	0.171646	0	0.0399017	0	0.00218042	0.00648754	0.01	0.192116	1.00525
TCGA_TCGA-ZP-A9D2-01A-11R-A38B-07	0.0881459	0	0.0723756	0.0270585	0	0.226015	0.00791063	0.0156201	0.0139436	0	0	0.0176619	0.0485178	0.141657	0.0607094	0.204363	0	0	0.0651647	0	0.0108565	0	0.03	0.158305	1.01772
TCGA_TCGA-2Y-A9H5-01A-11R-A38B-07	0.0143736	0	0.0421538	0.0702714	0	0.263508	0	0.0125723	0.149771	0	0	0.0789698	0.0277214	0.0582369	0.0506455	0.155581	0.0508014	0	0.0207971	0	0	0.0045976	0.58	-0.00075068	1.09476
TCGA_TCGA-G3-A25T-01A-11R-A16W-07	0	0.0445465	0.00646337	0.0470883	0	0.16184	0	0	0.0569586	0	0	0.145797	0.0276903	0.212811	0.00104823	0.262026	0	0.00355744	0	0.0219997	0	0.00817254	0	0.365815	0.938825
TCGA_TCGA-DD-AAEA-01A-11R-A41C-07	0.0757565	0	0.0168205	0.166808	0	0.0606823	0.0695194	0.088787	0.0222368	0.0912622	0	0.0639296	0	0.0954226	0.0970247	0.10605	0	0	0.0431433	0	0	0.00255781	0.14	0.0806564	1.06374
TCGA_TCGA-RG-A7D4-01A-12R-A33R-07	0.0186224	0	0.0977957	0.298689	0	0	0	0.103963	0.093989	0	0	0.0945379	0.0297455	0.126397	0.0358776	0.0934837	0.00109208	0	0.00580751	0	0	0	0.01	0.219434	1.00821
TCGA_TCGA-DD-AACD-01A-11R-A41C-07	0	0.0262729	0.00127013	0.0890609	0	0.136793	0	0.0394325	0.0215985	0.0431094	0	0.0900736	0.0285968	0.0907139	0.0566977	0.273126	0	0.0304673	0.0651858	0	0	0.00760155	0.12	0.103778	1.04886
TCGA_TCGA-DD-AAD8-01A-11R-A41C-07	0.0325313	0.0033933	0.0512332	0.12813	0	0.143486	0.0212875	0.058341	0.020356	0	0	0.0255544	0.0314824	0.109758	0.0357749	0.291183	0	0.0240895	0.0194046	0	0	0.00399443	0.37	0.0239896	1.07769
TCGA_TCGA-5R-AAAM-01A-12R-A41C-07	0.108596	0	0.0448586	0.102808	0	0.187604	0	0	0.00370324	0	0.0213971	0.0305046	0.0675577	0	0.0656825	0.267206	0.0119463	0	0.0802627	0	0.00787255	0	0.25	0.0504746	1.05718
TCGA_TCGA-EP-A3JL-01A-11R-A213-07	0.0497614	0	0.0036869	0.0753588	0	0.208974	0	0.0127365	0.0261957	0	0	0.138125	0	0.039608	0.155057	0.1936	0.0234413	0	0.0526156	0	0	0.0208406	0.03	0.164952	1.03381
TCGA_TCGA-DD-A73G-01A-22R-A32O-07	0.0518981	0	0	0.0481997	0	0.189201	0	0	0.0652538	0	0.0403113	0	0.0600823	0	0	0.347089	0.0113132	0	0.186652	0	0	0	0.25	0.0484178	1.06812
TCGA_TCGA-G3-AAV4-01A-11R-A38B-07	0.114911	0	0.0448832	0	0	0.262555	0	0	0.0167081	0.0326124	0	0.0658492	0.0680035	0	0.00886749	0.210786	0	0.0909564	0.0838671	0	0	0	0.56	0.00106454	1.07424
TCGA_TCGA-ED-A459-01A-11R-A266-07	0.0570137	0	0.0225513	0.0346225	0	0.125938	0	0.0843379	0.00306545	0	0	0.0718237	0.0449557	0.042259	0	0.398131	0	0.0607203	0	0.039809	0.00778536	0.00698797	0.46	0.0122517	1.08538
TCGA_TCGA-DD-A73C-01A-12R-A33J-07	0.0547366	0	0.0313636	0.199579	0	0	0.00483856	0.0212188	0.0189032	0	0.0384306	0.0435777	0.0558623	0.015279	0.0277694	0.299421	0	0	0.181427	0	0	0.00759301	0.64	-0.00949224	1.08634
TCGA_TCGA-MR-A520-01A-11R-A266-07	0.00850035	0	0.0473463	0.112014	0	0.200143	0	0	0.0556198	0	0.0536724	0	0.00844949	0.119782	0.0778109	0.22723	0	0	0.0832026	0	0	0.00622847	0.45	0.0149695	1.0812
TCGA_TCGA-G3-A7M5-01A-11R-A33R-07	0.0198704	0	0.0520377	0.163173	0	0.101275	0	0.0682168	0.0526645	0.021364	0.00748489	0.0477269	0.0439501	0.0200034	0	0.252174	0	0.0490029	0.0435971	0	0	0.0574592	0.47	0.0106248	1.07987
TCGA_TCGA-MI-A75G-01A-11R-A32O-07	0.0329071	0	0.0720031	0.146588	0	0.103081	0.027714	0.00876057	0.0957947	0	0.0277236	0	0.0300566	0.127395	0.0341801	0.259126	0	0	0.0209207	0	0	0.0137498	0.45	0.016949	1.07868
TCGA_TCGA-CC-A7IK-01A-12R-A33R-07	0.116814	0	0.0714592	0.108742	0	0.0825409	0.039704	0.00639579	0	0	0.126927	0	0.0970694	0	0.0466058	0.164563	0	0	0.131525	0	0.00765486	0	0.81	-0.0253567	1.08164
TCGA_TCGA-G3-A5SJ-01A-11R-A27V-07	0	0.032125	0.00825221	0.107065	0	0.146561	0	0.0607284	0.0290535	0	0	0.0722819	0.0135825	0.138675	0.0914802	0.169871	0.0450067	0	0	0.0440692	0	0.0412494	0.02	0.169501	1.02225
GSE54236_GSM1310570	0.00869319	0	0.0243098	0.253339	0	0.11504	0.0238774	0.0515493	0.0229961	0.025096	0	0.0679681	0.0333688	0.0527396	0.143429	0.10803	0.0550044	0	0.0126349	0	0	0.00192331	0.11	0.113925	1.06044
GSE54236_GSM1310571	0.0611259	0	0.0671542	0.0753126	0	0.260855	0.00400092	0.00800143	0.0908484	0	0	0.0586728	0.0181464	0.0299609	0.0383124	0.110382	0.0536423	0	0.123585	0	0	0	0.46	0.0144192	1.0749
GSE54236_GSM1310572	0.0289819	0	0.0267474	0.0718184	0	0.182577	0	0.0106795	0.0506286	0	0	0.0506093	0	0.245833	0.0535797	0.209738	0	0	0	0.0230147	0	0.045792	0.01	0.189094	1.02373
GSE54236_GSM1310573	0.0565636	0	0	0.103775	0	0.0961707	0.00972337	0.104191	0.0441398	0	0	0.122931	0.0284829	0.173557	0.134893	0	0.0163282	0	0.102118	0	0	0.00712664	0.08	0.134972	1.04454
GSE54236_GSM1310574	0.0220735	0	0.0175737	0.125672	0	0.124119	0.00897796	0.0543471	0.029333	0	0	0.117194	0.00794594	0.181662	0.104159	0.0947534	0.0483573	0	0.0560613	0	0	0.00777081	0.01	0.199671	1.01234
GSE54236_GSM1310575	0.0498121	0	0.0259476	0.0510265	0	0.177773	0	0.0333134	0.0680758	0.0177831	0	0.138321	0.0134491	0.14685	0.0894439	0.100941	0.0509546	0	0.033091	0	0	0.0032185	0.02	0.170945	1.02348
GSE54236_GSM1310576	0.0517942	0	0.0414311	0	0	0.152526	0	0.100268	0.0337645	0	0.0697901	0	0.0183765	0.363479	0.0919531	0.00160722	0	0	0	0.0622487	0	0.0127615	0.05	0.147655	1.04894
GSE54236_GSM1310577	0.051394	0	0.02162	0.0711693	0	0.152753	0.019047	0	0.0972079	0	0.218424	0	0.0510257	0	0.0550004	0.145226	0	0	0.111697	0	0	0.0054357	0.91	-0.0323792	1.11086
GSE54236_GSM1310578	0.0467416	0	0.0246604	0.173435	0	0.102613	0	0.0360864	0.020733	0	0.0203938	0.0242007	0.0212791	0.166793	0.125685	0.215121	0	0	0	0	0	0.0222588	0.06	0.140697	1.04348
GSE54236_GSM1310579	0.24359	0	0.0849408	0	0	0.190463	0	0	0.0318838	0	0.20836	0	0.0960758	0	0	0.0898129	0	0	0.0548739	0	0	0	0.99	-0.0766261	1.13014
GSE54236_GSM1310580	0.109006	0	0.0659819	0	0	0.226043	0	0.0160006	0.0913335	0	0	0.00421498	0	0.243204	0.0852794	0.157438	0	0	0	0	0	0.00149909	0.14	0.0813004	1.06781
GSE54236_GSM1310581	0.210191	0	0.146277	0	0	0.161635	0	0	0.10802	0	0.224346	0	0.0473848	0.053692	0	0	0	0	0.0484543	0	0	0	0.95	-0.0382073	1.1237
GSE54236_GSM1310582	0.0688006	0	0.053063	0.0260876	0	0.275376	0.00561583	0	0.0698106	0	0.0827198	0	0.0266467	0	0.1315	0.148542	0.00703011	0	0.0960664	0	0	0.00874126	0.47	0.0108743	1.08307
GSE54236_GSM1310583	0.0135638	0	0.0211265	0.00375732	0	0.240287	0	0	0.0753881	0	0	0.0882826	0.0172371	0.173254	0.0590599	0.196359	0.0419075	0	0.0697779	0	0	0	0.02	0.171325	1.02045
GSE54236_GSM1310584	0	0.00118312	0.0344456	0.132592	0	0.0640575	0.00719458	0.116129	0.0100187	0.0501056	0	0.151467	0	0.204952	0.100969	0.0638184	0.0275473	0	0.0355207	0	0	0	0.01	0.20219	1.02091
GSE54236_GSM1310585	0.0314755	0	0.0280091	0.174121	0	0.0411951	0.00303415	0.119765	0.0145252	0.0493352	0	0.120768	0	0.219828	0.074998	0.0411852	0.018261	0	0.0578382	0	0	0.00566092	0.01	0.196068	1.01985
GSE54236_GSM1310586	0	0	0.0211958	0.210428	0	0	0.0610961	0.0681475	0.0306239	0	0	0.0929082	0.00103055	0.154389	0.150475	0.127288	0.016273	0	0.0386995	0.0101524	0	0.017293	0.01	0.211019	1.01214
GSE54236_GSM1310587	0.09034	0	0.0644527	0.160277	0	0.105621	0.0258535	0.00659946	0.0693258	0	0	0.0860767	0.055841	0.111064	0.050295	0.0929394	0.0485872	0	0	0.0315653	0.001162	0	0.06	0.14158	1.02616
GSE54236_GSM1310588	0.0537911	0	0.00849704	0.0981075	0	0.144712	0.00170955	0.0251142	0.0222704	0.0959753	0	0.108784	0	0.179078	0.157712	0	0.0154184	0	0.0754854	0	0	0.0133446	0.01	0.213289	1.01831
GSE54236_GSM1310589	0.052623	0	0	0.013066	0	0.196312	0.017332	0	0.0171599	0.0704405	0	0.0979478	0	0.117865	0.0759028	0.275083	0.0377099	0	0	0.00587865	0	0.0226793	0.13	0.0959965	1.05917
GSE54236_GSM1310590	0.0466817	0	0.031692	0.107067	0	0.14635	0	0.0351996	0.077467	0	0	0.0864032	0	0.108141	0.0961418	0.153583	0.0680489	0	0.0417669	0	0	0.00145782	0.21	0.057512	1.06528
GSE54236_GSM1310591	0.0680642	0	0.00156403	0.0230363	0.0883951	0	0.0289935	0	0.0658873	0	0.383436	0	0.0635277	0.121134	0	0	0	0.0240082	0.125627	0	0.00632676	0	0.9	-0.0298114	1.15354
GSE54236_GSM1310592	0.124047	0	0.066276	0.18128	0	0	0	0.115242	0.0463481	0	0	0.0832086	0.0403191	0.191302	0.0949313	0	0	0	0.0570463	0	0	0	0.14	0.0782125	1.05974
GSE54236_GSM1310593	0.0973672	0	0.034187	0.10668	0	0.100025	0	0.0522652	0.0226466	0.00544739	0	0.0987374	0.00225948	0.161659	0.0685919	0.0853693	0.0353495	0	0.0893946	0	0	0.040021	0.01	0.197738	1.00414
GSE54236_GSM1310594	0.139014	0	0	0	0.0137443	0	0	0.0902288	0	0	0.266043	0	0.037303	0.227383	0.123643	0.0156411	0	0	0.0869999	0	0	0	0.31	0.0345208	1.09832
GSE54236_GSM1310595	0.00626265	0	0.0328568	0.0540571	0	0.171876	0	0.0572158	0.0542344	0	0	0.0846559	0.0118458	0.18144	0.0929619	0.218137	0	0	0	0	0.0165773	0.0178799	0.18	0.0687929	1.07283
GSE54236_GSM1310596	0.0325308	0	0.0195235	0.0553277	0	0.0337104	0	0.0216149	0	0	0	0.0770342	0.036476	0.272558	0.0831356	0.172315	0.0546247	0	0.0653653	0	0.0170045	0.0587795	0.01	0.208549	1.01808
GSE54236_GSM1310597	0.0640884	0	0	0.225548	0	0.340086	0	0	0.0211351	0	0	0.200831	0.0785212	0	0.0562187	0	0	0	0	0.0135719	0	0	0.71	-0.0184494	1.17895
GSE54236_GSM1310598	0.16956	0	0.062906	0	0	0.17236	0	0.0597915	0.0200222	0	0.0716128	0	0.0284156	0.194993	0.00781001	0.168042	0	0	0	0.0444868	0	0	0.23	0.0534115	1.06706
GSE54236_GSM1310599	0.0214384	0	0.0214162	0.0270761	0	0.204923	0	0	0.00823801	0	0	0.0927699	0.106249	0.188237	0.0596867	0.0752432	0.0349368	0	0.12018	0	0	0.0396058	0.13	0.0989711	1.04742
GSE54236_GSM1310600	0.0294431	0	0	0	0	0.033417	0	0.048414	0.0352544	0	0	0.106668	0.00834015	0.383413	0.150445	0.0754532	0	0	0	0	0	0.129152	0.01	0.238681	1.03598
GSE54236_GSM1310601	0.000268461	0	0	0	0	0.25205	0.0806148	0	0.0219011	0	0.188625	0	0.063307	4.57364e-05	0.0919029	0.228932	0	0	0.0281308	0	0.044222	0	0.9	-0.0298267	1.10657
GSE54236_GSM1310602	0.10646	0	0.0231207	0.0904927	0	0.112662	0	0.0202717	0.069353	0.0155043	0	0.0529348	0	0.177421	0.089909	0.166888	0.00873779	0	0.0662458	0	0	0	0.03	0.163424	1.02199
GSE54236_GSM1310603	0	0	0	0	0	0.123047	0	0	0.0691405	0.0277617	0.0491208	0	0	0.346108	0.0200222	0.149933	0	0	0.193548	0.0009616	0	0.0203576	0.02	0.170169	1.04547
GSE54236_GSM1310604	0.0162805	0	0	0	0	0.114748	0	0	0.108711	0	0	0.127359	0	0.233509	0.0413033	0.230761	0	0	0.0946748	0	0	0.0326539	0.09	0.13381	1.04872
GSE54236_GSM1310605	0	0.0872598	0	0	0	0.0907602	0	0.0393204	0.0426548	0	0.0684565	0.0567229	0.0649376	0.292299	0.0561019	0.112651	0	0	0.0551732	0.0304004	0	0.00326256	0.05	0.151169	1.03758
GSE54236_GSM1310606	0.0785037	0	0.0201834	0.101769	0	0.134412	0	0.0175733	0.0159545	0.0869264	0	0.1198	0	0.133885	0.103693	0.114278	0	0	0.0695661	0	0	0.00345552	0.08	0.135526	1.04339
GSE54236_GSM1310607	0	0.0418641	0	0.177092	0	0.0634798	0	0.0512363	0.0229444	0.00794763	0	0.126527	0.0399004	0.0992378	0.123745	0.124502	0	0	0.121525	0	0	0	0.12	0.0996353	1.05729
GSE54236_GSM1310608	0	0.023042	0.0475849	0	0	0.381675	0	0	0.08729	0	0.0186454	0.04566	0.047951	0.0691636	0.0362173	0.0619954	0.0346074	0	0.146168	0	0	0	0.33	0.0277695	1.07636
GSE54236_GSM1310609	0	0.0115627	0.0330212	0	0	0.289914	0	0	0.0400148	0.0330881	0	0.0639763	0.00640555	0.197144	0.0935367	0.138976	0.0438387	0	0.0485226	0	0	0	0.05	0.147686	1.03422
GSE54236_GSM1310610	0.00375774	0	0.0440304	0.160851	0	0.0729916	0.00885142	0.0781023	0	0.0453953	0	0.0500909	0	0.109594	0.0541153	0.301956	0.0220127	0	0	0.0235357	0	0.0247162	0.19	0.0636551	1.06893
GSE54236_GSM1310611	0	0	0.0221763	0.161728	0	0.0237266	0	0.151622	0.068785	0	0	0.148545	0.0495414	0.109369	0.110108	0.139694	0.00643108	0	0	0	0.00827357	0	0.17	0.0698864	1.07967
GSE54236_GSM1310612	0.0240536	0.0673751	0.0129366	0	0	0.28929	0.0196716	0.0159182	0.0394753	0	0	0.0202664	0	0.233767	0.00414279	0.083698	0.0765791	0.00414412	0.108682	0	0	0	0.1	0.129053	1.03856
GSE54236_GSM1310613	0	0.0448529	0.0597113	0.251559	0	0.142074	0	0	0.0173477	0.038276	0	0.0795072	0.00907379	0.0228031	0.0647935	0.139374	0.0495322	0	0.0810952	0	0	0	0.01	0.207647	1.00655
GSE54236_GSM1310614	0	0.0505488	0.0107425	0.0793224	0	0.131478	0	0.0526515	0	0	0	0.139311	0	0.130353	0.0969501	0.164792	0.0086209	0	0.0119305	0.0483225	0.0080671	0.0669096	0.02	0.169016	1.02562
GSE54236_GSM1310615	0.0176075	0	0.0500817	0	0.0647917	0.11182	0	0	0.0461797	0	0.054788	0.058529	0.027153	0.198465	0.0505664	0.271519	0	0	0.0403662	0	0	0.00813245	0.14	0.080599	1.06445
GSE54236_GSM1310616	0	0.00239159	0.000403285	0.0780946	0	0.128001	0	0.0639539	0.0209299	0.0758787	0	0.118773	0.014104	0.111506	0.150619	0.150492	0.00582557	0	0.0628117	0	0	0.0162162	0.12	0.104794	1.06499
GSE54236_GSM1310617	0	0	0	0.000454761	0	0.0776389	0.00107523	0.0548776	0	0	0.0487509	0.055839	0.079707	0.212223	0.101296	0.248668	0.0280517	0	0	0	0.0766714	0.0147461	0.11	0.121427	1.06106
GSE54236_GSM1310618	0	0.0246329	0.0456912	0	0	0.213274	0	0	0	0	0	0.096549	0	0.215431	0.0706306	0.140224	0.0425121	0	0.151055	0	0	0	0.17	0.0715839	1.0628
GSE54236_GSM1310619	0.047526	0	0.0300186	0.0979439	0	0.181422	0	0.0244374	0.00987614	0.031876	0	0.117723	0	0.119342	0.141511	0.108819	0.0302865	0	0.056109	0	0	0.00310979	0.1	0.126549	1.04819
GSE54236_GSM1310620	0.156006	0	0	0	0	0.0787939	0	0.0652967	0	0.00645711	0	0.123436	0.044067	0.125443	0.0874756	0.194047	0.0616773	0	0	0	0	0.0573002	0.14	0.0773302	1.06265
GSE54236_GSM1310621	0	0.0186289	0.00454276	0.142738	0	0.123325	0	0.0353839	0.00699869	0.0558973	0	0.146302	0.0239779	0.100417	0.07999	0.184395	0.0423595	0	0	0.0259065	0	0.00913745	0.16	0.0740093	1.0759
GSE54236_GSM1310622	0	0	0.0200891	0	0.0753961	0.186349	0	0	0.00293446	0	0.186214	0	0.0505499	0	0	0.350481	0	0	0.127986	0	0	0	0.96	-0.046333	1.11337
GSE54236_GSM1310623	0.00540138	0	0	0.197996	0	0.0678383	0	0.0802712	0.0221316	0	0	0.206286	0.0301643	0.22716	0.137486	0	0.0226597	0	0.00260508	0	0	0	0.13	0.0942741	1.09707
GSE54236_GSM1310624	0.11744	0	0.0920849	0	0	0.109049	0	0.0329601	0	0.0909059	0	0.0850454	0	0.174636	0.154119	0.136377	0.00738228	0	0	0	0	0	0.12	0.108801	1.0576
GSE54236_GSM1310625	0	0.0569691	0.0263115	0	0	0.207594	0	0.0685665	0.151835	0	0	0.0847146	0	0.211775	0.0325297	0.0938067	0.0264972	0.0374917	0.0019086	0	0	0	0.14	0.079286	1.06706
GSE54236_GSM1310626	0.0403526	0	0.00142868	0.106908	0	0.162587	0	0.0524854	0.0434367	0.00740023	0.0127906	0	0.0245292	0.110178	0.0994456	0.22458	0.0551226	0	0.0366988	0.00773086	0.0143261	0	0.13	0.0988142	1.04997
GSE54236_GSM1310627	0.0388957	0	0.053777	0.0372396	0	0.12026	0	0.0583476	0.0419475	0.114326	0	0.0986719	0.00120086	0.0689796	0.135908	0.100686	0.0147112	0	0.0967402	0	0	0.0183087	0.16	0.0750355	1.06472
GSE54236_GSM1310628	0.0268131	0	0.018064	0	0.0620978	0	0	0.0664521	0	0.156974	0	0.0756439	0	0.0462515	0.0208773	0.293856	0	0.129201	0.0171525	0	0	0.0866158	0.48	0.00889658	1.09372
GSE54236_GSM1310629	0.124694	0	0.0769994	0.0755932	0	0.124854	0.0465265	0	0	0	0.0671013	0	0.0130204	0.0326711	0.113538	0.2655	0	0	0	0.0183708	0	0.0411315	0.14	0.0838567	1.04996
GSE54236_GSM1310630	0.0347172	0	0.0540297	0.112053	0	0.048472	0	0.0157084	0.00186753	0.0625519	0	0.169238	0.00823576	0.0698413	0.164194	0.106763	0.0478447	0	0.0994493	0	0	0.00503468	0.18	0.0670067	1.08193
GSE54236_GSM1310631	0.106194	0	0	0	0	0.138654	0	0.0479649	0.066857	0	0	0.134589	0.0395544	0.137056	0.115451	0.124414	0	0	0.0747607	0	0	0.0145057	0.1	0.128693	1.03899
GSE54236_GSM1310632	0.0124527	0	0	0	0.0779764	0	0	0.0987661	0	0.163444	0.0865937	0	0	0.166102	0.0591526	0.283829	0.0100814	0	0.0399987	0	0	0.00160303	0.36	0.0251942	1.0953
GSE54236_GSM1310633	0	0.0540549	0.0192351	0	0	0.0779028	0	0.0153864	0	0	0	0.0639224	0.00196125	0.342228	0.132574	0.139344	0	0	0	0.0386211	0.0138202	0.10095	0.01	0.187042	1.05185
GSE54236_GSM1310634	0.0756912	0	0.0524617	0.0323179	0	0.207777	0	0.038861	0	0.013382	0	0.109196	0.0282617	0.0356669	0.139294	0.172377	0.0199778	0	0.0588069	0	0	0.0159297	0.33	0.0278912	1.0785
GSE54236_GSM1310635	0.00638476	0	0	0	0.00156075	0.313085	0.0160143	0	0.0700647	0	0	0.012315	0.022954	0.186921	0.165338	0.0786847	0.00139584	0	0.0857925	0	0	0.0394893	0.13	0.0947727	1.06997
GSE54236_GSM1310636	0.0192828	0	0.0364823	0.187271	0	0.111287	0	0	0.0555529	0	0	0.0681716	0.0285905	0.12582	0.0836971	0.128134	0.0518407	0	0.10387	0	0	0	0.11	0.113595	1.04002
GSE54236_GSM1310637	0	0	0	0	0	0.182132	0	0.264216	0	0	0.114156	0.0508738	0	0	0	0.388621	0	0	0	0	0	0	0.85	-0.0268402	1.1296
GSE54236_GSM1310638	0.062662	0	0.0601924	0	0.0133643	0.0758208	0	0	0	0	0.0427206	0.0858459	0.092599	0	0.0429186	0.378532	0	0	0.114435	0	0	0.0309095	0.54	0.00283224	1.08541
GSE54236_GSM1310639	0.00226035	0	0	0	0.145037	0.092446	0.0763025	0	0.00583743	0	0.384936	0	0.033405	0	0.0924411	0.000429736	0	0	0.141966	0	0.0249391	0	0.96	-0.0466801	1.17844
GSE54236_GSM1310640	0.108203	0	0.0247674	0.0830932	0	0.114154	0	0.0919777	0.0360724	0	0	0.113054	0.0647656	0	0.146701	0.125467	0.0277727	0	0.0590214	0	0	0.00495036	0.2	0.0595253	1.07006
GSE54236_GSM1310641	0	0.099079	0	0	0	0.188567	0	0	0	0.0235481	0.0953936	0.0487406	0.0774507	0	0.102592	0.280364	0	0	0	0.057063	0.00306975	0.0241319	0.6	-0.00219144	1.0911
GSE54236_GSM1310642	0	0	0.00536044	0	0	0.205515	0.0178734	0.106898	0	0	0.0770383	0	0.0246239	0.367947	0.06189	0.0644722	0	0	0	0.0548434	0	0.0135388	0.03	0.164742	1.0478
GSE54236_GSM1310643	0.0229134	0	0	0	0	0.158621	0	0.153981	0.0592262	0	0.202734	0	0.00222379	0	0.0777094	0.240213	0	0	0.048881	0	0	0.0334976	0.95	-0.0406869	1.11694
GSE54236_GSM1310644	0	0.0118605	0	0.110715	0	0	0	0.11608	0.0391762	0.0518476	0	0.146753	0	0.184644	0.0931416	0.114267	0.0072754	0	0	0.0345993	0.00665279	0.0829879	0.03	0.164873	1.03927
GSE54236_GSM1310645	0	0.0310398	0.0084655	0.0745699	0	0.0191277	0.0036545	0.0530188	0	0.135535	0	0.0698547	0.05392	0.103382	0.0888834	0.198632	0.0509284	0	0.0595919	0	0	0.0493969	0.02	0.180191	1.01733
GSE54236_GSM1310646	0.0625605	0	0.0229332	0.0237471	0	0.162866	0	0.043076	0.00412353	0.0680209	0	0.075691	0	0.283173	0.100519	0.0791556	0.0193776	0	0.0407646	0	0.013992	0	0.01	0.205029	1.01468
GSE54236_GSM1310647	0	0	0.00986169	0	0.244912	0.00335131	0	0	0	0	0.460609	0	0.0947727	0	0	0	0	0	0.159002	0	0.027491	0	0.99	-0.0559595	1.21022
GSE54236_GSM1310648	0	0.00123277	0.0187162	0.199344	0	0.00243042	0	0.0754557	0.0548475	0.0498003	0	0.12149	0.0114456	0.163026	0.162408	0.117685	0.0221193	0	0	0	0	0	0.11	0.123524	1.06808
GSE54236_GSM1310649	0	0	0	0.0336753	0	0.141969	0	0.00792327	0.0326812	0	0	0.0650356	0	0.227965	0.198068	0.257401	0	0	0.0352827	0	0	0	0.05	0.147243	1.06922
GSE54236_GSM1310650	0.00528235	0.0246528	0	0.0402765	0	0.260365	0.00208848	0	0.0396884	0	0	0.0771619	0.0129682	0.205118	0.161272	0.121367	0.0323493	0	0.0174098	0	0	0	0.01	0.193031	1.02744
GSE54236_GSM1310651	0.0155471	0	0.0297474	0.261905	0	0.135532	0.0349444	0.0112818	0.0282058	0.0319268	0	0.0709156	0.0284538	0.0106765	0.117869	0.165312	0.0263251	0	0.0169615	0	0	0.0143959	0.11	0.120454	1.05499
GSE54236_GSM1310652	0.0382576	0	0.028755	0.134092	0	0.20414	0.000754457	0.0739209	0.02279	0.00794949	0	0.102295	0	0.113276	0.128898	0.0790281	0.0141682	0	0.0402218	0	0	0.0114541	0.01	0.1893	1.02237
GSE54236_GSM1310653	0.0614376	0	0.0455977	0.0116797	0	0.200339	0	0	0.0194331	0.00972121	0	0.00991578	0.0389105	0.209595	0.118353	0.165354	0.0027309	0	0	0.0370151	0	0.0699169	0.03	0.161613	1.0344
GSE54236_GSM1310654	0.0387172	0	0.0253019	0.158124	0	0.0395319	0	0.0618544	0.0608567	0.0452142	0	0.142811	0.0120491	0.124821	0.128858	0.0730107	0.0145613	0	0.0588413	0	0	0.0154473	0.02	0.181578	1.02725
GSE54236_GSM1310655	0.0413499	0	0.0299999	0.0330206	0	0.225635	0.0168589	0	0.0405291	0.0603296	0	0.0807035	0	0.147679	0.0955232	0.136007	0.0237833	0	0.0540282	0	0	0.0145519	0.03	0.159249	1.02541
GSE54236_GSM1310656	0.0580366	0	0.0402302	0.0836496	0	0.219713	0.0173642	0.0657216	0.00499947	0.0663494	0	0.0850425	0.0221159	0.014075	0.145832	0.0976572	0.043668	0	0.0319625	0	0	0.0035829	0.13	0.0971864	1.06206
GSE54236_GSM1310657	0.0731738	0	0.0613591	0.0425235	0	0.219924	0.00832236	0.0715242	0.00414476	0.0645488	0	0.0146045	0.0259117	0	0.179491	0.167822	0.0352269	0	0	0.00551044	0	0.0259129	0.23	0.0536028	1.08026
GSE54236_GSM1310658	0.152752	0	0.038118	0.121283	0	0.0383689	0	0.0600509	0.044911	0	0.105071	0	0.0579613	0.0729517	0.0615682	0.118585	0	0	0.128378	0	0	0	0.58	-0.00135672	1.07641
GSE54236_GSM1310659	0.0599568	0	0.0298874	0.086458	0	0.239457	0.000656059	0	0.0591914	0	0	0.077475	0.0414318	0.144647	0.10476	0.0697525	0.0283248	0	0.0549705	0	0	0.0030317	0.04	0.157226	1.02625
GSE54236_GSM1310660	0.178452	0	0.0320893	0	0	0.334954	0	0.00252884	0.0228161	0	0.107508	0	0.0273113	0.100905	0.108589	0.077289	0	0	0.00755746	0	0	0	0.32	0.0286679	1.08607
GSE54236_GSM1310661	0.113795	0	0.045182	0.105507	0	0.207891	0	0	0.076241	0	0	0.0319401	0.0450797	0.0633492	0.130511	0.087184	0	0	0.0933198	0	0	0	0.1	0.131075	1.03575
GSE54236_GSM1310662	0.113904	0	0.0604779	0	0	0.252191	0	0.00841489	0.0644557	0	0.0853827	0	0.053744	0.0457673	0.118291	0.158334	0.0237656	0	0.00298972	0	0	0.0122824	0.27	0.041261	1.06932
GSE54236_GSM1310663	0.0913323	0	0.0147668	0	0	0.303001	0.0406342	0.00166641	0.0509346	0	0.142078	0	0.0576558	0	0.0390202	0.206219	0.0352293	0	0.0174627	0	0	0	0.69	-0.0165212	1.09319
GSE54236_GSM1310664	0.104964	0	0.0478311	0	0	0.19761	0	0	0.0458805	0	0.0674139	0.033473	0.0803179	0.0902653	0.093569	0.116488	0.0342314	0	0.0749772	0	0	0.0129784	0.26	0.0431769	1.0587
GSE54236_GSM1310665	0.00649888	0	0.0496825	0.158022	0	0.142472	0.00428958	0	0.0455877	0	0	0.103336	0.0333445	0.0773293	0.0902227	0.120354	0.0633043	0	0.105557	0	0	0	0.13	0.0904635	1.04941
GSE54236_GSM1310666	0	0	0.080107	0.15967	0	0.16726	0	0	0.00964453	0	0	0.0854882	0.0351461	0.111802	0.106983	0.109143	0.0352947	0	0.0994606	0	0	0	0.12	0.107739	1.04365
GSE54236_GSM1310667	0.0214958	0	0.0322938	0.156535	0	0.150114	0.0390423	0	0.023315	0.0206335	0	0.065723	0.020552	0.0978047	0.108557	0.140807	0.0660205	0	0.0435236	0.00447543	0	0.00910751	0.11	0.117456	1.04087
GSE54236_GSM1310668	0.0661541	0	0.0439406	0.135176	0	0.15838	0	0.0217425	0.0220363	0.0166582	0	0.121942	0.022994	0.0862906	0.0681848	0.113504	0.0307433	0	0.0922541	0	0	0	0.13	0.0887817	1.05232
GSE54236_GSM1310669	0.0448609	0.0271884	0.00240967	0.180355	0	0	0.0325506	0.0566562	0.0120837	0.161858	0	0.0434271	0	0.100764	0.141222	0.127456	0.0118894	0	0.0321715	0	0.00975953	0.0153477	0.01	0.207277	1.0145
GSE54236_GSM1310670	0	0.053428	0.0217834	0.104342	0	0.167766	0	0.0465192	0	0.0303819	0	0.107854	0.0154386	0.074391	0.144659	0.136429	0.0155677	0	0.069745	0	0	0.0116945	0.1	0.131875	1.04297
GSE54236_GSM1310671	0.0985999	0	0.041528	0.172375	0	0.036583	0.0170768	0	0	0	0.0672842	0	0.0379133	0	0.144827	0.212302	0	0	0.143511	0	0.0066923	0.0213067	0.37	0.024698	1.07742
GSE54236_GSM1310672	0.0647563	0.0222438	0	0.140548	0	0.115679	0	0.0115705	0.0310718	0	0	0.11439	0.0390688	0.143322	0.132191	0.0801038	0	0	0.100077	0	0	0.00497817	0.1	0.132332	1.0424
GSE54236_GSM1310673	0.0833395	0	0.00553074	0.0841497	0	0	0	0.163139	0.0660551	0	0.0103431	0.114475	0.0662309	0.0640616	0.0875415	0	0	0.00905603	0.246078	0	0	0	0.46	0.0124684	1.09329
GSE54236_GSM1310674	0.0286791	0	0.0403735	0.128355	0	0.141817	0	0	0.0522107	0.00702782	0	0.134333	0.0233794	0.0901453	0.0956775	0.100717	0.0506762	0	0.0969724	0	0	0.00963519	0.06	0.143895	1.03127
GSE54236_GSM1310675	0.0383019	0	0.0253093	0.135136	0	0.187332	0	0.0664327	0.0741656	0	0	0.105695	0.0320028	0.133941	0.136879	0.0171881	0.00422972	0	0.0126757	0.0215563	0	0.00915535	0.02	0.172188	1.0347
GSE54236_GSM1310676	0.0181882	0	0	0.188185	0	0.102374	0	0.00904095	0	0	0.0535059	0	0.0780811	0.211223	0.0590047	0.230918	0.0256723	0	0	0	0	0.0238077	0.09	0.133674	1.05096
GSE54236_GSM1310677	0.0757752	0	0.0486869	0.250455	0	0	0	0.0475333	0	0	0.0167596	0.0684994	0.0828353	0	0.0521999	0.247346	0.0106997	0	0.0908806	0	0	0.00832876	0.45	0.0157174	1.07448
GSE54236_GSM1310678	0.0348574	0	0.0243484	0.0547183	0	0.182292	0	0.00752884	0	0	0	0.0740082	0.00956024	0.222764	0.0696619	0.165303	0.0256927	0	0.109868	0	0	0.0193963	0.01	0.210125	1.00527
GSE54236_GSM1310679	0.0461241	0	0.0263917	0.0671192	0	0.25965	0	0	0.0499895	0	0	0.126964	0.0388758	0.118972	0.100173	0.0527961	0.016746	0	0.0750965	0	0	0.0211021	0.08	0.136029	1.03858
GSE54236_GSM1310680	0.060899	0	0.0148592	0.0346975	0	0.310378	0	0	0.0363008	0	0	0.0389113	0.0493332	0.0657775	0.0718264	0.215806	0	0	0.101211	0	0	0	0.28	0.0388242	1.06837
GSE54236_GSM1310681	0.137884	0	0.0197568	0.114789	0	0.139133	0	0.00821836	0.0336464	0	0	0.101203	0	0.0734065	0.155494	0.134142	0.00169294	0	0.0626177	0	0	0.0180156	0.03	0.166026	1.02908
GSE54236_GSM1310682	0.0953289	0	0.0112979	0.0740832	0	0.118463	0	0.0190311	0.0581233	0.0224859	0	0.105736	0	0.15699	0.132481	0.0865605	0	0	0.112289	0	0	0.00712981	0.03	0.15957	1.02922
GSE54236_GSM1310683	0.0228612	0	0.139276	0.100768	0	0.169677	0	0.0304261	0.0356977	0	0	0.0304064	0.0433741	0.060477	0.0258882	0.291128	0	0	0.0407952	0.0054571	0.00376879	0	0.27	0.0412746	1.06307
GSE54236_GSM1310684	0.0329852	0	0.0194741	0.119661	0	0.1436	0	0	0	0	0	0.0387006	0.0536545	0	0.113633	0.239741	0.0308992	0	0.195473	0	0	0.0121776	0.18	0.0687209	1.05892
GSE54236_GSM1310685	0.033927	0	0.0410656	0.136104	0	0.132106	0	0	0.0327233	0.00869621	0	0.0671706	0.0312772	0	0.0911323	0.23632	0.0540932	0	0.111469	0	0	0.0239155	0.2	0.0616681	1.05536
GSE54236_GSM1310686	0	0.044519	0.0169845	0.185258	0	0.153882	0	0.0373287	0.0222941	0	0	0.110513	0.0256849	0.104298	0.106276	0.111175	0.0303288	0	0.051457	0	0	0	0.1	0.130403	1.04388
GSE54236_GSM1310687	0.0496079	0	0.0201195	0.0664787	0	0.110261	0	0	0.0313262	0.0417237	0	0.139081	0.0189916	0.11338	0.0915013	0.152639	0.0102955	0	0.154594	0	0	0	0.14	0.08498	1.05751
GSE54236_GSM1310688	0.0477002	0	0.0567592	0.0187328	0	0.221445	0.00653459	0	0.0441345	0	0.0414114	0.0232115	0.0875426	0.0159454	0.073628	0.209471	0.110491	0	0.0115585	0.0310936	0	0.000341361	0.2	0.0605145	1.05109
GSE54236_GSM1310689	0	0.0193079	0.0113926	0.180086	0	0.101954	0	0.0333856	0.0249081	0.0900265	0	0.115339	0.00610455	0.0724937	0.132752	0.143286	0.0355709	0	0.0333936	0	0	0	0.1	0.129423	1.05692
GSE54236_GSM1310690	0.052135	0	0.0105865	0.081145	0	0.100918	0	0.114617	0	0.0755089	0	0.105017	0	0.0258404	0.215801	0.152016	0.014573	0	0.0329622	0	0	0.0188798	0.1	0.13179	1.06545
GSE54236_GSM1310691	0	0.00801271	0	0.165494	0	0.0587018	0	0.118714	0	0.0620614	0	0.104692	0.0156481	0.0280049	0.216301	0.156711	0.0285868	0	0.0370725	0	0	0	0.07	0.137025	1.06797
GSE54236_GSM1310692	0.0784287	0	0.024679	0	0	0.273397	0	0	0	0	0.0846133	0.0165845	0.054432	0.0097143	0.178912	0.0660177	0.0281995	0	0.18318	0	0	0.0018425	0.22	0.0548664	1.07839
GSE54236_GSM1310693	0.255609	0	0.109172	0	0	0.0926064	0	0	0	0	0.391896	0	0	0.0609145	0	0	0	0	0.0841834	0	0.00561802	0	0.99	-0.0736896	1.18811
GSE54236_GSM1310694	0.105179	0	0.0463066	0.144393	0	0.113463	0.00780996	0.055443	0.00907394	0.071235	0	0.0959026	0	0.0894632	0.106061	0.0992722	0	0	0.0413471	0	0	0.0150504	0.02	0.178953	1.02151
GSE54236_GSM1310695	0.0227538	0	0.0776612	0.183454	0	0.101484	0	0	0.060267	0.0263891	0	0.0874753	0.0329387	0.0934552	0.079394	0.13024	0	0	0.104488	0	0	0	0.13	0.0990364	1.04674
GSE54236_GSM1310696	0.0324679	0.0247314	0.000718117	0.250372	0	0.0547831	0	0.0718037	0.0385966	0.0402172	0	0.10319	0.024577	0.105625	0.111182	0.098097	0.0152682	0	0.0283706	0	0	0	0.03	0.164998	1.03757
GSE54236_GSM1310697	0.0386238	0	0.0845778	0.0589559	0	0.0920128	0	0.109005	0.0334909	0	0	0.0687363	0.0526559	0.148558	0.176864	0.109133	0.0165094	0	0	0	0	0.0108775	0.05	0.148367	1.03927
GSE54236_GSM1310698	0	0.0299928	0.0261383	0.296155	0	0.0123585	0	0.0130304	0.0525415	0.0722955	0	0.0892168	0.0249177	0.0950574	0.055195	0.0813566	0.054745	0	0.0969995	0	0	0	0.14	0.0855414	1.06571
GSE54236_GSM1310699	0.0603319	0	0.0147586	0.115573	0	0.163521	0	0.0379468	0.0236506	0.0188846	0	0.109761	0	0.129338	0.146969	0.124829	0.0151098	0	0.0123393	0	0	0.0269879	0.01	0.194684	1.02152
GSE54236_GSM1310700	0.0951307	0	0	0	0.0710811	0	0	0	0	0	0.132137	0.011117	0.0788396	0	0.0785394	0.316784	0.00633553	0	0.16565	0	0	0.0443857	0.64	-0.00885854	1.09275
GSE54236_GSM1310701	0	0	0	0.16165	0	0.110158	0.049809	0	0.0507089	0.0338239	0.00327955	0	0.0829672	0.00154384	0.130731	0.209301	0.0599518	0	0.106076	0	0	0	0.31	0.0352927	1.07354
GSE54236_GSM1310702	0.0219129	0	0.0070438	0	0	0.158341	0	0	0.0225311	0	0.130137	0.0282493	0.0620821	0	0.151532	0.258815	0	0	0.135034	0	0	0.0243209	0.46	0.0116173	1.09374
GSE54236_GSM1310703	0	0	0	0.111256	0	0.188596	0	0.021361	0.0331754	0.0303058	0	0.123868	0.042592	0	0.210958	0.14326	0.0360524	0	0.0383337	0	0.00047979	0.0197614	0.26	0.0451829	1.11034
GSE54236_GSM1310704	0.0180699	0	0.0339867	0	0	0.171303	0	0.0214497	0.0349704	0.133196	0	0.151654	0	0.094649	0.181548	0.127053	0.00288893	0	0.0292313	0	0	0	0.11	0.114975	1.07407
GSE54236_GSM1310705	0	0.118598	0	0.072931	0	0.227004	0.031451	0	0.0541998	0	0.0192945	0	0.0855803	0	0.0963824	0.190089	0.00625598	0	0.0526651	0	0.0342138	0.0113348	0.46	0.013184	1.07454
GSE54236_GSM1310706	0.0711549	0	0.0660483	0.0807345	0	0.0997572	0	0.00714156	0.0206237	0.0382057	0	0.0577156	0.0479783	0.0481753	0.0927474	0.238447	0.0221274	0	0.109144	0	0	0	0.25	0.0475649	1.05828
GSE54236_GSM1310707	0.038358	0	0.0529565	0.170228	0	0.000821575	0	0.0634861	0.040534	0.136271	0	0.0829179	5.02025e-05	0.101622	0.129365	0.101069	0.00168292	0	0.0651846	0	0	0.0154536	0.03	0.163101	1.03323
GSE54236_GSM1310708	0.042475	0	0	0.0233066	0	0.0933455	0	0.0411417	0.0319139	0.120511	0	0.155487	0.0173375	0	0.22276	0.160183	0	0	0.0557892	0	0	0.0357503	0.12	0.101518	1.09135
GSE54236_GSM1310709	0	0	0	0	0	0.189821	0	0	0.113179	0.0495423	0.0833073	0	0.0502109	0	0.116397	0.250468	0.00214218	0	0.144933	0	0	0	0.6	-0.00242874	1.09174
GSE54236_GSM1310710	0.063896	0	0.00768677	0.0305894	0	0.215361	0	0.0180375	0.033354	0.0323717	0	0.142906	0	0.0741918	0.185867	0.137625	0.0018914	0	0.0401137	0	0	0.0161092	0.12	0.104264	1.07203
GSE54236_GSM1310711	0.0252401	0	0.0481251	0.152533	0	0.0896373	0	0.065545	0.0252856	0.0106456	0	0.0869773	0.0240737	0.164886	0.15841	0.115339	0.0196456	0	0.0136562	0	0	0	0.02	0.168027	1.03314
GSE54236_GSM1310712	0	0.0691539	0	0.145299	0	0.0335524	0	0.0805302	0.0521018	0.0886815	0	0.0727284	0.031675	0.00689142	0.181584	0.144943	0.0417159	0	0	0.0511431	0	0	0.14	0.084448	1.07492
GSE54236_GSM1310713	0	0	0.0350329	0.160345	0	0	0	0.0843893	0.0281675	0.0894916	0	0.10409	0	0.0870781	0.100738	0.174784	0.0050435	0	0.0984744	0	0	0.0323663	0.16	0.073907	1.06644
GSE54236_GSM1310714	0.0252965	0	0	0	0	0.177274	0	0	0.025129	0.0961146	0	0.0300112	0.0213316	0.0603425	0.110843	0.307629	0	0	0.12133	0	0	0.0246985	0.28	0.0386674	1.07712
GSE54236_GSM1310715	0.0424178	0	0.0352999	0.19447	0	0.0318195	0	0.0404082	0.0150318	0.0768458	0	0.0962976	0.00302162	0.0660767	0.143339	0.144307	0.00941959	0	0.0828796	0	0	0.018366	0.1	0.131591	1.04632
GSE54236_GSM1310716	0.0375262	0	0.0356493	0.0364657	0	0.219757	0	0	0.0382841	0	0	0.0627726	0.0168961	0.250618	0.0793256	0.104869	0.0593466	0	0.0584909	0	0	0	0.01	0.207455	1.00758
GSE54236_GSM1310717	0	0.0450693	0.02355	0.205283	0	0.0280667	0	0.038916	0.0482053	0	0	0.109642	0.0328422	0.131673	0.104579	0.128181	0	0	0.0860727	0	0	0.0179192	0.14	0.0825283	1.0597
GSE54236_GSM1310718	0.0256786	0	0.0315833	0	0.0502227	0.0574633	0	0	0.06906	0.0115777	0.0840526	0.0495544	0.0814933	0	0.117577	0.334177	0	0	0	0.0675068	0	0.0200531	0.42	0.0184945	1.08642
GSE54236_GSM1310719	0.092786	0	0.019843	0.111616	0	0.128482	0	0.0990529	0.0145547	0	0	0.0907331	0.0657105	0.029895	0.204581	0.139262	0.00294013	0	0	0	0	0.000544715	0.11	0.112633	1.06797
GSE54236_GSM1310720	0.10924	0	0.031315	0.138111	0	0.144525	0	0.0825035	0.0236089	0	0	0.122633	0.0331466	0.0670994	0.104519	0.0931294	0.012365	0	0.0378038	0	0	0	0.11	0.120047	1.04694
GSE54236_GSM1310721	0.00777724	0	0.0404757	0	0	0.187341	0	0	0.0364023	0.0186048	0.0272878	0.0471657	0.0429869	0.0794689	0.194843	0.256183	0	0	0.0425562	0	0	0.0189066	0.13	0.0898619	1.07309
GSE54236_GSM1310722	0	0.156558	0	0	0.0047111	0.157236	0	0.0714375	0	0	0.114373	0	0.0254142	0.288865	0.154322	0.0270826	0	0	0	0	0	0	0.14	0.0829954	1.07963
GSE54236_GSM1310723	0.0582311	0	0.00180259	0.0712265	0	0.0548277	0	0.12583	0.0265184	0.0516382	0	0.110359	0.0268169	0.0590798	0.239136	0.152926	0.0140744	0	0	0	0	0.00753341	0.06	0.14538	1.06716
GSE54236_GSM1310724	0.0965712	0	0.0641656	0.161033	0	0.0995238	0	0.00225797	0.0735347	0.00690047	0	0.0983533	0.0243206	0.105037	0.0947654	0.112173	0.0105206	0	0.050844	0	0	0	0.11	0.123851	1.03828
GSE54236_GSM1310725	0.0594464	0	0	0.0418467	0	0.201322	0	0.0800471	0.0406282	0.0447827	0	0.133643	0.0226747	0.0588444	0.164138	0.0505567	0	0	0.0821585	0	0	0.0199123	0.11	0.115905	1.06305
GSE54236_GSM1310726	0.0766519	0	0	0.0737617	0	0.216222	0	0	0.0447142	0.0693679	0	0.0440862	0.026788	0	0.0877999	0.244654	0.0210086	0	0.0671761	0	0	0.0277696	0.46	0.0120725	1.08253
GSE54236_GSM1310727	0	0.00980343	0	0	0	0.262795	0	0	0.0600506	0	0.147181	0	0.0929752	0	0.0489944	0.257481	0.00738751	0.00455806	0.0348626	0	0	0.0739108	0.36	0.024901	1.08358
GSE54236_GSM1310728	0.0707238	0	0	0.020243	0	0.111375	0	0.110484	0.0454593	0.0353136	0	0.133165	0.0427368	0.129189	0.182291	0.0911087	0.00477597	0	0	0	0	0.0231353	0.09	0.134003	1.05717
GSE54236_GSM1310729	0.0333817	0.0233433	0.0170977	0.00657969	0	0.157563	0	0.0558147	0.032663	0.173381	0	0.022952	0	0.14074	0.153279	0.11594	0	0	0.0672654	0	0	0	0.04	0.154963	1.03522
GSE54236_GSM1310730	0	0.0254466	0	0.0385921	0	0.227218	0	0.0482251	0.0187662	0	0	0.111009	0.0727761	0	0.21222	0.15342	0.0293672	0	0.0629604	0	0	0	0.12	0.106132	1.07097

## Sheet: S2
Table S2: The genes and corresponding modules after WGCNA.
AADAC	black
AADACL2	black
ABCB1	black
ABCC2	black
ABCC3	black
ABCG2	black
ABHD1	black
ABHD12	black
ABLIM1	black
ACE2	black
ACP2	black
ACR	black
ACSL5	black
ACSL6	black
ACSS3	black
ACTN2	black
ACTR1B	black
ADCY10	black
ADCY8	black
ADH1B	black
ADH5	black
ADH6	black
ADIG	black
ADRA2C	black
ADRB2	black
AGFG2	black
AGMO	black
AHCYL1	black
AHR	black
AHRR	black
AIMP1	black
AIMP2	black
ALAD	black
ALAS1	black
ALCAM	black
ALDH1A1	black
ALDH1L1	black
ALDH3A1	black
ALDH3A2	black
ALG8	black
ALPL	black
AMACR	black
AMOT	black
AMPD2	black
ANKFN1	black
ANKH	black
ANKK1	black
ANKMY2	black
ANKRA2	black
ANKRD29	black
ANKRD37	black
ANKRD42	black
ANKS1B	black
ANO5	black
AOX1	black
AP1G2	black
AP3S1	black
APCS	black
AQP11	black
AQP6	black
AQP9	black
AR	black
ARHGAP26	black
ARHGAP32	black
ARHGAP44	black
ARHGEF35	black
ARHGEF5	black
ARIH1	black
ARL4A	black
ARL6	black
ARSB	black
ARSF	black
ASAP2	black
ASB17	black
ASB4	black
ASB8	black
ASCL2	black
ASPSCR1	black
ASTN2	black
ATF1	black
ATG16L1	black
ATL1	black
ATP10A	black
ATP2B3	black
ATP6V0E2	black
ATXN1L	black
ATXN7L3B	black
AUH	black
AVIL	black
AXIN2	black
B3GALT1	black
B4GALNT3	black
BAIAP2L1	black
BAMBI	black
BBS12	black
BBS2	black
BBS5	black
BBS9	black
BCAS3	black
BCL2L1	black
BCL6	black
BEND5	black
BIK	black
BLCAP	black
BLNK	black
BMP1	black
BMP2	black
BMP4	black
BMP6	black
BMP8B	black
BOK	black
BRD7	black
BTC	black
C11orf58	black
C11orf80	black
C11orf88	black
C16orf95	black
C17orf97	black
C1orf105	black
C1orf112	black
C1QTNF3	black
C4orf3	black
C5orf64	black
C9orf116	black
C9orf153	black
C9orf50	black
C9orf85	black
CA11	black
CA14	black
CA5B	black
CABYR	black
CACNA1E	black
CACNA1I	black
CACNA2D3	black
CACNB2	black
CACNB4	black
CACNG1	black
CACNG4	black
CALML4	black
CAMK1D	black
CASC1	black
CASC2	black
CASS4	black
CBLN4	black
CBR1	black
CCDC110	black
CCDC112	black
CCDC113	black
CCDC149	black
CCDC15	black
CCDC68	black
CCDC70	black
CCDC87	black
CCNY	black
CCP110	black
CCR3	black
CCR9	black
CD36	black
CD55	black
CDA	black
CDADC1	black
CDC14B	black
CDC42BPG	black
CDH22	black
CDK14	black
CDK5R1	black
CDK6	black
CDKL4	black
CDON	black
CDRT1	black
CDS2	black
CDYL2	black
CEP68	black
CES1	black
CES1P1	black
CES5A	black
CETN4P	black
CGREF1	black
CHADL	black
CHERP	black
CHMP1B	black
CHN2	black
CHST15	black
CHTF8	black
CLDN2	black
CLDN8	black
CLIP2	black
CLIP4	black
CLMN	black
CLPTM1L	black
CLUAP1	black
CMIP	black
CMTM6	black
CNNM1	black
CNTD2	black
CNTNAP2	black
CNTNAP3	black
CNTNAP3B	black
COBLL1	black
COL7A1	black
COLEC12	black
COPS7A	black
CORIN	black
CP	black
CPB2	black
CPE	black
CPLX2	black
CPM	black
CPPED1	black
CPT1C	black
CRIM1	black
CRLS1	black
CRNDE	black
CRTAP	black
CRYL1	black
CRYZ	black
CSN1S2AP	black
CSN2	black
CSN3	black
CST1	black
CST2	black
CSTA	black
CTNNA2	black
CTNNB1	black
CTNNBL1	black
CUX1	black
CUX2	black
CX3CL1	black
CXADR	black
CXCL16	black
CYB5B	black
CYB5R2	black
CYGB	black
CYP11B1	black
CYP11B2	black
CYP1A1	black
CYP1A2	black
CYP1B1	black
CYP1B1-AS1	black
CYP2C19	black
CYP2E1	black
CYP3A4	black
CYP4F22	black
CYP8B1	black
DAAM1	black
DAAM2	black
DBIL5P2	black
DCC	black
DCP1B	black
DCPS	black
DDX24	black
DENND2C	black
DET1	black
DGKI	black
DIAPH2	black
DISC1	black
DISP1	black
DKK3	black
DLG5	black
DMD	black
DNAI1	black
DNAJA2	black
DNAJB3	black
DNAJC12	black
DNAJC5G	black
DNAL1	black
DNMBP	black
DNTT	black
DOCK3	black
DOK7	black
DPP4	black
DPY19L1P1	black
DRD1	black
DRD5	black
DSC1	black
DSG1	black
DTD1	black
DTWD1	black
DTX4	black
DUT	black
DYNC1I1	black
DYNC2LI1	black
DYNLL2	black
EBPL	black
ECM2	black
EDA	black
EDARADD	black
EDIL3	black
EFCAB6	black
EFHB	black
EFHD1	black
EIF4E	black
ELMO3	black
EMP2	black
ENC1	black
ENHO	black
ENOX1	black
EPDR1	black
EPHB2	black
ERLIN1	black
ERMAP	black
ESRRG	black
ETV1	black
EXOC4	black
EXPH5	black
F11R	black
FAAH2	black
FABP2	black
FAM110C	black
FAM117A	black
FAM120C	black
FAM122A	black
FAM13C	black
FAM166B	black
FAM169A	black
FAM171A1	black
FAM180A	black
FAM3B	black
FAM43A	black
FAM8A1	black
FAS	black
FASTKD2	black
FAT1	black
FBXL5	black
FBXO17	black
FBXO31	black
FBXO32	black
FBXO36	black
FBXW10	black
FERMT1	black
FES	black
FEZ2	black
FGF13	black
FGF14	black
FGF2	black
FGFRL1	black
FITM2	black
FKBP14	black
FMN2	black
FMNL2	black
FMO3	black
FMO4	black
FOXC1	black
FOXN3	black
FOXP1	black
FOXRED2	black
FRMD3	black
FTO	black
FURIN	black
FUT2	black
G3BP1	black
GALNT1	black
GALR3	black
GAR1	black
GCNT4	black
GDE1	black
GDF11	black
GFI1	black
GFRA1	black
GLT1D1	black
GLT8D1	black
GLTP	black
GLUD1	black
GLUL	black
GML	black
GMPR	black
GMPR2	black
GNAI1	black
GNAL	black
GNB5	black
GNG4	black
GOT1	black
GPAM	black
GPC6	black
GPHN	black
GPR135	black
GPR143	black
GPR155	black
GPR162	black
GPR62	black
GPSM1	black
GRB10	black
GREB1	black
GRHL3	black
GRPR	black
GSDMC	black
GSTM1	black
GSTM2P1	black
GSTM3	black
GSTM4	black
GTF2B	black
GTPBP10	black
HABP2	black
HABP4	black
HADH	black
HAL	black
HAUS4	black
HBP1	black
HCN2	black
HDAC4	black
HEPACAM	black
HEPN1	black
HEXA	black
HHAT	black
HHIP	black
HHIPL2	black
HIBADH	black
HIRIP3	black
HLF	black
HNRNPA1P27	black
HOMER1	black
HOXA3	black
HOXA9	black
HPGD	black
HS3ST4	black
HS6ST1	black
HSD11B1	black
HSD17B4	black
HSDL1	black
HSDL2	black
HSPB8	black
HTR1D	black
HTR2B	black
HTR4	black
IFNGR1	black
IFT20	black
IGSF10	black
IGSF8	black
IL10RB	black
IL12RB2	black
IL1R1	black
IL1RAPL1	black
IL22RA1	black
IL4R	black
IMPAD1	black
ING4	black
INGX	black
INHBB	black
INPP1	black
INSIG2	black
INTS12	black
IQCH	black
IQGAP2	black
IRS1	black
IRX5	black
ISCA1	black
ISX	black
ITGA2	black
ITGA6	black
ITPK1	black
ITPR2	black
KANK1	black
KANK4	black
KAT2B	black
KCND3	black
KCNJ12	black
KCNJ16	black
KCNJ5	black
KCNJ8	black
KCNK1	black
KCNK17	black
KCNMB2	black
KCNMB4	black
KCTD18	black
KDELR3	black
KDM4C	black
KIAA1549	black
KIAA1755	black
KIF1A	black
KIF21A	black
KL	black
KLF12	black
KLHDC1	black
KLHDC2	black
KLHDC9	black
KLHL21	black
KLK4	black
LAMA3	black
LAMB2	black
LAMTOR3	black
LAPTM4A	black
LATS2	black
LBX2	black
LCA5L	black
LECT2	black
LEF1	black
LGALS4	black
LGALS8-AS1	black
LGI3	black
LGR5	black
LGR6	black
LHFPL1	black
LHX9	black
LIMS1	black
LIN7A	black
LINC00113	black
LINC00402	black
LIPC	black
LMBR1	black
LMO7	black
LMOD1	black
LNPEP	black
LNX1	black
LPCAT2	black
LPIN1	black
LRG1	black
LRP1	black
LRP2BP	black
LRRC25	black
LRRC37A3	black
LRRC3B	black
LRRC6	black
LRRC8D	black
LRRC8E	black
LRRN4	black
LRRTM1	black
LRRTM2	black
LTBR	black
LUZP2	black
LYPLAL1	black
LYZL2	black
LZTFL1	black
MAGEB10	black
MAGI2-AS3	black
MAML3	black
MANF	black
MAP2K6	black
MAP3K8	black
MARVELD3	black
MAST4	black
MATN3	black
MBLAC2	black
MBNL3	black
MCC	black
MCTP1	black
MDFIC	black
MDGA1	black
MDH1B	black
MED12L	black
MEGF11	black
MEOX2	black
MERTK	black
METTL14	black
MFSD9	black
MGLL	black
MICAL2	black
MICU1	black
MID1	black
MINPP1	black
MKLN1	black
MLF2	black
MLNR	black
MME	black
MMP15	black
MMP24	black
MOCS2	black
MORN2	black
MPP3	black
MPPED2	black
MRAS	black
MRPL51	black
MRRF	black
MTHFD1	black
MTMR11	black
MTUS2	black
MUC3A	black
MUC7	black
MUSK	black
MYD88	black
MYF6	black
MYH3	black
MYO16	black
MYO3B	black
MYO7A	black
MYO9A	black
MYOT	black
MYRIP	black
N4BP1	black
NACC2	black
NARS2	black
NAV2	black
NBAS	black
NCAM1	black
NDFIP2	black
NECAB1	black
NEDD4	black
NEK11	black
NEK3	black
NEU3	black
NEU4	black
NFATC3	black
NFE2L2	black
NFIX	black
NFXL1	black
NHEJ1	black
NIPSNAP3B	black
NKAIN2	black
NKAPP1	black
NKD1	black
NLRP11	black
NLRP14	black
NME7	black
NMT2	black
NODAL	black
NOS2	black
NOTUM	black
NPHP1	black
NPR2	black
NR0B2	black
NR2F1	black
NRAP	black
NRCAM	black
NRXN2	black
NRXN3	black
NTM	black
NTN4	black
NTNG2	black
NUAK2	black
NUBPL	black
NUDT4	black
NUDT6	black
NXF5	black
ODAM	black
OLR1	black
ONECUT2	black
OPRK1	black
OR7E47P	black
OSBPL9	black
OSCP1	black
OSR1	black
OSR2	black
OTOGL	black
P2RY14	black
PACRG	black
PACSIN3	black
PAGE4	black
PAK1	black
PANX1	black
PANX2	black
PAPPA2	black
PAQR8	black
PARD3B	black
PARK7	black
PARP11	black
PARP6	black
PART1	black
PARVB	black
PCDHGB2	black
PCP4	black
PCYOX1	black
PDE11A	black
PDE8B	black
PDGFC	black
PDK1	black
PDK3	black
PDPK1	black
PDYN	black
PDZK1	black
PER2	black
PEX12	black
PEX5	black
PFN4	black
PGM5	black
PHACTR1	black
PHB2	black
PHKB	black
PHLDA1	black
PHLPP1	black
PHTF1	black
PHYHIPL	black
PI15	black
PIAS1	black
PIH1D2	black
PIP5K1B	black
PITPNC1	black
PKD2L1	black
PLA2G10	black
PLD1	black
PLEKHA8	black
PLEKHN1	black
PLRG1	black
PMPCB	black
PNP	black
PNPLA5	black
POLN	black
POU2F3	black
POU3F1	black
PPEF1	black
PPFIA2	black
PPIC	black
PPIL6	black
PPL	black
PPP1R1C	black
PPP1R2	black
PPP1R3F	black
PPP2R5C	black
PPP3R1	black
PPP4R2	black
PRAP1	black
PRCD	black
PREB	black
PREX2	black
PRKAA2	black
PRKAR1A	black
PRKCA	black
PRKD1	black
PRR15	black
PRR5L	black
PRRG1	black
PSTPIP2	black
PTCD3	black
PTGR1	black
PTMS	black
PTPN4	black
PTPRG	black
PTPRN2	black
PYROXD2	black
RAB11FIP2	black
RAB27A	black
RAB30	black
RAB3C	black
RAD54L2	black
RAG1	black
RALGPS1	black
RANBP3L	black
RAP1GDS1	black
RASGRF1	black
RBBP9	black
RBM18	black
RBM24	black
RBM38	black
RBM47	black
RBMXL2	black
RBP1	black
RCBTB1	black
RDH12	black
REG1A	black
REG3A	black
RFX6	black
RGMB	black
RGSL1	black
RHBDL3	black
RHBG	black
RHOBTB1	black
RHOXF1	black
RIMS2	black
RIPPLY1	black
RNASEL	black
RND1	black
RNF217	black
RNF43	black
RNLS	black
RNPEP	black
ROCK2	black
ROR1	black
RPGRIP1L	black
RPSAP52	black
RPUSD4	black
RRAGA	black
RSPO2	black
RSPRY1	black
RTN4R	black
RUNDC3B	black
RXRG	black
S100A1	black
S1PR2	black
S1PR5	black
SALL1	black
SAMD5	black
SAMM50	black
SAV1	black
SCG5	black
SCN1A	black
SCRN2	black
SEC14L2	black
SECISBP2	black
SELENBP1	black
SEMA3B	black
SEMA7A	black
SERP2	black
SERTAD4	black
SETMAR	black
SFN	black
SGPL1	black
SH3BP4	black
SH3BP5	black
SH3D19	black
SH3GL3	black
SH3RF3	black
SHANK1	black
SHC3	black
SHF	black
SHH	black
SHISA4	black
SIAH2	black
SIPA1L3	black
SLAIN1	black
SLC11A2	black
SLC12A1	black
SLC12A8	black
SLC13A3	black
SLC14A1	black
SLC14A2	black
SLC15A1	black
SLC15A4	black
SLC16A1	black
SLC16A11	black
SLC16A12	black
SLC16A13	black
SLC16A2	black
SLC16A4	black
SLC16A7	black
SLC17A1	black
SLC17A3	black
SLC1A2	black
SLC22A11	black
SLC22A12	black
SLC22A3	black
SLC22A4	black
SLC23A2	black
SLC25A12	black
SLC25A13	black
SLC25A30	black
SLC25A45	black
SLC25A48	black
SLC27A3	black
SLC2A12	black
SLC2A4	black
SLC30A2	black
SLC30A3	black
SLC34A1	black
SLC35G1	black
SLC38A11	black
SLC43A3	black
SLC45A2	black
SLC47A1	black
SLC5A6	black
SLC6A13	black
SLC6A2	black
SLC6A20	black
SLC6A4	black
SLC7A11	black
SLC7A6	black
SLC9A7	black
SLCO1B3	black
SLCO1B7	black
SMAD3	black
SMAD6	black
SMARCD2	black
SMPX	black
SMR3A	black
SMR3B	black
SMYD2	black
SNAI2	black
SNTG1	black
SNX10	black
SNX25	black
SORCS2	black
SORD	black
SOS1	black
SOX14	black
SP5	black
SPA17	black
SPACA1	black
SPAG16	black
SPARCL1	black
SPATA5	black
SPCS1	black
SPDEF	black
SPECC1	black
SPEF1	black
SPIN2B	black
SPINK1	black
SPOCK1	black
SPRY4	black
SPRYD7	black
SRGAP3	black
SRI	black
SSPO	black
SSTR1	black
ST3GAL2	black
ST8SIA3	black
STARD13	black
STAT5B	black
STC2	black
STEAP1	black
STEAP2	black
STK32B	black
STON2	black
STOX2	black
STRC	black
STXBP6	black
SUFU	black
SULT1B1	black
SULT4A1	black
SUSD4	black
SYNGR1	black
SYT12	black
SYT14	black
SYT17	black
SYTL4	black
TAMM41	black
TAOK2	black
TBC1D23	black
TBC1D4	black
TBC1D9	black
TBCA	black
TBCK	black
TBL1X	black
TBX3	black
TBX4	black
TCF7	black
TCTN1	black
TEC	black
TECPR2	black
TECTB	black
TEDDM1	black
TERF2	black
TFEB	black
TG	black
TGIF1	black
THADA	black
THAP10	black
THAP2	black
THRA	black
THSD1	black
TICAM1	black
TIMM17A	black
TJP3	black
TLCD2	black
TLE3	black
TLR5	black
TMC1	black
TMCC1	black
TMED6	black
TMEM100	black
TMEM109	black
TMEM117	black
TMEM150C	black
TMEM169	black
TMEM182	black
TMEM191A	black
TMEM231	black
TMEM37	black
TMEM40	black
TMEM67	black
TMTC1	black
TNFRSF19	black
TNFRSF9	black
TNS3	black
TOX2	black
TOX3	black
TP53I3	black
TP63	black
TPRG1	black
TPRG1L	black
TPST1	black
TPST2	black
TRAF3IP2	black
TRIB2	black
TRIL	black
TRIM16L	black
TRIM4	black
TRIP6	black
TRPM3	black
TSC22D1	black
TSEN2	black
TSHZ2	black
TSPAN5	black
TSPYL4	black
TTC30A	black
TTC30B	black
TTC38	black
TTC9	black
TTL	black
TTLL10	black
TTLL11	black
TWIST2	black
TXK	black
TXNRD1	black
UBE2H	black
UBE2QL1	black
UBFD1	black
UBXN10	black
UCN2	black
UGGT1	black
UNC79	black
UNC80	black
UNKL	black
UPP1	black
USH1C	black
USP40	black
USP43	black
USP5	black
USP53	black
USP54	black
UST	black
VAMP3	black
VAMP8	black
VEGFB	black
VLDLR	black
VNN1	black
VNN3	black
VPS36	black
VSIG10	black
VSIG2	black
VSTM2L	black
VSTM4	black
WDPCP	black
WDR20	black
WDR35	black
WDR59	black
WDR78	black
WIF1	black
WLS	black
WNT7A	black
WT1	black
WT1-AS	black
WWC1	black
WWC3	black
XK	black
XKR8	black
XKRX	black
YAP1	black
YPEL1	black
ZBED3	black
ZBTB33	black
ZBTB38	black
ZBTB7C	black
ZC3H6	black
ZC4H2	black
ZDHHC14	black
ZDHHC22	black
ZDHHC23	black
ZMAT2	black
ZMYND15	black
ZNF212	black
ZNF280D	black
ZNF282	black
ZNF295-AS1	black
ZNF385B	black
ZNF385D	black
ZNF398	black
ZNF467	black
ZNF503	black
ZNF703	black
ZNF720	black
ZNF775	black
ZNF777	black
ZNF839	black
ZNRF3	black
ZSWIM5	black
A2ML1	blue
A4GNT	blue
AANAT	blue
ABCA10	blue
ABCA4	blue
ABCA7	blue
ABCB5	blue
ABCC13	blue
ABCC8	blue
ABCG4	blue
ABHD12B	blue
ABHD13	blue
ABHD16B	blue
ABO	blue
ABRA	blue
ACER1	blue
ACHE	blue
ACSBG1	blue
ACSBG2	blue
ACTL7A	blue
ACTL7B	blue
ACTL9	blue
ACTN3	blue
ACTRT2	blue
ACVR1B	blue
ADAD1	blue
ADAD2	blue
ADAM12	blue
ADAM20	blue
ADAM21	blue
ADAM23	blue
ADAM29	blue
ADAM7	blue
ADAMTS19	blue
ADAMTSL5	blue
ADARB2-AS1	blue
ADCY2	blue
ADCYAP1R1	blue
ADD2	blue
ADIPOQ	blue
ADRA1D	blue
ADRB3	blue
AFF2	blue
AGPAT2	blue
AGR3	blue
AGRP	blue
AIRE	blue
AKNAD1	blue
AKR1E2	blue
ALDH1A3	blue
ALDH3B2	blue
ALKBH8	blue
ALOX12	blue
ALOX12B	blue
ALOX15	blue
ALOXE3	blue
ALPP	blue
ALX3	blue
ALX4	blue
AMBN	blue
AMELX	blue
AMELY	blue
AMH	blue
AMN1	blue
ANGPT4	blue
ANK2	blue
ANKDD1A	blue
ANKLE1	blue
ANKRD18A	blue
ANKRD18B	blue
ANKRD2	blue
ANKRD20A5P	blue
ANKRD20A8P	blue
ANKRD20A9P	blue
ANKRD30BL	blue
ANKRD33	blue
ANKRD53	blue
ANKRD60	blue
ANKRD62	blue
ANKRD7	blue
ANKUB1	blue
ANP32D	blue
AP4S1	blue
APBB1	blue
APC2	blue
APCDD1	blue
APCDD1L	blue
APLP1	blue
APOA4	blue
AQP10	blue
AQP12A	blue
AQP2	blue
AQP4	blue
AQP5	blue
ARHGDIG	blue
ARHGEF3	blue
ARHGEF38	blue
ARMC4	blue
ARMC9	blue
ARPC4-TTLL3	blue
ARR3	blue
ARSI	blue
ART1	blue
ARTN	blue
ARX	blue
ASB10	blue
ASB12	blue
ASB16	blue
ASCL3	blue
ASIP	blue
ASMT	blue
ASTL	blue
ATAD3C	blue
ATCAY	blue
ATG9B	blue
ATP10B	blue
ATP12A	blue
ATP1A2	blue
ATP2A1	blue
ATP4B	blue
ATP6V0CP3	blue
ATP6V1C2	blue
ATP6V1G2	blue
ATP8B3	blue
ATRNL1	blue
ATXN7L2	blue
AVP	blue
AVPR1B	blue
AWAT1	blue
B3GNT6	blue
B3GNT7	blue
BARHL1	blue
BARX2	blue
BCAN	blue
BCAR4	blue
BCL2L15	blue
BDKRB1	blue
BEND2	blue
BEND4	blue
BEST2	blue
BEST4	blue
BHLHA15	blue
BHLHE23	blue
BIRC7	blue
BLID	blue
BMP15	blue
BMP7	blue
BMP8A	blue
BPIFA1	blue
BPIFA3	blue
BPIFB3	blue
BPIFB4	blue
BPIFC	blue
BRD4	blue
BRS3	blue
BRSK2	blue
BSND	blue
BTBD11	blue
BTNL2	blue
BTNL3	blue
C10orf82	blue
C10orf90	blue
C11orf16	blue
C11orf40	blue
C11orf42	blue
C11orf86	blue
C12orf42	blue
C12orf50	blue
C12orf54	blue
C14orf177	blue
C14orf178	blue
C15orf32	blue
C16orf78	blue
C16orf82	blue
C16orf89	blue
C16orf92	blue
C17orf77	blue
C19orf67	blue
C1orf127	blue
C1orf158	blue
C1orf229	blue
C1orf61	blue
C1orf87	blue
C1orf94	blue
C1QL1	blue
C1QL2	blue
C20orf141	blue
C20orf144	blue
C20orf173	blue
C20orf197	blue
C20orf202	blue
C20orf203	blue
C20orf85	blue
C22orf15	blue
C22orf23	blue
C22orf24	blue
C22orf31	blue
C2CD4A	blue
C2CD4C	blue
C2orf15	blue
C2orf66	blue
C2orf73	blue
C2orf80	blue
C2orf83	blue
C2orf88	blue
C3orf22	blue
C4orf17	blue
C5orf47	blue
C6orf118	blue
C6orf15	blue
C6orf52	blue
C6orf58	blue
C7orf57	blue
C7orf61	blue
C8orf34	blue
C8orf48	blue
C9orf163	blue
C9orf62	blue
CA10	blue
CA13	blue
CA7	blue
CA8	blue
CABP1	blue
CABP2	blue
CABP4	blue
CABP5	blue
CABP7	blue
CACNA1A	blue
CACNA1B	blue
CACNA1F	blue
CACNA1G	blue
CACNA1S	blue
CACNA2D4	blue
CACNG2	blue
CACNG3	blue
CACNG5	blue
CACNG6	blue
CACNG7	blue
CACNG8	blue
CADM3	blue
CALB1	blue
CALHM1	blue
CALHM3	blue
CALML5	blue
CALY	blue
CAMK1G	blue
CAMK2A	blue
CAMKV	blue
CAPN14	blue
CAPN9	blue
CAPNS2	blue
CAPSL	blue
CARD14	blue
CARNS1	blue
CARTPT	blue
CASP12	blue
CASP14	blue
CASQ1	blue
CASZ1	blue
CATSPER4	blue
CBLN3	blue
CCDC114	blue
CCDC116	blue
CCDC122	blue
CCDC141	blue
CCDC148	blue
CCDC151	blue
CCDC166	blue
CCDC168	blue
CCDC169	blue
CCDC27	blue
CCDC30	blue
CCDC42	blue
CCDC54	blue
CCDC60	blue
CCDC65	blue
CCDC78	blue
CCIN	blue
CCK	blue
CCKAR	blue
CCL1	blue
CCL27	blue
CCR10	blue
CCT8L2	blue
CD300LB	blue
CD99P1	blue
CDCP1	blue
CDCP2	blue
CDH17	blue
CDH7	blue
CDHR1	blue
CDHR4	blue
CDK15	blue
CDK20	blue
CDK5R2	blue
CDSN	blue
CDX1	blue
CDX2	blue
CDX4	blue
CDY2A	blue
CEACAM19	blue
CEACAM3	blue
CEACAM5	blue
CEACAM6	blue
CEACAM7	blue
CEL	blue
CELA1	blue
CELA2A	blue
CELA2B	blue
CELA3B	blue
CELF5	blue
CELF6	blue
CEND1	blue
CEP112	blue
CETN1	blue
CFC1	blue
CGB2	blue
CHAT	blue
CHD5	blue
CHI3L1	blue
CHIA	blue
CHIC1	blue
CHP2	blue
CHRM1	blue
CHRM4	blue
CHRM5	blue
CHRNA1	blue
CHRNA2	blue
CHRNA3	blue
CHRNA6	blue
CHRND	blue
CHRNE	blue
CHRNG	blue
CHST5	blue
CHST6	blue
CHST8	blue
CIB3	blue
CIB4	blue
CILP2	blue
CKLF-CMTM1	blue
CLCA1	blue
CLCA2	blue
CLCA4	blue
CLCN1	blue
CLCNKA	blue
CLCNKB	blue
CLDN11	blue
CLDN17	blue
CLDN18	blue
CLDN22	blue
CLDN6	blue
CLDN9	blue
CLEC18A	blue
CLEC18B	blue
CLEC3A	blue
CLIC5	blue
CLPS	blue
CLRN1	blue
CNBD1	blue
CNGA3	blue
CNGA4	blue
CNGB1	blue
CNKSR1	blue
CNTF	blue
CNTN2	blue
CNTN6	blue
CNTNAP5	blue
COG5	blue
COL11A2	blue
COL17A1	blue
COL19A1	blue
COL20A1	blue
COL21A1	blue
COL6A5	blue
COL9A1	blue
COL9A2	blue
COQ10B	blue
CORO2B	blue
CORO6	blue
COX6B2	blue
CPA1	blue
CPA2	blue
CPA4	blue
CPA5	blue
CPA6	blue
CPB1	blue
CPLX3	blue
CPLX4	blue
CPNE4	blue
CPNE6	blue
CPNE7	blue
CPNE9	blue
CPXCR1	blue
CR2	blue
CRABP1	blue
CRB2	blue
CRCT1	blue
CREB3L1	blue
CREG2	blue
CRH	blue
CRHR1	blue
CRHR2	blue
CRISP2	blue
CRLF2	blue
CRNN	blue
CRX	blue
CRYBA2	blue
CRYBA4	blue
CRYBB1	blue
CRYBB3	blue
CRYGA	blue
CRYGC	blue
CRYGD	blue
CRYGN	blue
CRYGS	blue
CRYZL1	blue
CSDC2	blue
CSH1	blue
CSH2	blue
CSHL1	blue
CSMD2	blue
CSN1S1	blue
CSNK1A1L	blue
CSPG4P1Y	blue
CSRP3	blue
CST11	blue
CST9	blue
CSTL1	blue
CT47A11	blue
CT47B1	blue
CTF1	blue
CTRB1	blue
CTRB2	blue
CTRC	blue
CTRL	blue
CTXN1	blue
CTXN3	blue
CUBN	blue
CUZD1	blue
CXADRP3	blue
CXCL17	blue
CXCR1	blue
CXorf58	blue
CYP24A1	blue
CYP2F1	blue
CYP46A1	blue
CYP4F30P	blue
DAB1	blue
DACH2	blue
DBIL5P	blue
DCD	blue
DCHS2	blue
DCST1	blue
DCT	blue
DCX	blue
DDI1	blue
DDN	blue
DDX11L2	blue
DDX4	blue
DDX43	blue
DEFA5	blue
DEFA6	blue
DEFB104B	blue
DEFB105B	blue
DEFB106B	blue
DEFB119	blue
DEFB123	blue
DEFB127	blue
DEFB129	blue
DEFB4A	blue
DEFT1P	blue
DGKE	blue
DGKQ	blue
DIO2	blue
DIRAS1	blue
DIRC1	blue
DKK4	blue
DLEC1	blue
DLG4	blue
DLX3	blue
DLX4	blue
DMBX1	blue
DMP1	blue
DMRT1	blue
DMRTB1	blue
DMWD	blue
DNAH10	blue
DNAH17	blue
DNAH7	blue
DNAH8	blue
DNAH9	blue
DNAJB8	blue
DNAL4	blue
DNASE1L2	blue
DND1	blue
DNM1	blue
DNM1P46	blue
DPEP3	blue
DPH3P1	blue
DPPA5	blue
DPY19L2	blue
DPY19L2P4	blue
DPY19L3	blue
DPYSL5	blue
DRD2	blue
DRD3	blue
DRD4	blue
DRP2	blue
DSCAM	blue
DSG3	blue
DSG4	blue
DTNA	blue
DUSP15	blue
DUSP27	blue
DUSP4	blue
DUSP7	blue
DUX4L4	blue
DYRK1B	blue
DZANK1	blue
EDDM3A	blue
EDDM3B	blue
EFCAB3	blue
EFNA2	blue
ELAVL2	blue
ELAVL3	blue
ELAVL4	blue
ELF5	blue
ELL3	blue
ELMOD1	blue
ELOVL4	blue
ELSPBP1	blue
EMID1	blue
EMILIN3	blue
EML2	blue
EMX1	blue
EN2	blue
ENDOU	blue
ENKUR	blue
ENTPD2	blue
EPHA10	blue
EPHA8	blue
EPHX3	blue
EPN3	blue
ERBB4	blue
ERN2	blue
ERRFI1	blue
ERVMER34-1	blue
ERVV-1	blue
ERVV-2	blue
ESR2	blue
ESRRB	blue
ESX1	blue
EVI5L	blue
EVPL	blue
EVX1	blue
EXD1	blue
EXTL1	blue
EYS	blue
FAIM2	blue
FAM131B	blue
FAM131C	blue
FAM138A	blue
FAM170A	blue
FAM178B	blue
FAM181A	blue
FAM181B	blue
FAM182A	blue
FAM184B	blue
FAM187B	blue
FAM189A1	blue
FAM201A	blue
FAM24A	blue
FAM25A	blue
FAM3D	blue
FAM47A	blue
FAM47C	blue
FAM71A	blue
FAM71E2	blue
FAM74A1	blue
FAM83A	blue
FAM83B	blue
FAM83C	blue
FAM83E	blue
FAM90A1	blue
FAM95B1	blue
FAT2	blue
FBN2	blue
FBN3	blue
FBXL13	blue
FBXL19	blue
FBXL22	blue
FBXO2	blue
FBXO40	blue
FCAR	blue
FCRLB	blue
FEM1A	blue
FER1L5	blue
FER1L6-AS1	blue
FERD3L	blue
FEV	blue
FEZF2	blue
FFAR1	blue
FFAR2	blue
FFAR3	blue
FGF1	blue
FGF11	blue
FGF12	blue
FGF16	blue
FGF17	blue
FGF20	blue
FGF3	blue
FGF4	blue
FGF6	blue
FGFBP1	blue
FIBCD1	blue
FLG	blue
FNDC8	blue
FNDC9	blue
FOLR1	blue
FOSL1	blue
FOXB1	blue
FOXD1	blue
FOXD3	blue
FOXD4	blue
FOXE1	blue
FOXE3	blue
FOXG1	blue
FOXH1	blue
FOXI1	blue
FOXI3	blue
FOXJ1	blue
FOXL1	blue
FOXR1	blue
FRG2	blue
FRMD1	blue
FRMD5	blue
FRMPD3	blue
FSCN2	blue
FSCN3	blue
FSD1	blue
FSD2	blue
FSHB	blue
FSHR	blue
FTMT	blue
FUT3	blue
FUT7	blue
FXYD4	blue
FXYD7	blue
FZD9	blue
G6PC2	blue
G6PC3	blue
GABRA1	blue
GABRA3	blue
GABRB2	blue
GABRG1	blue
GABRR1	blue
GABRR3	blue
GAD2	blue
GAGE1	blue
GAL	blue
GAL3ST2	blue
GAL3ST3	blue
GALNT13	blue
GALNT4	blue
GALNT8	blue
GALNT9	blue
GALNTL5	blue
GALR2	blue
GBP6	blue
GBX1	blue
GCG	blue
GCM1	blue
GCM2	blue
GCOM1	blue
GDAP1L1	blue
GDF1	blue
GDF5	blue
GFAP	blue
GFRA3	blue
GFRA4	blue
GGN	blue
GGNBP1	blue
GH1	blue
GH2	blue
GHRH	blue
GHRHR	blue
GHSR	blue
GIP	blue
GIPR	blue
GJA3	blue
GJA8	blue
GJB7	blue
GJD2	blue
GJD3	blue
GKN1	blue
GLB1L	blue
GLIS1	blue
GLIS2	blue
GLIS3-AS1	blue
GLRA1	blue
GLRA3	blue
GLRA4	blue
GLYATL2	blue
GMDS	blue
GNB3	blue
GNG13	blue
GNG8	blue
GNRH2	blue
GNRHR	blue
GOLGA8F	blue
GPA33	blue
GPAT2	blue
GPC2	blue
GPHB5	blue
GPM6B	blue
GPR119	blue
GPR12	blue
GPR142	blue
GPR149	blue
GPR15	blue
GPR153	blue
GPR156	blue
GPR17	blue
GPR173	blue
GPR176	blue
GPR21	blue
GPR22	blue
GPR25	blue
GPR26	blue
GPR3	blue
GPR31	blue
GPR32	blue
GPR37L1	blue
GPR45	blue
GPR52	blue
GPR55	blue
GPR6	blue
GPR63	blue
GPR78	blue
GPRC5A	blue
GPRC5D	blue
GPRC6A	blue
GPX5	blue
GRAPL	blue
GRIA1	blue
GRIA4	blue
GRID2	blue
GRIK2	blue
GRIK5	blue
GRIN1	blue
GRIN2C	blue
GRIN3B	blue
GRK1	blue
GRM2	blue
GRM3	blue
GRM4	blue
GRM5	blue
GRM7	blue
GRP	blue
GRXCR1	blue
GSC2	blue
GSG1	blue
GSG1L	blue
GSTM2	blue
GSX1	blue
GSX2	blue
GTF2H2B	blue
GUCA1A	blue
GUCY2D	blue
GUCY2F	blue
GUCY2GP	blue
GUSBP3	blue
GUSBP5	blue
HAGHL	blue
HAND1	blue
HAPLN2	blue
HAPLN4	blue
HAR1A	blue
HAS3	blue
HAUS7	blue
HBQ1	blue
HBZ	blue
HCAR1	blue
HCAR2	blue
HCN4	blue
HCRT	blue
HCRTR1	blue
HDGFL1	blue
HES2	blue
HES7	blue
HGC6.3	blue
HHIPL1	blue
HHLA1	blue
HMGB3P1	blue
HMGB4	blue
HMHB1	blue
HMX1	blue
HMX2	blue
HOXA7	blue
HOXB1	blue
HOXB13	blue
HOXB7	blue
HOXB8	blue
HOXB9	blue
HOXC11	blue
HOXC12	blue
HOXC13	blue
HOXC5	blue
HOXD13	blue
HPDL	blue
HPSE2	blue
HR	blue
HRH1	blue
HRH2	blue
HS3ST3A1	blue
HS6ST3	blue
HSD3B2	blue
HSF5	blue
HSFX1	blue
HSP90AB6P	blue
HSPB6	blue
HTATSF1P2	blue
HTN1	blue
HTR1A	blue
HTR1E	blue
HTR1F	blue
HTR3A	blue
HTR3C	blue
HTR3D	blue
HTR3E	blue
HTR6	blue
HTR7P1	blue
HUS1B	blue
ICA1L	blue
ICAM4	blue
ICAM5	blue
ICOSLG	blue
IDI2	blue
IFITM5	blue
IFNA2	blue
IFNA21	blue
IFNA4	blue
IFNA5	blue
IFNB1	blue
IFNE	blue
IGF2-AS	blue
IGFBPL1	blue
IGFN1	blue
IGSF11	blue
IGSF5	blue
IL11	blue
IL13RA2	blue
IL17A	blue
IL17C	blue
IL17D	blue
IL17F	blue
IL19	blue
IL1A	blue
IL1F10	blue
IL1RAPL2	blue
IL1RL2	blue
IL20RB	blue
IL22	blue
IL22RA2	blue
IL25	blue
IL3	blue
IL36A	blue
IL36B	blue
IL36G	blue
IL36RN	blue
IL37	blue
IL5RA	blue
IL9R	blue
IMPG2	blue
INA	blue
INPP5J	blue
INS	blue
INSL5	blue
INSM2	blue
INSRR	blue
IPO11	blue
IQCF1	blue
IQCF2	blue
IQCF3	blue
IQCF6	blue
IQCG	blue
IQSEC3	blue
IQUB	blue
IRAK4	blue
IRF2BPL	blue
IRS4	blue
IRX1	blue
IRX2	blue
IRX4	blue
IRX6	blue
ISLR2	blue
ITIH6	blue
ITLN1	blue
IVL	blue
IZUMO1	blue
IZUMO2	blue
JMJD7	blue
JPH2	blue
JPH3	blue
KBTBD12	blue
KCNA10	blue
KCNA2	blue
KCNA6	blue
KCNB2	blue
KCNC1	blue
KCNC3	blue
KCNE2	blue
KCNG1	blue
KCNG3	blue
KCNG4	blue
KCNH1	blue
KCNH3	blue
KCNH4	blue
KCNH6	blue
KCNH8	blue
KCNJ1	blue
KCNJ6	blue
KCNK12	blue
KCNK16	blue
KCNK4	blue
KCNK7	blue
KCNK9	blue
KCNQ2	blue
KCNQ3	blue
KCNQ4	blue
KCNQ5	blue
KCNRG	blue
KCNS2	blue
KCNT1	blue
KCNV2	blue
KCP	blue
KCTD16	blue
KCTD17	blue
KCTD8	blue
KERA	blue
KIAA0408	blue
KIAA1210	blue
KIAA1257	blue
KIF17	blue
KIF2B	blue
KIF5A	blue
KIF5C	blue
[truncated: 14,422 more rows]

## Sheet: S3
Table S3: The results of GO analysis of γδT cells-related genes.
BP										CC										MF
ID	Description	GeneRatio	BgRatio	pvalue	p.adjust	qvalue	geneID	Count		ID	Description	GeneRatio	BgRatio	pvalue	p.adjust	qvalue	geneID	Count		ID	Description	GeneRatio	BgRatio	pvalue	p.adjust	qvalue	geneID	Count
GO:0042110	T cell activation	175/1574	464/18670	1.74328e-70	9.68565e-67	7.74199e-67	ITGAL/CD4/FYN/CD6/WAS/CD74/RUNX3/CD44/BTN3A1/TNFRSF1B/PRDM1/PRKCQ/BCL3/FCGR2B/TBX21/APBB1IP/PTPRC/CYLD/SIRPG/LAG3/ICAM1/CD209/IL12RB1/GRAP2/SLA2/NFATC2/SIRPB1/ELF4/CD40LG/TNFSF13B/CORO1A/PYCARD/CSK/CLPTM1/LILRB1/RASAL3/CLC/EBI3/TGFB1/JAK3/LFNG/TNFSF8/DOCK8/GATA3/CD5/TCIRG1/IL23A/IFNG/PTPN6/CLEC4A/CD83/CCR6/CCND3/ITK/IL12B/CD86/ZAP70/LOXL3/CD2/PLA2G2D/CD160/CD274/TNFSF18/CD80/MAPK8IP1/CCR2/SASH3/L…	175		GO:0009897	external side of plasma membrane	117/1635	393/19717	5.26223e-36	3.18365e-33	2.81391e-33	CD79B/CD4/CD6/CD74/BTN3A1/FCGR2B/PTPRC/FCN1/LAG3/ICAM1/FLT3LG/CD209/IL12RB1/IL2RB/CD40/TLR8/CD40LG/CLPTM1/FCER2/LILRB1/IL27RA/EBI3/CD79A/CD33/CD5/CD69/BTN3A3/CD83/CCR6/IL12B/CD86/CD2/IGSF21/FASLG/CSF3R/CD274/CD80/CCRL2/CCR2/CXCR4/CD244/BTN2A2/F10/CCR7/IGLL1/LDLR/IL2RA/KLRD1/TLR4/CXCL9/CD27/IL2RG/CD226/CD8A/MS4A1/TNFRSF14/CD1C/CD1B/CD1E/FCER1G/SCUBE1/ACE/TNFRSF13C/ITGB2/CD3G/CXCR5/CCR5/IL23R/VCAM1…	117		GO:0004896	cytokine receptor activity	41/1568	96/17697	7.90319e-19	7.77673e-16	7.04631e-16	CD4/CD74/CD44/IL12RB1/CSF2RB/IL2RB/IL21R/IL27RA/EBI3/IL10RA/CCR6/IL12B/IL18RAP/MPL/CSF3R/CCRL2/CCR2/CXCR4/FLT3/CCR7/IL2RA/IL15RA/IL2RG/IFNAR2/CXCR5/CCR5/IL23R/IL17RE/CCR1/CX3CR1/GFRA2/CXCR6/XCR1/CMKLR1/IL17RA/CCR8/CXCR2/CCR4/IL3RA/CXCR3/CSF2RA	41
GO:0051249	regulation of lymphocyte activation	168/1574	485/18670	2.68536e-61	7.45994e-58	5.96292e-58	CD38/CD4/BTK/FYN/TYROBP/CD22/CD6/CD74/RUNX3/TNFRSF1B/PARP3/PRDM1/PRKCQ/FCGR2B/TBX21/PTPRC/CYLD/SIRPG/LAG3/FLT3LG/CD209/IL12RB1/GRAP2/CD40/SLA2/NFATC2/SIRPB1/CD40LG/TNFSF13B/CORO1A/PYCARD/CSK/CLPTM1/LILRB1/IL27RA/RASAL3/CLC/EBI3/TGFB1/JAK3/TNFSF8/DOCK8/GATA3/CD5/IL23A/IFNG/PTPN6/CD83/IL12B/CD86/ZAP70/LOXL3/CD2/PLA2G2D/CD160/MPL/TNFAIP3/CD274/TNFSF18/CD80/MAPK8IP1/CCR2/SASH3/LAX1/NCKAP1L/BTN2A2/IRF…	168		GO:0042611	MHC protein complex	22/1635	25/19717	2.56926e-21	7.772e-19	6.86938e-19	CD74/B2M/HLA-DQB1/HLA-DRB1/HLA-DQA1/HLA-DRB5/HLA-DOA/HLA-DMA/HLA-DRA/HLA-C/HLA-E/HLA-G/HLA-F/HLA-H/HLA-A/HLA-DPB1/HLA-DPA1/HLA-DQB2/HLA-B/HLA-DQA2/HLA-DOB/HLA-DMB	22		GO:0042605	peptide antigen binding	20/1568	31/17697	2.58705e-14	1.27283e-11	1.15328e-11	SLC7A9/CD209/SLC7A8/DHCR24/TAP1/HLA-DQB1/HLA-DRB1/HLA-DQA1/HLA-DRB5/HLA-DRA/HLA-C/HLA-E/HLA-G/HLA-F/HLA-H/HLA-A/HLA-DPB1/HLA-DPA1/TAPBP/HLA-B	20
GO:0050863	regulation of T cell activation	130/1574	314/18670	7.52044e-58	1.39279e-54	1.11329e-54	CD4/FYN/CD6/CD74/RUNX3/TNFRSF1B/PRDM1/PRKCQ/FCGR2B/TBX21/PTPRC/CYLD/SIRPG/LAG3/CD209/IL12RB1/GRAP2/NFATC2/SIRPB1/CD40LG/TNFSF13B/CORO1A/PYCARD/CSK/CLPTM1/LILRB1/RASAL3/CLC/EBI3/TGFB1/JAK3/TNFSF8/DOCK8/GATA3/CD5/IL23A/IFNG/PTPN6/CD83/IL12B/CD86/ZAP70/LOXL3/CD2/PLA2G2D/CD160/CD274/TNFSF18/CD80/MAPK8IP1/CCR2/SASH3/LAX1/NCKAP1L/BTN2A2/IRF1/IL1B/CD70/CCR7/FGL2/RAC2/RIPK3/LILRB2/IDO1/LGALS3/PTPN22/IL2R…	130		GO:0030667	secretory granule membrane	71/1635	298/19717	2.06838e-16	4.17124e-14	3.6868e-14	CD38/ITGAL/MMP25/PLAUR/TYROBP/CD44/TNFRSF1B/CYBA/STK10/LAMP3/PTPRC/SIRPB1/CD33/SIGLEC5/MANBA/TCIRG1/CD58/LRMP/HVCN1/NCKAP1L/ATP8A1/CCDC136/CD68/SIGLEC9/BST2/LILRB2/LGALS3/TLR2/GLIPR1/GPR84/RHOF/IQGAP1/ITGAX/TMC6/TRPM2/CD53/FCGR2A/LHFPL2/DOK3/ADAM8/FCER1G/ITGB2/NBEAL2/FCGR3B/FABP5/TMEM184A/CYBB/CLEC4D/LAIR1/CD300A/PTAFR/ITGAM/FPR2/FPR1/C3AR1/CLEC12A/TBC1D10C/RHOG/CXCR2/RAP2B/SELL/CD47/C5AR1/SIRPA/…	71		GO:0023023	MHC protein complex binding	16/1568	25/17697	1.26575e-11	4.15165e-09	3.76171e-09	CD74/LILRB1/CD160/LILRB2/KLRD1/KLRC1/TAPBPL/CD8A/MS4A1/HLA-DRB1/HLA-DOA/HLA-DMA/HLA-DRA/KLRC2/HLA-DOB/HLA-DMB	16
GO:0007159	leukocyte cell-cell adhesion	130/1574	337/18670	1.41455e-53	1.96481e-50	1.57053e-50	ITGAL/CD4/FYN/CD6/CD74/RUNX3/CD44/PRKCQ/FCGR2B/STK10/TBX21/PTPRC/CYLD/SIRPG/LAG3/ICAM1/CD209/IL12RB1/GRAP2/SIRPB1/CD40LG/TNFSF13B/CORO1A/PYCARD/CSK/LILRB1/RASAL3/EBI3/TGFB1/JAK3/DOCK8/GATA3/CD5/SELPLG/IL23A/IFNG/PTPN6/CD83/IL12B/CD86/ZAP70/ITGA4/LOXL3/PLA2G2D/CD160/CD274/CD80/CCR2/SASH3/LAX1/NCKAP1L/BTN2A2/IRF1/IL1B/CD70/CCR7/FGL2/RAC2/LILRB2/IDO1/LGALS3/PTPN22/IL2RA/ETS1/HAVCR2/GPNMB/IL10/IL21/C…	130		GO:0042613	MHC class II protein complex	14/1635	16/19717	7.06383e-14	9.35354e-12	8.26725e-12	CD74/HLA-DQB1/HLA-DRB1/HLA-DQA1/HLA-DRB5/HLA-DOA/HLA-DMA/HLA-DRA/HLA-DPB1/HLA-DPA1/HLA-DQB2/HLA-DQA2/HLA-DOB/HLA-DMB	14		GO:0001637	G protein-coupled chemoattractant receptor activity	16/1568	26/17697	3.01972e-11	5.94282e-09	5.38464e-09	CCR6/CCRL2/CCR2/CXCR4/CCR7/CXCR5/CCR5/CCR1/CX3CR1/CXCR6/XCR1/CMKLR1/CCR8/CXCR2/CCR4/CXCR3	16
GO:0070661	leukocyte proliferation	121/1574	298/18670	9.51669e-53	1.05749e-49	8.45283e-50	CD38/CD4/BTK/FYN/TYROBP/CD22/CD6/CD74/BTN3A1/TNFRSF1B/PRKCQ/FCGR2B/PTPRC/GSTP1/FLT3LG/CD209/TREM2/IL12RB1/CD40/NFATC2/ELF4/CD40LG/TNFSF13B/CORO1A/PYCARD/LILRB1/RASAL3/CLC/EBI3/TGFB1/CD79A/JAK3/IMPDH1/TNFSF8/DOCK8/CCL8/TCIRG1/IL23A/PTPN6/CCND3/IL12B/CD86/ZAP70/PLA2G2D/MPL/TNFAIP3/CD274/TNFSF18/CD80/MAPK8IP1/CCR2/FLT3/SASH3/NCKAP1L/BTN2A2/IRF1/IL1B/CD70/RAC2/RIPK3/BST2/LILRB2/IDO1/LGALS3/CD180/PTPN…	121		GO:0070820	tertiary granule	46/1635	164/19717	7.7302e-14	9.35354e-12	8.26725e-12	CYBA/CNN2/MMP9/CTSH/CD33/SIGLEC5/TCIRG1/LTA4H/PTPN6/CD58/MMP8/NCKAP1L/TNFAIP6/LILRB2/LGALS3/CHIT1/GPR84/ITGAX/TMC6/TRPM2/CD53/DOK3/ADAM8/FCER1G/ITGB2/NBEAL2/CTSS/CYBB/CLEC4D/B2M/LAIR1/CD300A/PTAFR/ITGAM/OSCAR/FPR2/FPR1/CLEC12A/TBC1D10C/RAP2B/CD47/SIRPA/CLEC4C/CR1/CD177/CLEC5A	46		GO:0004950	chemokine receptor activity	16/1568	26/17697	3.01972e-11	5.94282e-09	5.38464e-09	CCR6/CCRL2/CCR2/CXCR4/CCR7/CXCR5/CCR5/CCR1/CX3CR1/CXCR6/XCR1/CMKLR1/CCR8/CXCR2/CCR4/CXCR3	16
GO:0070663	regulation of leukocyte proliferation	102/1574	222/18670	1.18385e-50	1.09625e-47	8.76259e-48	CD38/CD4/BTK/TYROBP/CD22/CD6/CD74/TNFRSF1B/PRKCQ/FCGR2B/PTPRC/GSTP1/FLT3LG/CD209/IL12RB1/CD40/NFATC2/CD40LG/TNFSF13B/CORO1A/PYCARD/LILRB1/RASAL3/CLC/EBI3/TGFB1/JAK3/TNFSF8/CCL8/IL23A/PTPN6/IL12B/CD86/ZAP70/PLA2G2D/MPL/TNFAIP3/CD274/TNFSF18/CD80/MAPK8IP1/CCR2/SASH3/NCKAP1L/BTN2A2/IRF1/IL1B/CD70/RAC2/RIPK3/BST2/LILRB2/IDO1/LGALS3/PTPN22/IL2RA/HAVCR2/GPNMB/IL10/TLR4/IL21/XCL1/TIRAP/IL18/PTH/VSIG4/TN…	102		GO:0071556	integral component of lumenal side of endoplasmic reticulum membrane	18/1635	29/19717	4.48183e-13	3.87358e-11	3.42371e-11	CD74/HLA-DQB1/HLA-DRB1/HLA-DQA1/HLA-DRB5/HLA-DRA/HLA-C/HLA-E/HLA-G/HLA-F/HLA-H/HLA-A/HLA-DPB1/HLA-DPA1/TAPBP/HLA-DQB2/HLA-B/HLA-DQA2	18		GO:0016493	C-C chemokine receptor activity	15/1568	23/17697	3.77888e-11	6.19737e-09	5.61529e-09	CCR6/CCRL2/CCR2/CXCR4/CCR7/CXCR5/CCR5/CCR1/CX3CR1/CXCR6/XCR1/CCR8/CXCR2/CCR4/CXCR3	15
GO:0032943	mononuclear cell proliferation	113/1574	274/18670	4.10629e-50	3.25922e-47	2.60518e-47	CD38/CD4/BTK/FYN/TYROBP/CD22/CD6/CD74/BTN3A1/TNFRSF1B/PRKCQ/FCGR2B/PTPRC/FLT3LG/CD209/IL12RB1/CD40/NFATC2/ELF4/CD40LG/TNFSF13B/CORO1A/PYCARD/LILRB1/RASAL3/CLC/EBI3/TGFB1/CD79A/JAK3/IMPDH1/TNFSF8/DOCK8/IL23A/PTPN6/CCND3/IL12B/CD86/ZAP70/PLA2G2D/MPL/CD274/TNFSF18/CD80/MAPK8IP1/CCR2/FLT3/SASH3/NCKAP1L/BTN2A2/IRF1/IL1B/CD70/RAC2/RIPK3/LILRB2/IDO1/LGALS3/CD180/PTPN22/IL2RA/DOCK2/HAVCR2/GPNMB/IL10/TLR4…	113		GO:0098553	lumenal side of endoplasmic reticulum membrane	18/1635	29/19717	4.48183e-13	3.87358e-11	3.42371e-11	CD74/HLA-DQB1/HLA-DRB1/HLA-DQA1/HLA-DRB5/HLA-DRA/HLA-C/HLA-E/HLA-G/HLA-F/HLA-H/HLA-A/HLA-DPB1/HLA-DPA1/TAPBP/HLA-DQB2/HLA-B/HLA-DQA2	18		GO:0019955	cytokine binding	37/1568	128/17697	5.25165e-11	7.38232e-09	6.68895e-09	CD4/CD74/TNFRSF1B/IL12RB1/IL2RB/IL27RA/EBI3/IL10RA/CCR6/IL12B/ITGA4/GBP1/CSF3R/CCRL2/CCR2/CXCR4/CCR7/WFIKKN1/IL2RA/IL18BP/IL2RG/TNFRSF14/CXCR5/CCR5/IL23R/CCR1/NLRP7/CX3CR1/CXCR6/XCR1/CCR8/CXCR2/CSF1R/CCR4/IL3RA/CXCR3/CSF2RA	37
GO:0030098	lymphocyte differentiation	129/1574	353/18670	4.99558e-50	3.46943e-47	2.7732e-47	CD79B/CD4/BTK/CD74/RUNX3/POU2F2/HDAC9/PRDM1/SPI1/BCL3/FCGR2B/TBX21/PTPRC/CYLD/LAG3/FLT3LG/IL12RB1/MFNG/NFATC2/CD40LG/CLPTM1/LYL1/TGFB1/CD79A/JAK3/LFNG/TNFSF8/GATA3/TCIRG1/IL23A/IFNG/PTPN6/AICDA/CD83/CCR6/ITK/IL12B/CD86/ZAP70/ITGA4/LOXL3/CD2/PLA2G2D/CD80/CCR2/FLT3/SASH3/LY9/POLM/NCKAP1L/PREX1/BTN2A2/GPR18/IRF1/CCR7/BCL11B/FGL2/RIPK3/LILRB2/PTPN22/RSAD2/IL2RA/DOCK2/HNF1A/DOCK10/IL10/IRF4/CD27/VAV1/…	129		GO:0030139	endocytic vesicle	64/1635	303/19717	2.26862e-12	1.71564e-10	1.51639e-10	STAB1/WAS/CD74/MSR1/CYBA/CLTCL1/RAB11FIP3/NCF4/CORO1A/WNT3/UNC93B1/TCIRG1/GNLY/NCF2/HVCN1/RAB38/RAC2/SMO/LDLR/FCHO1/TLR2/RAB20/ARRB2/ATG12/SH3KBP1/TIRAP/VPS26B/ADAM8/NCF1/CTLA4/SYK/CYBB/ARF6/PLD4/B2M/TAP1/TLR1/TLR6/CD163/HLA-DQB1/CDC42EP4/FZD2/FMNL1/HLA-DRB1/EVL/TLR7/HLA-DQA1/MPEG1/FCGR1B/HLA-DRB5/TAP2/HLA-DRA/HLA-C/HLA-E/HLA-G/HLA-F/HLA-H/HLA-A/HLA-DPB1/HLA-DPA1/TAPBP/HLA-DQB2/HLA-B/HLA-DQA2	64		GO:0030246	carbohydrate binding	59/1568	271/17697	6.15529e-11	7.571e-09	6.8599e-09	PKD1/CD22/LY75/CHI3L2/PFKP/CLEC2D/FCN1/SIGLEC1/CD209/LGALS2/MAN2B1/FCER2/CLC/SIGLEC8/CD33/SIGLEC5/GALK1/MANBA/CD69/CLEC2B/CLEC4A/KLRB1/SIGLEC9/LGALS3/CLEC10A/KLRD1/KLRC1/CD72/KLRG1/GALNT6/MAN2C1/SIGLEC10/KLRF1/CLEC4F/HK1/GALK2/HK3/SIGLEC11/GALNT10/CLEC4E/CLEC4D/LGALS9/SIGLEC7/LGALS9C/CLEC7A/CLEC12A/GALNT11/P4HTM/CLECL1/SELL/HLA-DRB1/CLEC4C/HLA-DRA/KLRC2/KLRC3/KLRK1/SIGLEC12/CLEC12B/CLEC5A	59
GO:1903037	regulation of leukocyte cell-cell adhesion	118/1574	304/18670	5.46595e-49	3.37431e-46	2.69718e-46	CD4/FYN/CD6/CD74/RUNX3/CD44/PRKCQ/FCGR2B/TBX21/PTPRC/CYLD/SIRPG/LAG3/ICAM1/CD209/IL12RB1/GRAP2/SIRPB1/CD40LG/TNFSF13B/CORO1A/PYCARD/CSK/LILRB1/RASAL3/EBI3/TGFB1/JAK3/DOCK8/GATA3/CD5/IL23A/IFNG/PTPN6/CD83/IL12B/CD86/ZAP70/ITGA4/LOXL3/PLA2G2D/CD160/CD274/CD80/CCR2/SASH3/LAX1/NCKAP1L/BTN2A2/IRF1/IL1B/CD70/CCR7/FGL2/LILRB2/IDO1/LGALS3/PTPN22/IL2RA/ETS1/HAVCR2/GPNMB/IL10/IL21/CD27/VAV1/XCL1/ITPKB/ZC3H…	118		GO:0045121	membrane raft	65/1635	315/19717	4.58445e-12	2.83282e-10	2.50382e-10	CFLAR/TFPI/CD4/BTK/FYN/BIRC3/TNFRSF1B/LCP2/KCNQ1/ATP1B3/PTPRC/LAT2/SLC9A1/ICAM1/JAK2/HMOX1/MLC1/HCK/CSK/CD79A/SELPLG/LDHB/GNAI2/CBLB/ZAP70/CD2/CD48/FASLG/SMO/BST2/RFTN1/TLR2/IQGAP1/EFHD2/CD226/RIT2/CD8A/PI4K2A/HK1/MS4A1/ITGB2/STIM1/TUBA1A/INPP5D/P2RY12/ITGAM/RGS19/HPSE/TLR1/TLR6/SLC38A9/KCNA3/CD19/AKAP5/KCNE1/RAP2B/LCK/BACE1/PLSCR1/CARD11/NOS1AP/CD177/LAT/TNF/LYN	65		GO:0019957	C-C chemokine binding	15/1568	24/17697	9.24934e-11	1.01126e-08	9.1628e-09	CCR6/CCRL2/CCR2/CXCR4/CCR7/CXCR5/CCR5/CCR1/CX3CR1/CXCR6/XCR1/CCR8/CXCR2/CCR4/CXCR3	15
GO:0032944	regulation of mononuclear cell proliferation	97/1574	209/18670	1.07422e-48	5.5678e-46	4.45048e-46	CD38/CD4/BTK/TYROBP/CD22/CD6/CD74/TNFRSF1B/PRKCQ/FCGR2B/PTPRC/FLT3LG/CD209/IL12RB1/CD40/NFATC2/CD40LG/TNFSF13B/CORO1A/PYCARD/LILRB1/RASAL3/CLC/EBI3/TGFB1/JAK3/TNFSF8/IL23A/PTPN6/IL12B/CD86/ZAP70/PLA2G2D/MPL/CD274/TNFSF18/CD80/MAPK8IP1/CCR2/SASH3/NCKAP1L/BTN2A2/IRF1/IL1B/CD70/RAC2/RIPK3/LILRB2/IDO1/LGALS3/PTPN22/IL2RA/HAVCR2/GPNMB/IL10/TLR4/IL21/XCL1/TIRAP/IL18/VSIG4/TNFRSF14/TNFRSF13C/FCRL3/IKZF3…	97		GO:0045335	phagocytic vesicle	38/1635	132/19717	4.68234e-12	2.83282e-10	2.50382e-10	WAS/CYBA/NCF4/CORO1A/UNC93B1/TCIRG1/GNLY/NCF2/HVCN1/RAB38/RAC2/TLR2/RAB20/ATG12/VPS26B/ADAM8/NCF1/SYK/CYBB/PLD4/B2M/TAP1/TLR1/TLR6/CDC42EP4/FMNL1/EVL/TLR7/MPEG1/TAP2/HLA-C/HLA-E/HLA-G/HLA-F/HLA-H/HLA-A/TAPBP/HLA-B	38		GO:0003823	antigen binding	40/1568	160/17697	1.1014e-09	1.08378e-07	9.81985e-08	SLC7A9/LAG3/CD209/SLC7A8/LILRA1/TGFB1/ITGA4/DHCR24/SLAMF1/CD48/IGLL1/KLRD1/CD1C/CD1B/CD1E/TAP1/HLA-DQB1/LILRB4/HLA-DRB1/HLA-DQA1/SIRPA/HLA-DRB5/HLA-DRA/HLA-C/HLA-E/HLA-G/HLA-F/KLRC2/HLA-H/HLA-A/IGLV6-57/IGHA1/IGHD/TSPAN4/HLA-DPB1/HLA-DPA1/TAPBP/HLA-B/LILRA2/IGLL5	40
GO:0046651	lymphocyte proliferation	111/1574	272/18670	1.10234e-48	5.5678e-46	4.45048e-46	CD38/CD4/BTK/FYN/TYROBP/CD22/CD6/CD74/BTN3A1/TNFRSF1B/PRKCQ/FCGR2B/PTPRC/FLT3LG/CD209/IL12RB1/CD40/NFATC2/ELF4/CD40LG/TNFSF13B/CORO1A/PYCARD/LILRB1/RASAL3/CLC/EBI3/TGFB1/CD79A/JAK3/IMPDH1/TNFSF8/DOCK8/IL23A/PTPN6/CCND3/IL12B/CD86/ZAP70/PLA2G2D/MPL/CD274/TNFSF18/CD80/MAPK8IP1/CCR2/FLT3/SASH3/NCKAP1L/BTN2A2/IRF1/IL1B/CD70/RAC2/RIPK3/LILRB2/IDO1/LGALS3/CD180/PTPN22/IL2RA/DOCK2/HAVCR2/GPNMB/IL10/TLR4…	111		GO:0098857	membrane microdomain	65/1635	316/19717	5.31513e-12	2.92332e-10	2.58381e-10	CFLAR/TFPI/CD4/BTK/FYN/BIRC3/TNFRSF1B/LCP2/KCNQ1/ATP1B3/PTPRC/LAT2/SLC9A1/ICAM1/JAK2/HMOX1/MLC1/HCK/CSK/CD79A/SELPLG/LDHB/GNAI2/CBLB/ZAP70/CD2/CD48/FASLG/SMO/BST2/RFTN1/TLR2/IQGAP1/EFHD2/CD226/RIT2/CD8A/PI4K2A/HK1/MS4A1/ITGB2/STIM1/TUBA1A/INPP5D/P2RY12/ITGAM/RGS19/HPSE/TLR1/TLR6/SLC38A9/KCNA3/CD19/AKAP5/KCNE1/RAP2B/LCK/BACE1/PLSCR1/CARD11/NOS1AP/CD177/LAT/TNF/LYN	65		GO:0019956	chemokine binding	16/1568	32/17697	2.04074e-09	1.82553e-07	1.65407e-07	CCR6/ITGA4/CCRL2/CCR2/CXCR4/CCR7/CXCR5/CCR5/CCR1/CX3CR1/CXCR6/XCR1/CCR8/CXCR2/CCR4/CXCR3	16
GO:0050867	positive regulation of cell activation	135/1574	394/18670	1.46033e-48	6.76131e-46	5.40449e-46	FGR/CD38/CD4/BTK/FYN/TYROBP/CD6/CD74/RUNX3/STAP1/PRKCQ/TBX21/PTPRC/CYLD/SIRPG/FLT3LG/CD209/TREM2/JAK2/IL12RB1/GRAP2/CD40/NFATC2/SIRPB1/CD40LG/TNFSF13B/CORO1A/PYCARD/CSK/LILRB1/RASAL3/EBI3/TGFB1/JAK3/DOCK8/GATA3/CTSC/CD5/IL23A/IFNG/PTPN6/CD83/IL12B/CD86/ZAP70/PLEK/CD2/CD160/MPL/RPS6KA1/MMP8/CD274/CD80/CCR2/SASH3/NCKAP1L/BTN2A2/IL1B/CD70/CCR7/IGLL1/LBP/LILRB2/IL2RA/HAVCR2/IL10/TLR4/IL21/CD27/VAV1/X…	135		GO:0070821	tertiary granule membrane	27/1635	73/19717	9.01819e-12	4.54667e-10	4.01863e-10	CYBA/CD33/SIGLEC5/LILRB2/GPR84/ITGAX/TMC6/TRPM2/CD53/ADAM8/FCER1G/ITGB2/NBEAL2/CYBB/CLEC4D/LAIR1/CD300A/PTAFR/ITGAM/FPR2/CLEC12A/RAP2B/CD47/SIRPA/CLEC4C/CD177/CLEC5A	27		GO:0042287	MHC protein binding	17/1568	40/17697	1.44124e-08	1.18182e-06	1.07081e-06	CD4/CD74/PILRA/LAG3/LILRB1/CD244/LILRB2/KLRD1/CD8A/TAP1/CD8B/CLEC7A/TAP2/HLA-E/KLRK1/KIR2DS4/TAPBP	17
GO:0050670	regulation of lymphocyte proliferation	96/1574	208/18670	6.23515e-48	2.66481e-45	2.13005e-45	CD38/CD4/BTK/TYROBP/CD22/CD6/CD74/TNFRSF1B/PRKCQ/FCGR2B/PTPRC/FLT3LG/CD209/IL12RB1/CD40/NFATC2/CD40LG/TNFSF13B/CORO1A/PYCARD/LILRB1/RASAL3/CLC/EBI3/TGFB1/JAK3/TNFSF8/IL23A/PTPN6/IL12B/CD86/ZAP70/PLA2G2D/MPL/CD274/TNFSF18/CD80/MAPK8IP1/CCR2/SASH3/NCKAP1L/BTN2A2/IRF1/IL1B/CD70/RAC2/RIPK3/LILRB2/IDO1/LGALS3/PTPN22/IL2RA/HAVCR2/GPNMB/IL10/TLR4/IL21/XCL1/TIRAP/IL18/VSIG4/TNFRSF14/TNFRSF13C/FCRL3/IKZF3…	96		GO:0098589	membrane region	65/1635	328/19717	2.94613e-11	1.37108e-09	1.21185e-09	CFLAR/TFPI/CD4/BTK/FYN/BIRC3/TNFRSF1B/LCP2/KCNQ1/ATP1B3/PTPRC/LAT2/SLC9A1/ICAM1/JAK2/HMOX1/MLC1/HCK/CSK/CD79A/SELPLG/LDHB/GNAI2/CBLB/ZAP70/CD2/CD48/FASLG/SMO/BST2/RFTN1/TLR2/IQGAP1/EFHD2/CD226/RIT2/CD8A/PI4K2A/HK1/MS4A1/ITGB2/STIM1/TUBA1A/INPP5D/P2RY12/ITGAM/RGS19/HPSE/TLR1/TLR6/SLC38A9/KCNA3/CD19/AKAP5/KCNE1/RAP2B/LCK/BACE1/PLSCR1/CARD11/NOS1AP/CD177/LAT/TNF/LYN	65		GO:0005125	cytokine activity	46/1568	220/17697	2.91887e-08	2.20936e-06	2.00185e-06	FLT3LG/OSM/CD40LG/TNFSF13B/CCL22/CCL17/EBI3/TGFB1/CCL24/TNFSF8/CCL7/CCL8/IL23A/IFNG/IL12B/FASLG/TNFSF18/IL1B/CD70/IL10/IL21/CXCL9/CMTM3/CMTM2/SECTM1/XCL1/XCL2/GDF7/THNSL2/IL18/CMTM7/TNFSF13/IL24/IL15/CSF2/GDF9/CXCL10/CXCL11/CMTM8/IL16/CCL13/CSF1/LTA/LTB/TNF/TNFSF12	46
GO:0002696	positive regulation of leukocyte activation	130/1574	380/18670	1.10573e-46	4.34863e-44	3.47597e-44	FGR/CD38/CD4/BTK/FYN/TYROBP/CD6/CD74/RUNX3/STAP1/PRKCQ/TBX21/PTPRC/CYLD/SIRPG/FLT3LG/CD209/TREM2/IL12RB1/GRAP2/CD40/NFATC2/SIRPB1/CD40LG/TNFSF13B/CORO1A/PYCARD/CSK/LILRB1/RASAL3/EBI3/TGFB1/JAK3/DOCK8/GATA3/CTSC/CD5/IL23A/IFNG/PTPN6/CD83/IL12B/CD86/ZAP70/CD2/CD160/MPL/MMP8/CD274/CD80/CCR2/SASH3/NCKAP1L/BTN2A2/IL1B/CD70/CCR7/IGLL1/LBP/LILRB2/IL2RA/HAVCR2/IL10/TLR4/IL21/CD27/VAV1/XCL1/ITPKB/TIRAP/CD…	130		GO:0030666	endocytic vesicle membrane	42/1635	167/19717	4.53639e-11	1.96037e-09	1.7327e-09	STAB1/CD74/MSR1/CYBA/CORO1A/WNT3/TCIRG1/HVCN1/RAB38/RAC2/SMO/LDLR/FCHO1/TLR2/RAB20/ATG12/CYBB/B2M/TAP1/TLR1/TLR6/CD163/HLA-DQB1/FZD2/HLA-DRB1/HLA-DQA1/FCGR1B/HLA-DRB5/TAP2/HLA-DRA/HLA-C/HLA-E/HLA-G/HLA-F/HLA-H/HLA-A/HLA-DPB1/HLA-DPA1/TAPBP/HLA-DQB2/HLA-B/HLA-DQA2	42		GO:0032395	MHC class II receptor activity	8/1568	10/17697	1.42835e-07	1.00392e-05	9.09632e-06	HLA-DQB1/HLA-DQA1/HLA-DOA/HLA-DRA/HLA-DPA1/HLA-DQB2/HLA-DQA2/HLA-DOB	8
GO:1903039	positive regulation of leukocyte cell-cell adhesion	97/1574	218/18670	1.17404e-46	4.34863e-44	3.47597e-44	CD4/FYN/CD6/CD74/RUNX3/CD44/PRKCQ/PTPRC/CYLD/SIRPG/ICAM1/CD209/IL12RB1/GRAP2/SIRPB1/CD40LG/TNFSF13B/CORO1A/PYCARD/CSK/LILRB1/RASAL3/EBI3/TGFB1/JAK3/DOCK8/GATA3/CD5/IL23A/IFNG/PTPN6/CD83/IL12B/CD86/ZAP70/ITGA4/CD160/CD274/CD80/CCR2/SASH3/NCKAP1L/BTN2A2/IL1B/CD70/CCR7/LILRB2/IL2RA/ETS1/HAVCR2/IL21/CD27/VAV1/XCL1/ITPKB/IL18/ADAM8/TNFRSF14/RUNX1/TNFRSF13C/ITGB2/IL23R/VCAM1/NLRP3/CTLA4/ICOS/IL15/SYK/N…	97		GO:0101002	ficolin-1-rich granule	43/1635	185/19717	4.03346e-10	1.62683e-08	1.43789e-08	ALOX5/MVP/GSTP1/FCN1/MMP9/CTSZ/COTL1/CTSH/SIGLEC5/IMPDH1/TCIRG1/BIN2/LTA4H/CD58/NCKAP1L/TNFAIP6/FGL2/GMFG/LILRB2/LGALS3/AMPD3/OSTF1/ITGAX/TRPM2/DOK3/ADAM8/FCER1G/ITGB2/NBEAL2/HK3/CTSS/MNDA/CLEC4D/CD300A/FPR2/FPR1/TBC1D10C/ATG7/CFD/SIRPA/CLEC4C/CR1/PLEKHO2	43		GO:0042288	MHC class I protein binding	11/1568	20/17697	2.01888e-07	1.32439e-05	1.2e-05	PILRA/LILRB1/CD244/LILRB2/CD8A/TAP1/CD8B/TAP2/HLA-E/KLRK1/TAPBP	11
GO:0002697	regulation of immune effector process	142/1574	458/18670	3.66917e-45	1.27412e-42	1.01843e-42	FGR/BTK/CD22/WAS/CD74/BIRC3/TNFRSF1B/PARP3/TSPAN32/CD84/FCGR2B/PVR/CD5L/TBX21/PTPRC/LAG3/IRAK3/UNC13D/IL12RB1/HMOX1/CD40/CD40LG/PYCARD/FCER2/LILRB1/IL27RA/CLC/TGFB1/JAK3/DDX58/GATA3/DHX58/CRTAM/IL23A/IFNG/PTPN6/TRIM38/IL12B/CD86/LOXL3/STAT1/IL18RAP/CD160/TNFAIP3/CD80/CCR2/SASH3/CD244/IL1B/FGL2/RAC2/APOBEC3F/RIPK3/LBP/BST2/TRAF3/LGALS3/PRAM1/RSAD2/IL2RA/HAVCR2/IL10/TLR4/IRF4/DDX60/PARP9/HERC5/IL21…	142		GO:0001772	immunological synapse	17/1635	36/19717	7.1413e-10	2.7003e-08	2.3867e-08	CD6/PRKCQ/ICAM1/GZMB/CORO1A/CD37/ZAP70/LGALS3/HAVCR2/CD53/GZMA/RHOH/CD28/LCK/CARD11/CD3E/LAT	17		GO:0019865	immunoglobulin binding	12/1568	24/17697	2.21052e-07	1.35947e-05	1.23178e-05	CD4/CD22/FCGR2B/FCER2/LGALS3/FCGR2A/MS4A1/FCER1G/FCGR3B/FCGR1B/FCGR3A/LILRA2	12
GO:0001819	positive regulation of cytokine production	142/1574	464/18670	2.04792e-44	6.6931e-42	5.34996e-42	FGR/CD4/TYROBP/POLR3B/CD6/CD74/HGF/NLRP2/BIRC3/CYBA/EIF2AK2/PRKCQ/BCL3/PTPRC/FCN1/NLRP1/TREM2/JAK2/IL12RB1/OSM/HMOX1/CD40/TLR8/CD40LG/PYCARD/LILRB1/IL27RA/EBI3/TGFB1/NOD1/DDX58/GATA3/DHX58/NFKB1/CRTAM/IL23A/IFNG/CD83/IL12B/CD86/IFIH1/STAT1/CD58/CD2/CD160/MMP8/CD274/TNFRSF8/CD80/CCR2/SASH3/CD244/LY9/ZBP1/IRF1/IL1B/CCR7/LBP/LILRB2/IDO1/PTPN22/RSAD2/HAVCR2/IL10/TLR4/IRF4/TLR2/DDX60/CASP1/IL21/IRF8/N…	142		GO:0042581	specific granule	38/1635	160/19717	2.17861e-09	7.75328e-08	6.85283e-08	ITGAL/MMP25/PLAUR/TNFRSF1B/CYBA/CNN2/STK10/TOLLIP/CTSZ/BPI/CD33/NFKB1/PTPN6/MMP8/HVCN1/ATP8A1/CHIT1/DOCK2/GPR84/TMC6/TRPM2/CD53/ADAM8/ITGB2/CYBB/CLEC4D/B2M/LAIR1/ITGAM/OSCAR/FPR2/C3AR1/CLEC12A/HPSE/RAP2B/CD47/CD177/CLEC5A	38		GO:0017124	SH3 domain binding	31/1568	130/17697	2.53049e-07	1.46471e-05	1.32713e-05	WAS/SH2D2A/FUT8/CYBA/SH3BP1/ABI3/PTPN6/CBLB/WIPF1/CRB3/SH3BGRL/PTPN22/OSTF1/ADAM19/MICAL1/ARHGAP17/TOM1L1/SH3KBP1/NCF1/ARHGAP27/SHANK2/INPP5D/AKAP5/HCLS1/PLSCR1/EVL/SIRPA/CD3E/NCKIPSD/FMN1/LYN	31
GO:0050870	positive regulation of T cell activation	90/1574	202/18670	2.08862e-43	6.44688e-41	5.15315e-41	CD4/FYN/CD6/CD74/RUNX3/PRKCQ/PTPRC/CYLD/SIRPG/CD209/IL12RB1/GRAP2/SIRPB1/CD40LG/TNFSF13B/CORO1A/PYCARD/CSK/LILRB1/RASAL3/EBI3/TGFB1/JAK3/DOCK8/GATA3/CD5/IL23A/IFNG/PTPN6/CD83/IL12B/CD86/ZAP70/CD160/CD274/CD80/CCR2/SASH3/NCKAP1L/BTN2A2/IL1B/CD70/CCR7/LILRB2/IL2RA/HAVCR2/IL21/CD27/VAV1/XCL1/ITPKB/IL18/ADAM8/TNFRSF14/RUNX1/TNFRSF13C/IL23R/VCAM1/NLRP3/CTLA4/ICOS/IL15/SYK/NOD2/NFKBID/CCDC88B/LGALS9/RA…	90		GO:0101003	ficolin-1-rich granule membrane	21/1635	61/19717	8.23315e-09	2.76725e-07	2.44587e-07	SIGLEC5/TCIRG1/CD58/NCKAP1L/LILRB2/LGALS3/ITGAX/TRPM2/DOK3/ADAM8/FCER1G/ITGB2/NBEAL2/CLEC4D/CD300A/FPR2/FPR1/TBC1D10C/SIRPA/CLEC4C/CR1	21		GO:0005126	cytokine receptor binding	52/1568	286/17697	4.42204e-07	2.41738e-05	2.19033e-05	CFLAR/STAP1/TRAF1/TOLLIP/JAK2/IL12RB1/OSM/CD40LG/TNFSF13B/CCL22/CCL17/PYCARD/EBI3/TGFB1/CCL24/TNFSF8/GATA3/CCL7/CCL8/IL23A/IFNG/IL12B/STAT1/FASLG/TNFSF18/CCRL2/CCR2/IL1B/CD70/TRAF3/IL10/IL21/CXCL9/XCL1/XCL2/GDF7/IL18/TNFSF13/IL23R/IL15/CSF2/GDF9/SYK/CXCL10/CXCL11/CCL13/CSF1/CD300LF/LTA/LTB/TNF/TNFSF12	52
GO:0022409	positive regulation of cell-cell adhesion	101/1574	255/18670	5.96833e-43	1.74526e-40	1.39503e-40	CD4/FYN/CD6/CD74/RUNX3/CD44/PTPRU/PRKCQ/PTPRC/CYLD/SIRPG/ICAM1/CD209/IL12RB1/GRAP2/SIRPB1/CD40LG/TNFSF13B/CORO1A/PYCARD/CSK/LILRB1/RASAL3/EBI3/TGFB1/JAK3/DOCK8/GATA3/CD5/IL23A/IFNG/PTPN6/CD83/IL12B/CD86/ZAP70/ITGA4/CD160/CD274/CD80/CCR2/SASH3/NCKAP1L/BTN2A2/IL1B/CD70/FOXA2/CCR7/LILRB2/IL2RA/ETS1/ADAM19/HAVCR2/IL10/IL21/CD27/VAV1/XCL1/ITPKB/IL18/ADAM8/TNFRSF14/RUNX1/TNFRSF13C/ITGB2/IL23R/VCAM1/NLR…	101		GO:0035579	specific granule membrane	26/1635	91/19717	1.28254e-08	4.08387e-07	3.60958e-07	ITGAL/MMP25/PLAUR/TNFRSF1B/CYBA/STK10/CD33/HVCN1/ATP8A1/GPR84/TMC6/TRPM2/CD53/ADAM8/ITGB2/CYBB/CLEC4D/LAIR1/ITGAM/FPR2/C3AR1/CLEC12A/RAP2B/CD47/CD177/CLEC5A	26		GO:0005164	tumor necrosis factor receptor binding	13/1568	31/17697	8.87426e-07	4.59593e-05	4.16427e-05	TRAF1/CD40LG/TNFSF13B/TNFSF8/STAT1/FASLG/CD70/TRAF3/TNFSF13/LTA/LTB/TNF/TNFSF12	13
GO:0022407	regulation of cell-cell adhesion	128/1574	403/18670	5.46439e-42	1.51801e-39	1.21338e-39	CD4/FYN/CD6/CD74/RUNX3/CD44/PTPRU/PRKCQ/FCGR2B/TBX21/PTPRC/CYLD/SIRPG/FXYD5/LAG3/ICAM1/CD209/JAK2/IL12RB1/GRAP2/SIRPB1/CD40LG/TNFSF13B/CORO1A/PYCARD/CSK/LILRB1/RASAL3/EBI3/TGFB1/JAK3/AKNA/DOCK8/GATA3/CD5/IL23A/IFNG/PTPN6/CD83/IL12B/CD86/ZAP70/EPB41L5/ITGA4/LOXL3/PLA2G2D/CD160/CD274/CD80/CCR2/SASH3/LAX1/NCKAP1L/BTN2A2/IRF1/IL1B/CD70/FOXA2/LRFN3/CCR7/FGL2/LILRB2/IDO1/LGALS3/PTPN22/IL2RA/ETS1/ADAM19…	128		GO:0030670	phagocytic vesicle membrane	23/1635	76/19717	2.66283e-08	8.05507e-07	7.11957e-07	CYBA/CORO1A/TCIRG1/HVCN1/RAB38/RAC2/TLR2/RAB20/ATG12/CYBB/B2M/TAP1/TLR1/TLR6/TAP2/HLA-C/HLA-E/HLA-G/HLA-F/HLA-H/HLA-A/TAPBP/HLA-B	23		GO:0004715	non-membrane spanning protein tyrosine kinase activity	16/1568	46/17697	1.01507e-06	4.99414e-05	4.52507e-05	FGR/MATK/BTK/FYN/EIF2AK2/JAK2/HCK/CSK/JAK3/ITK/ZAP70/BLK/SLA/SYK/LCK/LYN	16
GO:0051251	positive regulation of lymphocyte activation	114/1574	334/18670	7.09002e-41	1.87582e-38	1.49939e-38	CD38/CD4/BTK/FYN/TYROBP/CD6/CD74/RUNX3/PRKCQ/TBX21/PTPRC/CYLD/SIRPG/FLT3LG/CD209/IL12RB1/GRAP2/CD40/NFATC2/SIRPB1/CD40LG/TNFSF13B/CORO1A/PYCARD/CSK/LILRB1/RASAL3/EBI3/TGFB1/JAK3/DOCK8/GATA3/CD5/IL23A/IFNG/PTPN6/CD83/IL12B/CD86/ZAP70/CD160/MPL/CD274/CD80/CCR2/SASH3/NCKAP1L/BTN2A2/IL1B/CD70/CCR7/IGLL1/LILRB2/IL2RA/HAVCR2/TLR4/IL21/CD27/VAV1/XCL1/ITPKB/TIRAP/IL18/ADAM8/MMP14/TNFRSF14/RUNX1/TNFRSF13C…	114		GO:0012507	ER to Golgi transport vesicle membrane	20/1635	62/19717	6.50617e-08	1.8744e-06	1.65671e-06	CD74/SCAP/SEC16B/B2M/HLA-DQB1/HLA-DRB1/HLA-DQA1/HLA-DRB5/HLA-DRA/HLA-C/HLA-E/HLA-G/HLA-F/HLA-H/HLA-A/HLA-DPB1/HLA-DPA1/HLA-DQB2/HLA-B/HLA-DQA2	20		GO:0001608	G protein-coupled nucleotide receptor activity	8/1568	13/17697	3.20023e-06	0.000143138	0.000129694	P2RY10/P2RY12/PTAFR/P2RY6/GPR34/GPR171/P2RY13/P2RY8	8
GO:0002703	regulation of leukocyte mediated immunity	87/1574	201/18670	9.24574e-41	2.33497e-38	1.8664e-38	FGR/BTK/WAS/TNFRSF1B/PARP3/CD84/FCGR2B/PVR/TBX21/PTPRC/LAG3/UNC13D/IL12RB1/HMOX1/CD40/FCER2/LILRB1/IL27RA/CLC/TGFB1/JAK3/DDX58/GATA3/CRTAM/IL23A/PTPN6/IL12B/IL18RAP/CD160/CCR2/SASH3/IL1B/RAC2/RIPK3/BST2/PRAM1/RSAD2/HAVCR2/IL10/TLR4/IL21/ARRB2/VAV1/XCL1/CD226/IL18/CD96/RABGEF1/CD1C/CD1B/CD1E/FCER1G/ABR/ITGB2/TNFSF13/IL23R/NLRP3/SLAMF6/TLR3/SYK/B2M/NOD2/CD300A/LGALS9/PTAFR/ITGAM/SERPINB9/RASGRP1/CD…	87		GO:0060205	cytoplasmic vesicle lumen	58/1635	338/19717	8.20028e-08	2.25508e-06	1.99318e-06	FGR/ALOX5/MVP/HGF/RNASET2/CNN2/TOLLIP/GSTP1/FCN1/APOH/UNC13D/CTSZ/BPI/COTL1/PYCARD/CTSH/MAN2B1/TGFB1/IMPDH1/LGALS3BP/NFKB1/CTSC/BIN2/PTPN6/GCA/GNLY/PADI2/FASLG/MMP8/NPC2/SRGN/ARHGAP9/F13A1/GMFG/CHIT1/AMPD3/DOCK2/OSTF1/PLAC8/PCYOX1L/FERMT3/GHRL/HK3/ITIH3/S100A11/MNDA/FABP5/B2M/OSCAR/CTSW/HPSE/FUCA1/BACE1/GM2A/ADA/ATG7/CFD/TMSB4X	58		GO:0045028	G protein-coupled purinergic nucleotide receptor activity	8/1568	13/17697	3.20023e-06	0.000143138	0.000129694	P2RY10/P2RY12/PTAFR/P2RY6/GPR34/GPR171/P2RY13/P2RY8	8
GO:0030217	T cell differentiation	95/1574	240/18670	2.03214e-40	4.90893e-38	3.92384e-38	CD4/CD74/RUNX3/PRDM1/BCL3/TBX21/PTPRC/CYLD/LAG3/IL12RB1/NFATC2/CLPTM1/TGFB1/JAK3/LFNG/TNFSF8/GATA3/TCIRG1/IL23A/IFNG/CD83/CCR6/ITK/IL12B/CD86/ZAP70/LOXL3/CD2/PLA2G2D/CD80/CCR2/SASH3/LY9/NCKAP1L/PREX1/BTN2A2/GPR18/IRF1/CCR7/BCL11B/FGL2/RIPK3/LILRB2/PTPN22/RSAD2/IL2RA/DOCK2/IRF4/CD27/VAV1/ITPKB/ZC3H8/IL18/ADAM8/CAMK4/CD8A/BATF/FCER1G/RUNX1/CD3G/IL23R/NLRP3/SLAMF6/EOMES/CTLA4/IL15/SYK/CLEC4E/CLEC4D/…	95		GO:0031983	vesicle lumen	58/1635	339/19717	9.11073e-08	2.39652e-06	2.11819e-06	FGR/ALOX5/MVP/HGF/RNASET2/CNN2/TOLLIP/GSTP1/FCN1/APOH/UNC13D/CTSZ/BPI/COTL1/PYCARD/CTSH/MAN2B1/TGFB1/IMPDH1/LGALS3BP/NFKB1/CTSC/BIN2/PTPN6/GCA/GNLY/PADI2/FASLG/MMP8/NPC2/SRGN/ARHGAP9/F13A1/GMFG/CHIT1/AMPD3/DOCK2/OSTF1/PLAC8/PCYOX1L/FERMT3/GHRL/HK3/ITIH3/S100A11/MNDA/FABP5/B2M/OSCAR/CTSW/HPSE/FUCA1/BACE1/GM2A/ADA/ATG7/CFD/TMSB4X	58		GO:0071723	lipopeptide binding	7/1568	10/17697	3.99432e-06	0.000170888	0.000154837	LBP/TLR2/CD1C/CD1B/CD1E/TLR1/TLR6	7
GO:0034341	response to interferon-gamma	84/1574	199/18670	2.24539e-38	5.19809e-36	4.15496e-36	NUB1/WAS/CD44/OAS1/ICAM1/JAK2/IL12RB1/HCK/CCL22/CCL17/CCL24/CCL7/CCL8/CYP27B1/OAS3/OAS2/IFNG/TRIM38/IL12B/STAT1/KYNU/CD58/GBP3/GBP1/NMI/IRF1/BST2/TRIM21/TRIM22/OASL/TLR4/IRF4/TLR2/CASP1/PARP9/RAB20/PML/NLRC5/IRF8/XCL1/XCL2/VPS26B/GBP5/IL23R/GBP2/GBP4/VCAM1/TLR3/B2M/LGALS9/PTAFR/PARP14/PDE12/PTPN2/HLA-DQB1/CIITA/CDC42EP4/CCL13/SOCS1/IFITM1/HLA-DRB1/EVL/HLA-DQA1/CD47/FCGR1B/SIRPA/HLA-DRB5/HLA-DRA/A…	84		GO:0061702	inflammasome complex	9/1635	14/19717	2.47457e-07	6.23797e-06	5.51351e-06	NLRC4/NLRP1/PYCARD/CASP1/CASP5/NLRP3/AIM2/NLRP6/CASP4	9		GO:0032813	tumor necrosis factor receptor superfamily binding	15/1568	46/17697	5.53786e-06	0.000227052	0.000205727	CFLAR/TRAF1/CD40LG/TNFSF13B/TNFSF8/STAT1/FASLG/TNFSF18/CD70/TRAF3/TNFSF13/LTA/LTB/TNF/TNFSF12	15
GO:0002683	negative regulation of immune system process	131/1574	463/18670	6.00821e-37	1.33527e-34	1.06731e-34	BTK/TYROBP/CD22/CD74/RUNX3/STAP1/PARP3/TSPAN32/CD84/FCGR2B/TBX21/CST7/PTPRC/LAG3/IRAK3/HMOX1/SLA2/SAMHD1/BPI/LILRB1/IL27RA/TGFB1/JAK3/DHX58/LPXN/PTPN6/TRIM38/IL12B/CD86/LOXL3/PADI2/PLA2G2D/GBP1/CD160/TNFAIP3/CD274/CD80/CCR2/LAX1/NMI/BTN2A2/GPR18/IRF1/NR1D1/FGL2/CD68/LDLR/BST2/LILRB2/IDO1/LGALS3/PTPN22/IL2RA/HAVCR2/TRAFD1/GPNMB/IL10/TLR4/IRF4/TAPBPL/NLRC5/ARRB2/XCL1/ITPKB/ZC3H8/TCTA/BANK1/CD96/UBA…	131		GO:0034774	secretory granule lumen	54/1635	321/19717	4.3739e-07	1.05848e-05	9.35554e-06	FGR/ALOX5/MVP/HGF/RNASET2/CNN2/TOLLIP/GSTP1/FCN1/APOH/UNC13D/CTSZ/BPI/COTL1/PYCARD/CTSH/MAN2B1/TGFB1/IMPDH1/LGALS3BP/NFKB1/CTSC/BIN2/PTPN6/GCA/PADI2/MMP8/NPC2/SRGN/ARHGAP9/F13A1/GMFG/CHIT1/AMPD3/DOCK2/OSTF1/PLAC8/PCYOX1L/FERMT3/GHRL/HK3/ITIH3/S100A11/MNDA/FABP5/B2M/OSCAR/CTSW/HPSE/FUCA1/GM2A/ATG7/CFD/TMSB4X	54		GO:0097153	cysteine-type endopeptidase activity involved in apoptotic process	8/1568	15/17697	1.36041e-05	0.000535457	0.000485165	CASP10/CFLAR/PYCARD/CLC/CASP1/CASP5/CASP7/CASP4	8
GO:0042098	T cell proliferation	79/1574	184/18670	8.5423e-37	1.82542e-34	1.45911e-34	CD4/FYN/CD6/BTN3A1/TNFRSF1B/PRKCQ/PTPRC/CD209/IL12RB1/ELF4/CD40LG/TNFSF13B/CORO1A/PYCARD/LILRB1/RASAL3/CLC/EBI3/TGFB1/JAK3/TNFSF8/DOCK8/IL23A/PTPN6/CCND3/IL12B/CD86/ZAP70/PLA2G2D/CD274/TNFSF18/CD80/MAPK8IP1/CCR2/SASH3/NCKAP1L/BTN2A2/IRF1/IL1B/CD70/RAC2/RIPK3/LILRB2/IDO1/LGALS3/IL2RA/DOCK2/HAVCR2/GPNMB/IL10/IL21/XCL1/MSN/IL18/VSIG4/TNFRSF14/TNFRSF13C/IL23R/VCAM1/CTLA4/IL15/SYK/CCDC88B/LGALS9/LGALS…	79		GO:0030134	COPII-coated ER to Golgi transport vesicle	23/1635	93/19717	1.47139e-06	3.4238e-05	3.02617e-05	CD74/CTSZ/CTSC/SCAP/SEC16B/TMED4/B2M/HLA-DQB1/HLA-DRB1/HLA-DQA1/HLA-DRB5/HLA-DRA/HLA-C/HLA-E/HLA-G/HLA-F/HLA-H/HLA-A/HLA-DPB1/HLA-DPA1/HLA-DQB2/HLA-B/HLA-DQA2	23		GO:0016814	hydrolase activity, acting on carbon-nitrogen (but not peptide) bonds, in cyclic amidines	12/1568	34/17697	1.93631e-05	0.000732818	0.000663989	MTHFD2/APOBEC3H/AICDA/ZBP1/APOBEC3A/APOBEC3F/AMPD3/ADAL/ADA/APOBEC3G/APOBEC3D/APOBEC3C	12
GO:0002429	immune response-activating cell surface receptor signaling pathway	131/1574	473/18670	7.04947e-36	1.45063e-33	1.15952e-33	FGR/CD38/CD79B/CD4/BTK/FYN/CD22/WAS/BTN3A1/PRKCH/STAP1/LCP2/PRKCQ/FCGR2B/ACTB/ICAM3/PTPRC/CYLD/FCN1/LAT2/CD209/PSME1/GRAP2/PSMA3/PSME2/SLA2/NFATC2/HCK/CSK/KCNN4/CD79A/LIMK1/GATA3/NFKB1/LPXN/PTPN6/CLEC4A/BTN3A3/ITK/ZAP70/WIPF1/GBP1/CD160/LAX1/NCKAP1L/BTN2A2/CCR7/IGLL1/ARPC1B/RFTN1/LGALS3/CLEC10A/PRAM1/PTPN22/MYO1G/BLK/CMTM3/VAV1/PRKACB/FCGR2A/CD226/RABGEF1/MS4A1/FCER1G/RUNX1/UBASH3A/CD3G/FCRL3/ARP…	131		GO:0010008	endosome membrane	70/1635	479/19717	2.22491e-06	4.98545e-05	4.40645e-05	BAIAP3/ACAP1/LAMP3/RAB11FIP3/RFFL/LZTR1/NCF4/SLA2/TLR8/EHD1/TCIRG1/PLEKHM2/CD274/OPTN/CD68/SNX6/LDLR/TMEM165/GPNMB/TLR4/PML/TOM1L1/FGD2/MCOLN2/ABCA5/RABGEF1/ZFYVE9/CD1C/CD1B/ATP13A2/NAPEPLD/DTX3L/TLR3/TMEM184A/ARF6/B2M/SNX20/CLCN5/CD8B/SLC38A9/HLA-DQB1/ZNRF2/RAP2B/SLC9A9/PIP5K1C/BACE1/HLA-DRB1/GIMAP5/TLR7/HLA-DQA1/FCGR1B/SLC29A3/HLA-DRB5/HLA-DOA/HLA-DMA/HLA-DRA/HLA-C/HLA-E/HLA-G/HLA-F/HLA-H/HLA-A…	70		GO:0001614	purinergic nucleotide receptor activity	9/1568	20/17697	2.23895e-05	0.00073688	0.000667669	P2RY10/P2RX5/P2RY12/PTAFR/P2RY6/GPR34/GPR171/P2RY13/P2RY8	9
GO:0071346	cellular response to interferon-gamma	77/1574	180/18670	9.37235e-36	1.85974e-33	1.48654e-33	WAS/CD44/OAS1/ICAM1/JAK2/IL12RB1/HCK/CCL22/CCL17/CCL24/CCL7/CCL8/OAS3/OAS2/IFNG/TRIM38/IL12B/STAT1/CD58/GBP3/GBP1/NMI/IRF1/TRIM21/TRIM22/OASL/TLR4/IRF4/TLR2/CASP1/PARP9/RAB20/PML/NLRC5/IRF8/XCL1/XCL2/VPS26B/GBP5/GBP2/GBP4/VCAM1/TLR3/B2M/LGALS9/PTAFR/PARP14/PDE12/PTPN2/HLA-DQB1/CIITA/CDC42EP4/CCL13/SOCS1/HLA-DRB1/EVL/HLA-DQA1/CD47/FCGR1B/SIRPA/HLA-DRB5/HLA-DRA/AIF1/HLA-C/HLA-E/HLA-G/HLA-F/HLA-H/HL…	77		GO:0042629	mast cell granule	10/1635	22/19717	3.81847e-06	8.25062e-05	7.29241e-05	BTK/AKR1B1/LAT2/SRGN/PIK3CD/RASGRP1/CXCR2/LAT/LYN/MILR1	10		GO:0016502	nucleotide receptor activity	9/1568	20/17697	2.23895e-05	0.00073688	0.000667669	P2RY10/P2RX5/P2RY12/PTAFR/P2RY6/GPR34/GPR171/P2RY13/P2RY8	9
GO:0051607	defense response to virus	89/1574	238/18670	1.2562e-35	2.40671e-33	1.92375e-33	MAP3K14/POLR3B/BIRC3/EIF2AK2/TSPAN32/PTPRC/OAS1/UNC13D/IL12RB1/APOBEC3H/CD40/SAMHD1/TLR8/PYCARD/LILRB1/ZC3HAV1/DDX58/DHX58/UNC93B1/IL23A/OAS3/OAS2/IFNG/AICDA/TRIM38/IL12B/IFIH1/STAT1/GBP3/GBP1/TNFAIP3/IFIT3/IFIT2/IRF1/IL1B/IFI6/FGL2/APOBEC3A/APOBEC3F/BST2/TRAF3/TRIM22/RSAD2/IL2RA/OASL/RTP4/DDX60/IFI44L/PARP9/HERC5/CXCL9/PML/NLRC5/IFIT5/MX1/IFNAR2/NLRX1/IL23R/NLRP3/IFI16/AIM2/DTX3L/IL15/TLR3/IFI27…	89		GO:0001891	phagocytic cup	11/1635	27/19717	4.61072e-06	9.52504e-05	8.41882e-05	SH3BP1/CORO1A/BIN2/LCP1/MYO1G/TLR4/CDC42SE2/ARHGAP25/PIP5K1C/AIF1/TNF	11		GO:0004126	cytidine deaminase activity	7/1568	12/17697	2.24658e-05	0.00073688	0.000667669	APOBEC3H/AICDA/APOBEC3A/APOBEC3F/APOBEC3G/APOBEC3D/APOBEC3C	7
GO:0001818	negative regulation of cytokine production	100/1574	296/18670	1.65066e-35	3.05702e-33	2.44355e-33	BTK/TYROBP/HGF/HDAC9/CD84/BCL3/FCGR2B/TBX21/PTPRC/CYLD/GSTP1/LAG3/IRAK3/TREM2/HMOX1/BPI/TLR8/ACP5/PYCARD/CSK/LILRB1/IL27RA/TGFB1/CD33/JAK3/DDX58/GATA3/DHX58/NFKB1/IL23A/IFNG/PTPN6/CLEC4A/CD83/IL12B/IFIH1/SLAMF1/GBP1/MMP8/TNFAIP3/CD274/ADCY7/SRGN/NCKAP1L/NMI/BTN2A2/GPR18/LBP/BST2/IDO1/PTPN22/HAVCR2/GPNMB/IL10/TLR4/HERC5/PML/NLRC5/ARRB2/NLRP12/XCL1/BANK1/CD96/RABGEF1/VSIG4/UBE2L6/GHRL/NLRX1/RPS6KA4…	100		GO:0098852	lytic vacuole membrane	55/1635	355/19717	4.72316e-06	9.52504e-05	8.41882e-05	CD74/LAMP3/AP1B1/TM9SF1/TLR8/MANBA/SLC15A3/TCIRG1/GNB4/LRMP/ATP8A1/CD68/LDLR/BST2/SLC39A11/TMEM165/ITM2C/DRAM1/TM6SF1/GLIPR1/TRPM2/ABCA5/PI4K2A/DRAM2/CD1B/ATP13A2/LAPTM5/DTX3L/TLR3/FPR1/CLCN5/C3AR1/HPSE/SLC38A9/HLA-DQB1/ZNRF2/AP1S2/HLA-DRB1/GIMAP5/TLR7/HLA-DQA1/SLC29A3/HLA-DRB5/HLA-DOA/HLA-DMA/HLA-DRA/HLA-F/HLA-H/HLA-DPB1/HLA-DPA1/HLA-DQB2/NFAM1/HLA-DQA2/HLA-DOB/HLA-DMB	55		GO:0035325	Toll-like receptor binding	7/1568	12/17697	2.24658e-05	0.00073688	0.000667669	TOLLIP/UNC93B1/TLR2/TIRAP/SYK/TLR1/TLR6	7
GO:0045088	regulation of innate immune response	127/1574	452/18670	1.70935e-35	3.0636e-33	2.44881e-33	FGR/BTK/FYN/POLR3B/BIRC3/TNIP3/CYBA/FCGR2B/PVR/ICAM3/CYLD/FCN1/LAG3/IRAK3/CD209/NLRC4/PSME1/TREM2/JAK2/PSMA3/LGMN/PSME2/HCK/SAMHD1/TLR8/PYCARD/LILRB1/NOD1/DDX58/DHX58/NFKB1/CRTAM/UNC93B1/IFNG/PTPN6/CLEC4A/IL12B/IFIH1/STAT1/IL18RAP/CD160/TNFAIP3/NMI/ZBP1/IRF1/NR1D1/LBP/TRAF3/RFTN1/CLEC10A/PTPN22/RSAD2/HAVCR2/TRAFD1/TLR4/IRF4/TLR2/DDX60/PARP9/IL21/NLRC5/ARRB2/VAV1/PRKACB/TIRAP/CD226/ADAM8/CD96/GBP5…	127		GO:0030176	integral component of endoplasmic reticulum membrane	30/1635	150/19717	4.95882e-06	9.6777e-05	8.55376e-05	CD74/DHRS9/DERL3/SLC37A2/RTN1/TM7SF2/B2M/STIM1/TAP1/DHCR7/PIGG/HLA-DQB1/HLA-DRB1/HLA-DQA1/HLA-DRB5/TAP2/HLA-DRA/HLA-C/HLA-E/HLA-G/HLA-F/SLC35B4/HLA-H/HLA-A/HLA-DPB1/HLA-DPA1/TAPBP/HLA-DQB2/HLA-B/HLA-DQA2	30		GO:0023026	MHC class II protein complex binding	8/1568	16/17697	2.50911e-05	0.000796439	0.000721635	CD74/MS4A1/HLA-DRB1/HLA-DOA/HLA-DMA/HLA-DRA/HLA-DOB/HLA-DMB	8
GO:0045785	positive regulation of cell adhesion	118/1574	403/18670	6.69987e-35	1.16327e-32	9.29828e-33	CD4/FYN/CD6/CD74/RUNX3/CD44/PTPRU/PRKCQ/APBB1IP/PTPRC/CYLD/SIRPG/ICAM1/CD209/UNC13D/JAK2/IL12RB1/GRAP2/SIRPB1/CD40LG/TNFSF13B/CORO1A/PYCARD/CSK/LILRB1/RASAL3/EBI3/TGFB1/JAK3/DOCK8/GATA3/SPOCK2/CD5/IL23A/IFNG/PTPN6/CD83/IL12B/CD86/ZAP70/EPB41L5/ITGA4/CD160/CD274/TNFSF18/CD80/CCR2/SASH3/NCKAP1L/PREX1/BTN2A2/IL1B/CD70/FOXA2/CCR7/LILRB2/EMILIN2/DUSP26/IL2RA/ETS1/ADAM19/HAVCR2/IL10/IL21/CD27/IQGAP1/VA…	118		GO:0031227	intrinsic component of endoplasmic reticulum membrane	31/1635	158/19717	5.26004e-06	9.94476e-05	8.7898e-05	CD74/DHRS9/DERL3/SLC37A2/RTN1/TM7SF2/PGAP3/B2M/STIM1/TAP1/DHCR7/PIGG/HLA-DQB1/HLA-DRB1/HLA-DQA1/HLA-DRB5/TAP2/HLA-DRA/HLA-C/HLA-E/HLA-G/HLA-F/SLC35B4/HLA-H/HLA-A/HLA-DPB1/HLA-DPA1/TAPBP/HLA-DQB2/HLA-B/HLA-DQA2	31		GO:0038187	pattern recognition receptor activity	9/1568	21/17697	3.61036e-05	0.00111019	0.00100591	FCN1/TLR8/TLR4/TLR2/PGLYRP4/CLEC4E/PTAFR/CLEC7A/TLR7	9
GO:0046631	alpha-beta T cell activation	66/1574	138/18670	1.85517e-34	3.12343e-32	2.49664e-32	RUNX3/PRDM1/PRKCQ/BCL3/TBX21/PTPRC/IL12RB1/ELF4/LILRB1/RASAL3/EBI3/JAK3/TNFSF8/GATA3/TCIRG1/IL23A/IFNG/CLEC4A/CD83/ITK/IL12B/CD86/ZAP70/LOXL3/PLA2G2D/CD160/CD274/CD80/MAPK8IP1/CCR2/SASH3/LY9/NCKAP1L/GPR18/IRF1/BCL11B/RSAD2/DOCK2/IRF4/XCL1/ITPKB/IL18/BATF/TNFRSF14/RUNX1/IL23R/NLRP3/SLAMF6/EOMES/IL15/SYK/NFKBID/CD300A/LGALS9/GPR183/PTGER4/BCL2/LGALS9C/ZNF683/CD28/SOCS1/SEMA4A/ADA/SPN/CD3E/HLA-E	66		GO:0030669	clathrin-coated endocytic vesicle membrane	14/1635	44/19717	7.31932e-06	0.000134187	0.000118603	CD74/LDLR/FCHO1/HLA-DQB1/FZD2/HLA-DRB1/HLA-DQA1/FCGR1B/HLA-DRB5/HLA-DRA/HLA-DPB1/HLA-DPA1/HLA-DQB2/HLA-DQA2	14		GO:0043028	cysteine-type endopeptidase regulator activity involved in apoptotic process	13/1568	42/17697	4.347e-05	0.0012962	0.00117445	BIRC3/NLRP1/BCL2L13/PYCARD/CTSH/NOD1/RPS6KA1/CASP1/CD27/NLRP12/TNFAIP8/SERPINB9/NAIP	13
GO:0009615	response to virus	104/1574	326/18670	2.04626e-34	3.34384e-32	2.67281e-32	FGR/MAP3K14/POLR3B/BIRC3/EIF2AK2/TSPAN32/BCL3/TBX21/PTPRC/OAS1/IRAK3/UNC13D/IL12RB1/APOBEC3H/CD40/SAMHD1/TLR8/PIM2/CCL22/PYCARD/LILRB1/ZC3HAV1/DDX58/GATA3/CCL8/DHX58/UNC93B1/IL23A/OAS3/OAS2/IFNG/AICDA/TRIM38/IL12B/IFIH1/STAT1/GBP3/GBP1/TNFAIP3/NPC2/IFIT3/IFIT2/CXCR4/BATF3/IRF1/IL1B/IFI6/FGL2/APOBEC3A/APOBEC3F/BST2/TRAF3/TRIM22/RSAD2/IL2RA/OASL/RTP4/DDX60/IFI44L/IFI44/PARP9/HERC5/CXCL9/PML/NLRC5/X…	104		GO:0005765	lysosomal membrane	54/1635	354/19717	9.10576e-06	0.000162029	0.000143211	CD74/LAMP3/AP1B1/TM9SF1/TLR8/MANBA/SLC15A3/TCIRG1/GNB4/LRMP/ATP8A1/CD68/LDLR/BST2/TMEM165/ITM2C/DRAM1/TM6SF1/GLIPR1/TRPM2/ABCA5/PI4K2A/DRAM2/CD1B/ATP13A2/LAPTM5/DTX3L/TLR3/FPR1/CLCN5/C3AR1/HPSE/SLC38A9/HLA-DQB1/ZNRF2/AP1S2/HLA-DRB1/GIMAP5/TLR7/HLA-DQA1/SLC29A3/HLA-DRB5/HLA-DOA/HLA-DMA/HLA-DRA/HLA-F/HLA-H/HLA-DPB1/HLA-DPA1/HLA-DQB2/NFAM1/HLA-DQA2/HLA-DOB/HLA-DMB	54		GO:0042277	peptide binding	47/1568	295/17697	5.62692e-05	0.00160355	0.00145294	CD74/SLC7A9/MSR1/FCGR2B/GSTP1/CD209/SLC7A8/TREM2/DHCR24/LBP/LDLR/LILRB2/ITM2C/TLR4/TLR2/PTGES/CD1C/CD1B/CD1E/ITGB2/ERAP2/NOD2/TAP1/NLGN1/ITGAM/FPR2/C1QA/TLR1/TLR6/HLA-DQB1/BACE1/RXRA/HLA-DRB1/HLA-DQA1/HLA-DRB5/HLA-DRA/HLA-C/HLA-E/HLA-G/HLA-F/HLA-H/HLA-A/CRIP1/HLA-DPB1/HLA-DPA1/TAPBP/HLA-B	47
GO:0042129	regulation of T cell proliferation	70/1574	156/18670	3.1124e-34	4.94071e-32	3.94924e-32	CD4/CD6/TNFRSF1B/PRKCQ/PTPRC/CD209/IL12RB1/CD40LG/TNFSF13B/CORO1A/PYCARD/LILRB1/RASAL3/CLC/EBI3/TGFB1/JAK3/TNFSF8/IL23A/PTPN6/IL12B/CD86/ZAP70/PLA2G2D/CD274/TNFSF18/CD80/MAPK8IP1/CCR2/SASH3/NCKAP1L/BTN2A2/IRF1/IL1B/CD70/RAC2/RIPK3/LILRB2/IDO1/LGALS3/IL2RA/HAVCR2/GPNMB/IL10/IL21/XCL1/IL18/VSIG4/TNFRSF14/TNFRSF13C/IL23R/VCAM1/CTLA4/IL15/SYK/CCDC88B/LGALS9/LGALS9C/CD28/CLECL1/SPN/PDCD1LG2/CARD11/CD3…	70		GO:0055038	recycling endosome membrane	19/1635	81/19717	2.64458e-05	0.000457135	0.000404045	BAIAP3/ACAP1/RAB11FIP3/RFFL/LZTR1/EHD1/CD274/OPTN/MCOLN2/ARF6/B2M/RAP2B/HLA-C/HLA-E/HLA-G/HLA-F/HLA-H/HLA-A/HLA-B	19		GO:0019239	deaminase activity	11/1568	32/17697	5.70369e-05	0.00160355	0.00145294	APOBEC3H/AICDA/ZBP1/APOBEC3A/APOBEC3F/AMPD3/ADAL/ADA/APOBEC3G/APOBEC3D/APOBEC3C	11
GO:0002449	lymphocyte mediated immunity	107/1574	352/18670	2.69605e-33	4.1609e-31	3.32591e-31	BTK/WAS/CD74/SLAMF7/TNFRSF1B/POU2F2/PARP3/BCL3/FCGR2B/PVR/TBX21/PTPRC/LAG3/ICAM1/UNC13D/IL12RB1/GZMB/CD40/SLA2/TLR8/CD40LG/CORO1A/CTSH/FCER2/LILRB1/IL27RA/CLC/TGFB1/GATA3/CTSC/CRTAM/TCIRG1/IL23A/PTPN6/AICDA/BTN3A3/CCR6/IL12B/IL18RAP/CD160/CCR2/SASH3/IL1B/CD70/FGL2/IGLL1/RIPK3/RFTN1/RSAD2/KLRD1/HAVCR2/MYO1G/IL10/IL21/CD27/ARRB2/VAV1/XCL1/CD226/IL18/CD96/CD8A/BATF/CD1C/CD1B/CD1E/FCER1G/C1QC/TNFSF13…	107		GO:0045334	clathrin-coated endocytic vesicle	16/1635	63/19717	3.99519e-05	0.000671413	0.000593437	CD74/CLTCL1/LDLR/FCHO1/CTLA4/HLA-DQB1/FZD2/HLA-DRB1/HLA-DQA1/FCGR1B/HLA-DRB5/HLA-DRA/HLA-DPB1/HLA-DPA1/HLA-DQB2/HLA-DQA2	16		GO:0015026	coreceptor activity	13/1568	44/17697	7.47716e-05	0.00204376	0.0018518	CD4/CD86/ITGA4/CD80/CXCR4/CD8A/CCR5/FCRL1/CD8B/CXCR6/CD28/CCR8/LILRA4	13
GO:0050900	leukocyte migration	130/1574	499/18670	1.21181e-32	1.81969e-30	1.45452e-30	ITGAL/FYN/CD74/SLC7A9/CD44/STAP1/F7/CD84/ATP1B3/WDR1/STK10/TBX21/SIRPG/ICAM1/SLC7A8/TREM2/HMOX1/LGMN/HCK/CORO1A/CCL22/CCL17/PYCARD/IL27RA/TGFB1/CCL24/DOCK8/GATA3/CCL7/CCL8/SELPLG/IL23A/PTPN6/CCR6/ZAP70/ITGA4/CD58/CD2/CD48/PADI2/CSF3R/TNFSF18/CCR2/CXCR4/CD244/NCKAP1L/PREX1/GPR18/IL1B/CCR7/IGLL1/RAC2/RIPK3/LBP/LGALS3/MYO1G/IL10/GYPC/CXCL9/ITGB7/ITGAX/VAV1/TRPM2/NLRP12/XCL1/XCL2/PLA2G7/MSN/DOK2/TIRA…	130		GO:0055037	recycling endosome	31/1635	176/19717	4.86308e-05	0.000795179	0.000702829	BAIAP3/CD22/ACAP1/RAB11FIP3/RFFL/UNC13D/LZTR1/MLC1/EHD1/CD274/OPTN/FCHSD2/TUBGCP4/MCOLN2/RABGEF1/ARF6/B2M/TUBA1A/RAP2B/SLC9A9/BACE1/MYO5A/FCHSD1/HLA-C/HLA-E/HLA-G/HLA-F/HLA-H/HLA-A/TNF/HLA-B	31		GO:0016505	peptidase activator activity involved in apoptotic process	8/1568	19/17697	0.00011563	0.00307512	0.00278629	NLRP1/BCL2L13/PYCARD/CTSH/NOD1/CTSC/CASP1/NLRP12	8
GO:0070665	positive regulation of leukocyte proliferation	64/1574	139/18670	3.21508e-32	4.70079e-30	3.75746e-30	CD38/CD4/CD6/CD74/PRKCQ/PTPRC/FLT3LG/CD209/IL12RB1/CD40/NFATC2/CD40LG/TNFSF13B/CORO1A/PYCARD/RASAL3/EBI3/JAK3/IL23A/IL12B/CD86/ZAP70/MPL/CD274/CD80/CCR2/SASH3/NCKAP1L/IL1B/CD70/BST2/LILRB2/IL2RA/HAVCR2/TLR4/IL21/XCL1/TIRAP/IL18/PTH/TNFRSF13C/FCRL3/IL23R/VCAM1/IL15/SYK/CCDC88B/LGALS9/GPR183/BCL2/CD28/CLECL1/CSF1/TNFRSF4/ADA/PDCD1LG2/CARD11/CD3E/AIF1/HLA-E/HLA-DPB1/HLA-DPA1/HLA-DMB/LYN	64		GO:0098636	protein complex involved in cell adhesion	11/1635	34/19717	5.87547e-05	0.000935436	0.000826797	ITGAL/TSPAN32/ITGA4/CD80/ITGB7/ITGAX/ITGB2/CTLA4/ITGAM/CD28/LYN	11		GO:0033218	amide binding	53/1568	356/17697	0.000123139	0.00318865	0.00288916	CD74/SLC7A9/MSR1/FCGR2B/SLC46A1/GSTP1/CD209/SLC7A8/TREM2/PLTP/PLEKHA3/DHCR24/LBP/LDLR/LILRB2/ITM2C/TLR4/TLR2/PTGES/CD1C/CD1B/CD1E/HLCS/ITGB2/ERAP2/FOLR2/NOD2/TAP1/NLGN1/ITGAM/FPR2/C1QA/TLR1/TLR6/HLA-DQB1/CD300LF/BACE1/RXRA/HLA-DRB1/HLA-DQA1/HLA-DRB5/HLA-DRA/HLA-C/HLA-E/HLA-G/HLA-F/HLA-H/HLA-A/CRIP1/HLA-DPB1/HLA-DPA1/TAPBP/HLA-B	53
GO:1902105	regulation of leukocyte differentiation	91/1574	272/18670	5.07645e-32	7.23199e-30	5.78072e-30	CD4/BTK/TYROBP/CD74/RUNX3/PRDM1/FCGR2B/TBX21/PTPRC/CYLD/LAG3/FLT3LG/TREM2/IL12RB1/NFATC2/RASSF2/CLPTM1/LILRB1/TGFB1/JAK3/GATA3/IL23A/IFNG/PTPN6/CD83/IL12B/CD86/ZAP70/LOXL3/CD2/CD80/CCR2/SASH3/NCKAP1L/BTN2A2/IRF1/FGL2/LILRB2/CD101/IL2RA/TLR4/IRF4/CD27/ITPKB/ZC3H8/TCTA/IL18/ADAM8/CAMK4/UBASH3B/MMP14/SLAMF8/C1QC/RUNX1/FCRL3/IKZF3/IL23R/NLRP3/PGLYRP4/CTLA4/CCR1/IL15/TLR3/SYK/NFKBID/INPP5D/LGALS9/RASG…	91		GO:0005774	vacuolar membrane	57/1635	412/19717	9.02921e-05	0.00140068	0.00123801	CD74/LAMP3/AP1B1/TM9SF1/TLR8/MAN2B1/MANBA/SLC15A3/TCIRG1/GNB4/LRMP/ATP8A1/CD68/LDLR/BST2/SLC39A11/TMEM165/ITM2C/DRAM1/TM6SF1/GLIPR1/MAP1LC3B/TRPM2/ABCA5/PI4K2A/DRAM2/CD1B/ATP13A2/LAPTM5/DTX3L/TLR3/FPR1/CLCN5/C3AR1/HPSE/SLC38A9/HLA-DQB1/ZNRF2/AP1S2/HLA-DRB1/GIMAP5/TLR7/HLA-DQA1/SLC29A3/HLA-DRB5/HLA-DOA/HLA-DMA/HLA-DRA/HLA-F/HLA-H/HLA-DPB1/HLA-DPA1/HLA-DQB2/NFAM1/HLA-DQA2/HLA-DOB/HLA-DMB	57		GO:0048018	receptor ligand activity	67/1568	482/17697	0.000142085	0.0035849	0.00324819	HGF/TYMP/UTS2/FGF22/FLT3LG/OSM/CD40LG/TNFSF13B/CCL22/CCL17/EBI3/TGFB1/CCL24/TNFSF8/RLN2/WNT3/CCL7/CCL8/IL23A/IFNG/IL12B/FASLG/TNFSF18/IL1B/CD70/GMFG/LGALS3/WNT10A/GPNMB/IL10/IL21/CXCL9/CMTM3/CMTM2/SECTM1/XCL1/XCL2/SEMA6C/GDF7/THNSL2/IL18/PTH/CMTM7/GHRL/TNFSF13/IL24/IL15/CSF2/GDF9/PNOC/CXCL10/CXCL11/WNT10B/CMTM8/IL16/METRNL/F2/CCL13/PMCH/CSF1/SEMA4D/SEMA4A/LTA/LTB/TNF/TNFSF12/INSL3	67
GO:0002706	regulation of lymphocyte mediated immunity	66/1574	149/18670	6.33228e-32	8.79554e-30	7.0305e-30	BTK/WAS/TNFRSF1B/PARP3/FCGR2B/PVR/TBX21/PTPRC/LAG3/IL12RB1/CD40/FCER2/LILRB1/IL27RA/CLC/TGFB1/GATA3/CRTAM/IL23A/PTPN6/IL12B/IL18RAP/CD160/CCR2/SASH3/IL1B/RIPK3/RSAD2/HAVCR2/IL10/IL21/ARRB2/VAV1/XCL1/CD226/IL18/CD96/CD1C/CD1B/CD1E/FCER1G/TNFSF13/IL23R/NLRP3/SLAMF6/B2M/LGALS9/SERPINB9/RASGRP1/CD28/SH2D1A/NCR1/SH2D1B/CR1/NCR3/HLA-C/HLA-E/HLA-G/HLA-F/HLA-H/HLA-A/KLRK1/LTA/TNF/HLA-B/CLEC12B	66		GO:0005769	early endosome	50/1635	350/19717	0.000107641	0.00162807	0.00143899	CD4/CD22/KCNQ1/LAMP3/MLC1/CORO1A/AKT2/EHD1/TRIM3/CYTIP/FKBP15/CD274/CXCR4/RAB38/SNX6/LDLR/RFTN1/TMEM165/HAVCR2/GPNMB/TLR4/WDFY2/RAB20/PML/FGD2/VPS26B/RABGEF1/ZFYVE9/CD1E/NAPEPLD/VCAM1/DTX3L/TLR3/TMEM184A/ARF6/B2M/SNX20/CLCN5/CD8B/SAMD9L/BACE1/MYO5A/FCGR1B/HLA-C/HLA-E/HLA-G/HLA-F/HLA-H/HLA-A/HLA-B	50		GO:0019864	IgG binding	6/1568	11/17697	0.000149706	0.00368276	0.00333687	FCGR2B/FCGR2A/FCER1G/FCGR3B/FCGR1B/FCGR3A	6
GO:0002699	positive regulation of immune effector process	80/1574	216/18670	8.71644e-32	1.18118e-29	9.4415e-30	FGR/BTK/CD74/CD84/PVR/TBX21/PTPRC/LAG3/UNC13D/IL12RB1/HMOX1/CD40/FCER2/LILRB1/TGFB1/DDX58/GATA3/DHX58/CRTAM/IL23A/IFNG/IL12B/CD86/IL18RAP/CD160/CD80/CCR2/SASH3/CD244/IL1B/RAC2/LBP/RSAD2/TLR4/DDX60/IL21/VAV1/XCL1/CD226/IL18/RABGEF1/HK1/TNFRSF14/CD1C/CD1B/CD1E/FCER1G/ITGB2/TNFSF13/IL23R/NLRP3/SLAMF6/SYK/B2M/NOD2/NFKBID/CD300A/LGALS9/PTAFR/ITGAM/MZB1/RASGRP1/CD28/SH2D1A/TNFRSF4/SH2D1B/NCR3/HLA-C/HLA…	80		GO:0030660	Golgi-associated vesicle membrane	22/1635	114/19717	0.000150827	0.00222562	0.00196714	PKD1/CD74/CLTCL1/SCAP/SEC16B/B2M/HLA-DQB1/HLA-DRB1/HLA-DQA1/HLA-DRB5/HLA-DRA/HLA-C/HLA-E/HLA-G/HLA-F/HLA-H/HLA-A/HLA-DPB1/HLA-DPA1/HLA-DQB2/HLA-B/HLA-DQA2	22		GO:0008329	signaling pattern recognition receptor activity	8/1568	20/17697	0.00017779	0.00424177	0.00384337	FCN1/TLR8/TLR4/TLR2/PGLYRP4/PTAFR/CLEC7A/TLR7	8
GO:0032609	interferon-gamma production	57/1574	113/18670	1.66908e-31	2.20796e-29	1.76488e-29	BTN3A1/BCL3/IL12RB1/TLR8/PYCARD/LILRB1/IL27RA/EBI3/GATA3/TCIRG1/IL23A/ITK/IL12B/IL18RAP/CD2/CD160/CD274/CCR2/SASH3/CD244/IL1B/CCR7/RIPK3/PTPN22/HAVCR2/IL10/TLR4/IL21/IRF8/XCL1/CD226/IL18/CD96/TNFRSF13C/IL23R/SLAMF6/PGLYRP4/EOMES/TLR3/LGALS9/LGALS9C/CLEC7A/RASGRP1/PDE4B/BTN3A2/ISG15/TLR7/CD47/SPN/PDCD1LG2/SIRPA/CD3E/KLRK1/HLA-DPB1/LTA/HLA-DPA1/TNF	57		GO:0009898	cytoplasmic side of plasma membrane	27/1635	154/19717	0.000157149	0.00226369	0.00200079	FGR/MATK/FYN/GNA15/PTPN3/PTPRC/CYLD/RGS1/HCK/PLEKHA4/GNAI2/CD2/TRAF3/PTPN22/BLK/IQGAP1/PTPN7/STAC/GNGT2/AKAP5/LCK/STAC3/RASA3/GNG2/CNR2/GM2A/LYN	27		GO:0035586	purinergic receptor activity	9/1568	25/17697	0.000181051	0.00424177	0.00384337	P2RY10/P2RX5/P2RY12/PTAFR/P2RY6/GPR34/GPR171/P2RY13/P2RY8	9
GO:0002695	negative regulation of leukocyte activation	71/1574	175/18670	2.8089e-31	3.62936e-29	2.90104e-29	BTK/TYROBP/CD74/RUNX3/PARP3/TSPAN32/CD84/FCGR2B/TBX21/CST7/PTPRC/LAG3/HMOX1/SLA2/BPI/LILRB1/TGFB1/JAK3/PTPN6/CD86/LOXL3/PLA2G2D/TNFAIP3/CD274/CD80/CCR2/LAX1/BTN2A2/IRF1/NR1D1/FGL2/LDLR/LILRB2/IDO1/LGALS3/PTPN22/IL2RA/HAVCR2/GPNMB/IL10/XCL1/ZC3H8/BANK1/RABGEF1/SAMSN1/VSIG4/TNFRSF14/RUNX1/ABR/TNFAIP8L2/PGLYRP4/MNDA/CTLA4/NFKBID/CD300A/INPP5D/LGALS9/LGALS9C/PTPN2/TIGIT/SOCS1/CD300LF/CNR2/SPN/PDCD1LG…	71		GO:0030662	coated vesicle membrane	30/1635	182/19717	0.000218104	0.00306867	0.00271229	CD4/CD74/CLTCL1/AP1B1/SCAP/SEC16B/LDLR/FCHO1/NECAP2/CD3G/B2M/CD3D/HLA-DQB1/FZD2/HLA-DRB1/HLA-DQA1/FCGR1B/HLA-DRB5/HLA-DRA/HLA-C/HLA-E/HLA-G/HLA-F/HLA-H/HLA-A/HLA-DPB1/HLA-DPA1/HLA-DQB2/HLA-B/HLA-DQA2	30		GO:0001618	virus receptor activity	17/1568	74/17697	0.000203878	0.00455945	0.00413121	CD4/PVR/ICAM1/CD209/SELPLG/CD86/SLAMF1/CD80/CXCR4/CDHR3/LDLR/ITGB7/TNFRSF14/CCR5/TNFRSF4/CR1/CLEC5A	17
GO:0032946	positive regulation of mononuclear cell proliferation	61/1574	131/18670	4.12459e-31	5.20824e-29	4.16308e-29	CD38/CD4/CD6/CD74/PRKCQ/PTPRC/FLT3LG/CD209/IL12RB1/CD40/NFATC2/CD40LG/TNFSF13B/CORO1A/PYCARD/RASAL3/EBI3/JAK3/IL23A/IL12B/CD86/ZAP70/MPL/CD274/CD80/CCR2/SASH3/NCKAP1L/IL1B/CD70/LILRB2/IL2RA/HAVCR2/TLR4/IL21/XCL1/TIRAP/IL18/TNFRSF13C/FCRL3/IL23R/VCAM1/IL15/SYK/CCDC88B/LGALS9/GPR183/BCL2/CD28/CLECL1/CSF1/TNFRSF4/ADA/PDCD1LG2/CARD11/CD3E/AIF1/HLA-E/HLA-DPB1/HLA-DPA1/HLA-DMB	61		GO:0005884	actin filament	21/1635	111/19717	0.000280934	0.00386285	0.00341422	GAS7/FYN/WAS/WDR1/MYO9B/HCK/CORO1A/COTL1/COBL/WIPF1/FKBP15/RAC2/LCP1/PSTPIP1/IQGAP1/ESPNL/HCLS1/MYO5A/RCSD1/AIF1/FMN1	21		GO:0104005	hijacked molecular function	17/1568	74/17697	0.000203878	0.00455945	0.00413121	CD4/PVR/ICAM1/CD209/SELPLG/CD86/SLAMF1/CD80/CXCR4/CDHR3/LDLR/ITGB7/TNFRSF14/CCR5/TNFRSF4/CR1/CLEC5A	17
GO:0002460	adaptive immune response based on somatic recombination of immune receptors built from immunoglobulin superfamily domains	105/1574	361/18670	7.29618e-31	9.00836e-29	7.20061e-29	CD4/BTK/WAS/CD74/TNFRSF1B/POU2F2/PARP3/PRKCQ/BCL3/FCGR2B/PVR/TBX21/PTPRC/ICAM1/UNC13D/IL12RB1/CD40/SLA2/TLR8/CD40LG/TNFSF13B/CTSH/FCER2/LILRB1/IL27RA/CLC/EBI3/TGFB1/JAK3/GATA3/CTSC/TCIRG1/IL23A/PTPN6/AICDA/BTN3A3/CCR6/IL12B/LOXL3/IL18RAP/TNFAIP3/CD274/CD80/CCR2/SASH3/LY9/IL1B/CD70/FGL2/IGLL1/RIPK3/RFTN1/RSAD2/HAVCR2/MYO1G/IL10/TLR4/IRF4/IL18BP/CD27/XCL1/CD226/IL18/CD8A/BATF/CD1C/CD1B/CD1E/FCER1G/…	105		GO:0005766	primary lysosome	26/1635	155/19717	0.000422051	0.00540088	0.00477364	RNASET2/TOLLIP/UNC13D/BPI/PYCARD/MAN2B1/IMPDH1/MANBA/CTSC/GCA/PADI2/LRMP/NPC2/ATP8A1/CD68/BST2/GLIPR1/PLAC8/MNDA/FABP5/FPR1/C3AR1/FUCA1/GM2A/HLA-H/NFAM1	26		GO:0008656	cysteine-type endopeptidase activator activity involved in apoptotic process	7/1568	16/17697	0.000235989	0.00504812	0.00457398	NLRP1/BCL2L13/PYCARD/CTSH/NOD1/CASP1/NLRP12	7
GO:0045619	regulation of lymphocyte differentiation	69/1574	169/18670	1.2395e-30	1.4971e-28	1.19667e-28	BTK/CD74/RUNX3/PRDM1/TBX21/PTPRC/CYLD/LAG3/FLT3LG/IL12RB1/NFATC2/CLPTM1/TGFB1/JAK3/GATA3/IL23A/IFNG/PTPN6/CD83/IL12B/CD86/ZAP70/LOXL3/CD2/CD80/CCR2/SASH3/NCKAP1L/BTN2A2/IRF1/FGL2/LILRB2/IL2RA/IRF4/CD27/ITPKB/ZC3H8/IL18/ADAM8/CAMK4/MMP14/SLAMF8/RUNX1/FCRL3/IKZF3/IL23R/NLRP3/PGLYRP4/CTLA4/IL15/SYK/NFKBID/INPP5D/LGALS9/RASGRP1/PTPN2/ZNF683/CD28/EGR3/SOCS1/LILRB4/TNFRSF18/ADA/CARD11/TOX/CR1/HLA-DOA/H…	69		GO:0042582	azurophil granule	26/1635	155/19717	0.000422051	0.00540088	0.00477364	RNASET2/TOLLIP/UNC13D/BPI/PYCARD/MAN2B1/IMPDH1/MANBA/CTSC/GCA/PADI2/LRMP/NPC2/ATP8A1/CD68/BST2/GLIPR1/PLAC8/MNDA/FABP5/FPR1/C3AR1/FUCA1/GM2A/HLA-H/NFAM1	26		GO:0050700	CARD domain binding	7/1568	16/17697	0.000235989	0.00504812	0.00457398	NOD1/CASP1/NOD2/CARD9/CASP4/CARD11/CARD16	7
GO:0050671	positive regulation of lymphocyte proliferation	60/1574	130/18670	2.35637e-30	2.78553e-28	2.22654e-28	CD38/CD4/CD6/CD74/PRKCQ/PTPRC/FLT3LG/CD209/IL12RB1/CD40/NFATC2/CD40LG/TNFSF13B/CORO1A/PYCARD/RASAL3/EBI3/JAK3/IL23A/IL12B/CD86/ZAP70/MPL/CD274/CD80/CCR2/SASH3/NCKAP1L/IL1B/CD70/LILRB2/IL2RA/HAVCR2/TLR4/IL21/XCL1/TIRAP/IL18/TNFRSF13C/FCRL3/IL23R/VCAM1/IL15/SYK/CCDC88B/LGALS9/GPR183/BCL2/CD28/CLECL1/TNFRSF4/ADA/PDCD1LG2/CARD11/CD3E/AIF1/HLA-E/HLA-DPB1/HLA-DPA1/HLA-DMB	60		GO:0031234	extrinsic component of cytoplasmic side of plasma membrane	18/1635	91/19717	0.000426074	0.00540088	0.00477364	FGR/MATK/FYN/GNA15/CYLD/RGS1/HCK/PLEKHA4/GNAI2/BLK/IQGAP1/STAC/GNGT2/LCK/STAC3/GNG2/CNR2/LYN	18		GO:0016504	peptidase activator activity	11/1568	38/17697	0.000323675	0.00677652	0.00614004	CFLAR/NLRP1/PSME1/BCL2L13/PSME2/PYCARD/CTSH/NOD1/CTSC/CASP1/NLRP12	11
GO:0001909	leukocyte mediated cytotoxicity	54/1574	107/18670	6.31358e-30	7.30797e-28	5.84144e-28	TYROBP/SLAMF7/STAP1/FCGR2B/PVR/PTPRC/LAG3/ICAM1/UNC13D/IL12RB1/GZMB/CORO1A/CTSH/LILRB1/CTSC/CRTAM/IL23A/PTPN6/IL12B/IL18RAP/CD160/RIPK3/HAVCR2/IL21/ARRB2/VAV1/XCL1/CD226/IL18/CD1C/CD1B/CD1E/IL23R/SLAMF6/B2M/LGALS9/ITGAM/SERPINB9/RASGRP1/F2/PRF1/SH2D1A/NCR1/GZMM/NCR3/HLA-C/HLA-E/HLA-G/HLA-F/HLA-H/HLA-A/KLRK1/HLA-B/CLEC12B	54		GO:0005775	vacuolar lumen	28/1635	172/19717	0.0004285	0.00540088	0.00477364	CD74/RNASET2/TOLLIP/UNC13D/LGMN/BPI/PYCARD/MAN2B1/IMPDH1/LIPA/MANBA/CTSC/GCA/PADI2/FASLG/NPC2/PLAC8/CD1E/ATP13A2/SDC3/CTSS/MNDA/FABP5/HPSE/FUCA1/TCN2/GM2A/IFI30	28		GO:0042834	peptidoglycan binding	7/1568	17/17697	0.000370584	0.00759698	0.00688344	TREM2/NOD1/TLR2/HK1/NLRP3/PGLYRP4/NOD2	7
GO:0050663	cytokine secretion	82/1574	240/18670	1.10222e-29	1.24978e-27	9.98985e-28	FGR/NLRP2/BTN3A1/TNFRSF1B/LCP2/HDAC9/FCGR2B/FCN1/NLRC4/NLRP1/OSM/TLR8/PYCARD/LILRB1/IL27RA/DDX58/GATA3/CRTAM/TCIRG1/IFNG/IFIH1/CD58/CD2/GBP1/CD160/MMP8/TNFAIP3/CD274/CD244/SRGN/BTN2A2/IL1B/CCR7/PTPN22/HAVCR2/IL10/TLR4/TLR2/CASP1/PML/NLRP12/BANK1/MCOLN2/GBP5/RABGEF1/HK1/GHRL/TNFRSF14/NLRP3/AIM2/CD200R1/SYK/CLEC4E/NOD2/NLRP7/RBPJ/LGALS9/PYDC1/PTGER4/LGALS9C/RASGRP1/TLR1/TLR6/IL17RA/CSF1R/CLECL1/TME…	82		GO:0032588	trans-Golgi network membrane	18/1635	92/19717	0.000489338	0.00604183	0.00534015	BAIAP3/CD74/AP1B1/ATP7B/TMEM165/PLD4/HLA-DQB1/AP1S2/CALN1/HLA-DRB1/HLA-DQA1/HLA-DRB5/HLA-DRA/COG8/HLA-DPB1/HLA-DPA1/HLA-DQB2/HLA-DQA2	18		GO:0019902	phosphatase binding	31/1568	185/17697	0.000404574	0.0081245	0.00736142	CD22/MVP/KCNQ1/SLC9A1/NFATC2/CSK/KCNN4/LILRB1/CD33/JAK3/PPP1R9B/CTSC/STAT1/LILRB2/TRAF3/LGALS3/IQGAP1/SIGLEC10/PPP1R18/SH3RF2/FCRL3/SIGLEC11/SYK/BCL2/AKAP5/CSF1R/LCK/SIRPA/GRIN3A/PVRIG/CLEC12B	31
GO:0002819	regulation of adaptive immune response	66/1574	160/18670	1.13569e-29	1.26198e-27	1.00874e-27	CD4/BTK/WAS/TNFRSF1B/PARP3/PRKCQ/FCGR2B/PVR/TBX21/PTPRC/IL12RB1/CD40/TNFSF13B/PYCARD/FCER2/LILRB1/IL27RA/CLC/TGFB1/JAK3/GATA3/IL23A/PTPN6/IL12B/LOXL3/CD48/CD160/TNFAIP3/CD274/ADCY7/CD80/CCR2/SASH3/IRF1/IL1B/RIPK3/RSAD2/HAVCR2/IL10/XCL1/CD226/IL18/SAMSN1/TNFRSF14/CD1C/CD1B/CD1E/FCER1G/TNFRSF13C/TNFSF13/IL23R/NLRP3/B2M/NFKBID/CD28/ADA/CR1/HLA-C/HLA-E/HLA-G/HLA-F/HLA-H/HLA-A/LTA/TNF/HLA-B	66		GO:1904813	ficolin-1-rich granule lumen	22/1635	124/19717	0.000518793	0.00618645	0.00546797	ALOX5/MVP/GSTP1/FCN1/MMP9/CTSZ/COTL1/CTSH/IMPDH1/BIN2/LTA4H/TNFAIP6/FGL2/GMFG/AMPD3/OSTF1/HK3/CTSS/MNDA/ATG7/CFD/PLEKHO2	22		GO:0030695	GTPase regulator activity	45/1568	304/17697	0.000438385	0.00858145	0.00777544	WAS/ARAP2/ACAP1/LLGL2/ARHGAP15/ARHGEF1/GMIP/ARHGAP4/RGS1/MYO9B/SH3BP1/RASAL3/ARHGDIB/ARHGAP9/NCKAP1L/PREX1/TBC1D20/ARHGAP22/ARHGEF6/DOCK2/AGAP2/GRTP1/IQGAP1/ARHGAP17/ADPRH/ARHGAP18/RGS10/RGS18/ARHGAP27/RGS12/ABR/ARHGAP35/RALGDS/TBC1D24/ARHGAP25/TAGAP/RHOH/TBC1D10C/ADAP2/RASA3/ARHGAP30/ARAP1/SIRPA/SIPA1/GPSM3	45
GO:0031341	regulation of cell killing	51/1574	98/18670	3.59975e-29	3.92161e-27	3.13464e-27	TYROBP/STAP1/FCGR2B/PVR/CD5L/PTPRC/LAG3/ICAM1/IL12RB1/FCER2/LILRB1/CRTAM/IL23A/IFNG/IL12B/IL18RAP/CD160/RIPK3/HAVCR2/IL21/ARRB2/VAV1/XCL1/CD226/CD1C/CD1B/CD1E/IL23R/SLAMF6/PGLYRP4/SYK/B2M/LGALS9/ITGAM/SERPINB9/CLEC7A/RASGRP1/PRF1/SH2D1A/NCR1/CR1L/NCR3/HLA-C/HLA-E/HLA-G/HLA-F/HLA-H/HLA-A/KLRK1/HLA-B/CLEC12B	51		GO:0002102	podosome	9/1635	30/19717	0.000521503	0.00618645	0.00546797	SCIN/WDR1/FSCN1/LPXN/BIN2/LCP1/FERMT3/ADAM8/VCAM1	9		GO:0008528	G protein-coupled peptide receptor activity	26/1568	146/17697	0.00044477	0.00858145	0.00777544	CCR6/OGFRL1/CCRL2/CCR2/CXCR4/CCR7/GPR84/CXCR5/CCR5/CCR1/CX3CR1/FPR2/FPR1/CXCR6/CYSLTR1/XCR1/CMKLR1/NLRP6/CCR8/CXCR2/CCR4/GP1BA/CXCR3/FPR3/CRCP/MC1R	26
GO:0060333	interferon-gamma-mediated signaling pathway	49/1574	91/18670	5.48662e-29	5.86224e-27	4.68584e-27	CD44/OAS1/ICAM1/JAK2/HCK/OAS3/OAS2/IFNG/TRIM38/STAT1/GBP1/NMI/IRF1/TRIM21/TRIM22/OASL/IRF4/PARP9/PML/NLRC5/IRF8/GBP2/VCAM1/B2M/PTAFR/PARP14/PTPN2/HLA-DQB1/CIITA/SOCS1/HLA-DRB1/HLA-DQA1/FCGR1B/HLA-DRB5/HLA-DRA/HLA-C/HLA-E/HLA-G/HLA-F/HLA-H/HLA-A/IRF9/IFI30/HLA-DPB1/HLA-DPA1/HLA-DQB2/HLA-B/HLA-DQA2/TRIM34	49		GO:0005770	late endosome	37/1635	256/19717	0.000640306	0.00744971	0.00658452	BAIAP3/CD74/KCNQ1/CLTCL1/CST7/LAMP3/UNC13D/RNF215/LGMN/SLA2/CTSH/CD79A/TCIRG1/IL12B/CXCR4/ATP7B/CD68/LDLR/BST2/TMEM165/VPS26B/MCOLN2/ABCA5/CD1E/ATP13A2/CTSS/SLC38A9/SLC9A9/BACE1/HLA-DRB1/GIMAP5/MYO5A/SLC29A3/HLA-DRB5/HLA-DMA/HLA-DRA/HLA-DMB	37		GO:0001784	phosphotyrosine residue binding	11/1568	40/17697	0.000527222	0.00997667	0.00903962	FGR/STAP1/PTPN3/HCK/PTPN6/CBLB/ZAP70/VAV1/SAMSN1/SYK/LCK	11
GO:0050866	negative regulation of cell activation	73/1574	199/18670	8.55417e-29	8.96735e-27	7.16783e-27	BTK/TYROBP/CD74/RUNX3/PARP3/TSPAN32/CD84/FCGR2B/TBX21/CST7/PTPRC/LAG3/HMOX1/SLA2/BPI/LILRB1/TGFB1/JAK3/PTPN6/CD86/LOXL3/PLA2G2D/TNFAIP3/CD274/CD80/CCR2/LAX1/BTN2A2/IRF1/NR1D1/FGL2/LDLR/LILRB2/IDO1/LGALS3/PTPN22/IL2RA/HAVCR2/GPNMB/IL10/XCL1/ZC3H8/BANK1/UBASH3B/RABGEF1/SAMSN1/VSIG4/TNFRSF14/RUNX1/ABR/TNFAIP8L2/PGLYRP4/MNDA/CTLA4/NFKBID/CD300A/INPP5D/LGALS9/LGALS9C/PTPN2/F2/TIGIT/SOCS1/CD300LF/CNR2/…	73		GO:0098562	cytoplasmic side of membrane	28/1635	178/19717	0.000749572	0.00855644	0.00756271	FGR/MATK/FYN/GNA15/PTPN3/PTPRC/CYLD/RGS1/HCK/RASAL3/PLEKHA4/GNAI2/CD2/TRAF3/PTPN22/BLK/IQGAP1/PTPN7/STAC/GNGT2/AKAP5/LCK/STAC3/RASA3/GNG2/CNR2/GM2A/LYN	28		GO:0035591	signaling adaptor activity	17/1568	80/17697	0.000542157	0.0100657	0.00912029	SH2D2A/STAP1/ARHGAP4/GRAP2/SLA2/MAPK8IP1/SH3BGRL/FCRL2/DOK2/SLA/CDC42SE2/DUSP19/TRAT1/SH2B1/CD28/SH2D1A/LAT	17
GO:0042119	neutrophil activation	122/1574	498/18670	5.59563e-28	5.75728e-26	4.60194e-26	FGR/ITGAL/MMP25/PLAUR/TYROBP/ALOX5/MVP/RNASET2/CD44/TNFRSF1B/CYBA/CNN2/FCGR2B/STK10/TOLLIP/PTPRC/GSTP1/FCN1/UNC13D/MMP9/CTSZ/SIRPB1/BPI/COTL1/PYCARD/CTSH/MAN2B1/CD33/SIGLEC5/IMPDH1/NFKB1/MANBA/CTSC/TCIRG1/BIN2/LTA4H/PTPN6/GCA/IL18RAP/CD58/PADI2/MMP8/LRMP/NPC2/HVCN1/ARHGAP9/NCKAP1L/TNFAIP6/PREX1/ATP8A1/FGL2/CD68/SIGLEC9/BST2/GMFG/LILRB2/LGALS3/CHIT1/PRAM1/AMPD3/DOCK2/OSTF1/TLR2/GLIPR1/GPR84/RHOF/I…	122		GO:0030665	clathrin-coated vesicle membrane	20/1635	115/19717	0.00117811	0.0131992	0.0116663	CD4/CD74/CLTCL1/AP1B1/LDLR/FCHO1/NECAP2/CD3G/CD3D/HLA-DQB1/FZD2/HLA-DRB1/HLA-DQA1/FCGR1B/HLA-DRB5/HLA-DRA/HLA-DPB1/HLA-DPA1/HLA-DQB2/HLA-DQA2	20		GO:0003725	double-stranded RNA binding	16/1568	75/17697	0.000746369	0.0136005	0.0123231	EIF2AK2/SIDT1/OAS1/TLR8/DDX58/DHX58/OAS3/OAS2/IFIH1/RFTN1/OASL/DDX60/MSN/MBNL1/TLR3/TLR7	16
GO:0050851	antigen receptor-mediated signaling pathway	93/1574	316/18670	7.19341e-28	7.26665e-26	5.80842e-26	CD38/CD79B/CD4/BTK/FYN/CD22/WAS/BTN3A1/PRKCH/STAP1/LCP2/PRKCQ/FCGR2B/PTPRC/CYLD/LAT2/PSME1/GRAP2/PSMA3/PSME2/SLA2/NFATC2/CSK/KCNN4/CD79A/GATA3/NFKB1/LPXN/PTPN6/BTN3A3/ITK/ZAP70/GBP1/CD160/LAX1/NCKAP1L/BTN2A2/CCR7/IGLL1/RFTN1/LGALS3/PRAM1/PTPN22/BLK/CMTM3/CD226/MS4A1/RUNX1/UBASH3A/CD3G/FCRL3/TRAT1/MNDA/CTLA4/SYK/PRKCB/CD3D/NFKBID/CD300A/INPP5D/PIK3CD/BCL2/KLHL6/PTPN2/CD19/CD28/HLA-DQB1/LCK/PDE4B/B…	93		GO:0031901	early endosome membrane	24/1635	149/19717	0.00123784	0.0136163	0.0120349	EHD1/CD274/SNX6/TMEM165/GPNMB/PML/FGD2/RABGEF1/ZFYVE9/NAPEPLD/DTX3L/TMEM184A/ARF6/B2M/SNX20/CD8B/FCGR1B/HLA-C/HLA-E/HLA-G/HLA-F/HLA-H/HLA-A/HLA-B	24		GO:0001653	peptide receptor activity	26/1568	152/17697	0.000834771	0.0149348	0.0135321	CCR6/OGFRL1/CCRL2/CCR2/CXCR4/CCR7/GPR84/CXCR5/CCR5/CCR1/CX3CR1/FPR2/FPR1/CXCR6/CYSLTR1/XCR1/CMKLR1/NLRP6/CCR8/CXCR2/CCR4/GP1BA/CXCR3/FPR3/CRCP/MC1R	26
GO:1903706	regulation of hemopoiesis	118/1574	475/18670	1.14853e-27	1.1395e-25	9.10834e-26	SCIN/CD4/BTK/TYROBP/CD74/RUNX3/EIF2AK2/PRDM1/PRKCQ/SPI1/FCGR2B/TBX21/CNOT4/PTPRC/CYLD/LAG3/FLT3LG/PSME1/TREM2/IL12RB1/OSM/PSMA3/PSME2/NFATC2/RASSF2/CLPTM1/LILRB1/TGFB1/JAK3/GATA3/IL23A/IFNG/PTPN6/CD83/LOX/IL12B/CD86/ZAP70/LOXL3/STAT1/CD2/MPL/CSF3R/CD80/CCR2/SASH3/NCKAP1L/BTN2A2/IRF1/FGL2/LILRB2/LGALS3/CD101/IL2RA/ETS1/TLR4/IRF4/CD27/ITPKB/ZC3H8/TCTA/IL18/ADAM8/CAMK4/UBASH3B/MMP14/SLAMF8/C1QC/RUNX…	118		GO:0098802	plasma membrane receptor complex	40/1635	295/19717	0.00139661	0.0150884	0.0133361	ITGAL/CD79B/CD4/CD6/TSPAN32/APBB1IP/TOLLIP/IL12RB1/CSF2RB/IL2RB/CD40/EBI3/CD79A/PTPN6/ZAP70/ITGA4/IL18RAP/TRAF3/IL2RA/TLR2/ITGB7/ITGAX/CD8A/ITGB2/CD3G/SHANK2/IL23R/TRAT1/SYK/B2M/CD3D/NLGN1/ITGAM/CD8B/TLR1/TLR6/GRIN3A/CD247/CD3E/LYN	40		GO:0061134	peptidase regulator activity	34/1568	219/17697	0.000905786	0.015916	0.0144211	CFLAR/TFPI/BIRC3/CST7/PEBP1/NLRP1/PSME1/SERPIND1/BCL2L13/PSME2/RENBP/PYCARD/CTSH/NOD1/SPOCK2/CTSC/RPS6KA1/RARRES1/SERPINA7/PZP/WFIKKN1/SPINK2/BST2/CASP1/CD27/NLRP12/TNFAIP8/ITIH3/NLRP7/SERPINB9/SPINK6/CARD16/NAIP/CARD17	34
GO:1903555	regulation of tumor necrosis factor superfamily cytokine production	64/1574	163/18670	2.4012e-27	2.34054e-25	1.87085e-25	TYROBP/CYBA/BCL3/PTPRC/GSTP1/IRAK3/TREM2/JAK2/BPI/ACP5/PYCARD/LILRB1/IL27RA/CD33/NOD1/DDX58/IL23A/IFNG/PTPN6/CLEC4A/IL12B/CD86/IFIH1/CD2/SLAMF1/MMP8/TNFAIP3/CD274/TNFRSF8/CCR2/SASH3/GPR18/LBP/PTPN22/HAVCR2/GPNMB/IL10/TLR4/TLR2/ARRB2/TIRAP/ADAM8/GHRL/FCER1G/TLR3/SYK/CYBB/NOD2/NLRC3/CX3CR1/LGALS9/PTAFR/CLEC7A/RASGRP1/TLR1/LILRA5/CARD9/CD47/SPN/SIRPA/HLA-E/LILRA4/LILRA2/MC1R	64		GO:0005798	Golgi-associated vesicle	27/1635	178/19717	0.00160276	0.0170117	0.015036	PKD1/CD74/CLTCL1/CTSZ/CTSC/SCAP/SEC16B/TMED4/B2M/PACS1/HLA-DQB1/BACE1/HLA-DRB1/HLA-DQA1/HLA-DRB5/HLA-DRA/HLA-C/HLA-E/HLA-G/HLA-F/HLA-H/HLA-A/HLA-DPB1/HLA-DPA1/HLA-DQB2/HLA-B/HLA-DQA2	27		GO:0048020	CCR chemokine receptor binding	11/1568	43/17697	0.00102463	0.0176883	0.016027	CCL22/CCL17/CCL24/CCL7/CCL8/STAT1/CCRL2/CCR2/XCL1/XCL2/CCL13	11
GO:0071706	tumor necrosis factor superfamily cytokine production	65/1574	168/18670	2.55696e-27	2.44939e-25	1.95786e-25	TYROBP/CYBA/BCL3/PTPRC/GSTP1/IRAK3/TREM2/JAK2/BPI/ACP5/PYCARD/LILRB1/IL27RA/CD33/NOD1/DDX58/IL23A/IFNG/PTPN6/CLEC4A/IL12B/CD86/IFIH1/CD2/SLAMF1/MMP8/TNFAIP3/CD274/TNFRSF8/CCR2/SASH3/GPR18/LBP/PTPN22/HAVCR2/GPNMB/IL10/TLR4/TLR2/ARRB2/TIRAP/ADAM8/GHRL/FCER1G/TLR3/SYK/CYBB/NOD2/NLRC3/CX3CR1/LGALS9/PTAFR/CLEC7A/RASGRP1/TLR1/TMEM106A/LILRA5/CARD9/CD47/SPN/SIRPA/HLA-E/LILRA4/LILRA2/MC1R	65		GO:0043202	lysosomal lumen	17/1635	95/19717	0.00194401	0.020278	0.017923	CD74/RNASET2/LGMN/MAN2B1/LIPA/MANBA/FASLG/NPC2/CD1E/ATP13A2/SDC3/CTSS/HPSE/FUCA1/TCN2/GM2A/IFI30	17		GO:0005096	GTPase activator activity	40/1568	273/17697	0.00108143	0.0183469	0.0166237	ARAP2/ACAP1/LLGL2/ARHGAP15/ARHGEF1/GMIP/ARHGAP4/RGS1/MYO9B/SH3BP1/RASAL3/ARHGDIB/ARHGAP9/NCKAP1L/PREX1/TBC1D20/ARHGAP22/ARHGEF6/DOCK2/AGAP2/GRTP1/IQGAP1/ARHGAP17/ADPRH/ARHGAP18/RGS10/RGS18/ARHGAP27/RGS12/ABR/ARHGAP35/TBC1D24/ARHGAP25/TAGAP/TBC1D10C/ADAP2/RASA3/ARHGAP30/ARAP1/SIPA1	40
GO:0032649	regulation of interferon-gamma production	50/1574	101/18670	2.67338e-27	2.51751e-25	2.01231e-25	BCL3/IL12RB1/TLR8/PYCARD/LILRB1/IL27RA/EBI3/GATA3/IL23A/IL12B/CD2/CD160/CD274/CCR2/SASH3/CD244/IL1B/CCR7/RIPK3/PTPN22/HAVCR2/IL10/TLR4/IL21/IRF8/XCL1/CD226/IL18/CD96/TNFRSF13C/IL23R/SLAMF6/PGLYRP4/TLR3/LGALS9/LGALS9C/CLEC7A/RASGRP1/PDE4B/ISG15/TLR7/CD47/PDCD1LG2/SIRPA/CD3E/KLRK1/HLA-DPB1/LTA/HLA-DPA1/TNF	50		GO:0031253	cell projection membrane	44/1635	345/19717	0.00280565	0.0282363	0.024957	FGR/PKD1/PLAUR/SLC7A9/PLEKHO1/CD44/FSCN1/SLC46A1/EPB41L3/CDHR5/AKT2/DOCK8/DDX58/PPP1R9B/EHD1/GUCA1B/EPB41L5/PLEK/GRK4/SMO/PDE6B/LCP1/BBS4/SYTL1/FGD2/MSN/TIRAP/IFIT5/NAPEPLD/SHANK2/ARPC2/PLB1/ARF6/P2RY12/TBC1D10C/TSPEAR/AKAP5/PDE6G/PIP5K1C/TMEM17/TRPV1/SLC22A5/AIF1/HLA-G	44		GO:0001540	amyloid-beta binding	16/1568	78/17697	0.00116605	0.0194474	0.0176208	CD74/MSR1/FCGR2B/TREM2/LDLR/LILRB2/ITM2C/TLR4/TLR2/ITGB2/NLGN1/ITGAM/FPR2/C1QA/TLR6/BACE1	16
GO:0045580	regulation of T cell differentiation	58/1574	139/18670	1.53516e-26	1.42155e-24	1.13628e-24	CD74/RUNX3/PRDM1/TBX21/PTPRC/CYLD/LAG3/IL12RB1/NFATC2/CLPTM1/TGFB1/JAK3/GATA3/IL23A/IFNG/CD83/IL12B/CD86/ZAP70/LOXL3/CD2/CD80/CCR2/SASH3/NCKAP1L/BTN2A2/IRF1/FGL2/LILRB2/IL2RA/IRF4/CD27/ITPKB/ZC3H8/IL18/ADAM8/CAMK4/RUNX1/IL23R/NLRP3/CTLA4/IL15/SYK/NFKBID/LGALS9/RASGRP1/PTPN2/ZNF683/CD28/EGR3/SOCS1/LILRB4/TNFRSF18/ADA/CARD11/CR1/HLA-DOA/HLA-G	58		GO:0001931	uropod	5/1635	13/19717	0.00284697	0.0282363	0.024957	SELPLG/PSTPIP1/MSN/PIP5K1C/SPN	5		GO:1990404	protein ADP-ribosylase activity	6/1568	15/17697	0.0011882	0.0194865	0.0176563	PARP3/PARP12/PARP16/PARP8/PARP14/PARP15	6
GO:0001906	cell killing	64/1574	168/18670	1.80592e-26	1.64487e-24	1.31478e-24	TYROBP/SLAMF7/STAP1/FCGR2B/PVR/CD5L/PTPRC/LAG3/ICAM1/UNC13D/IL12RB1/APOL1/GZMB/CORO1A/CTSH/FCER2/LILRB1/CTSC/CRTAM/IL23A/IFNG/PTPN6/IL12B/GNLY/IL18RAP/CD160/RIPK3/HAVCR2/IL21/ARRB2/VAV1/XCL1/CD226/IL18/CD1C/CD1B/CD1E/IL23R/SLAMF6/PGLYRP4/SYK/B2M/LGALS9/ITGAM/SERPINB9/CLEC7A/RASGRP1/F2/PRF1/CCL13/SH2D1A/NCR1/GZMM/CR1L/NCR3/HLA-C/HLA-E/HLA-G/HLA-F/HLA-H/HLA-A/KLRK1/HLA-B/CLEC12B	64		GO:0031254	cell trailing edge	5/1635	13/19717	0.00284697	0.0282363	0.024957	SELPLG/PSTPIP1/MSN/PIP5K1C/SPN	5		GO:0019903	protein phosphatase binding	24/1568	140/17697	0.00125708	0.0202782	0.0183736	CD22/MVP/KCNQ1/SLC9A1/CSK/KCNN4/LILRB1/CD33/JAK3/PPP1R9B/STAT1/LILRB2/TRAF3/LGALS3/IQGAP1/SH3RF2/FCRL3/BCL2/AKAP5/CSF1R/LCK/SIRPA/GRIN3A/CLEC12B	24
GO:0002822	regulation of adaptive immune response based on somatic recombination of immune receptors built from immunoglobulin superfamily domains	59/1574	145/18670	2.79969e-26	2.50888e-24	2.00541e-24	CD4/BTK/WAS/TNFRSF1B/PARP3/PRKCQ/FCGR2B/PVR/TBX21/PTPRC/IL12RB1/CD40/TNFSF13B/FCER2/LILRB1/IL27RA/CLC/TGFB1/JAK3/GATA3/IL23A/PTPN6/IL12B/LOXL3/TNFAIP3/CD274/CD80/CCR2/SASH3/IL1B/RIPK3/RSAD2/HAVCR2/IL10/XCL1/CD226/IL18/CD1C/CD1B/CD1E/FCER1G/TNFRSF13C/TNFSF13/IL23R/NLRP3/B2M/NFKBID/CD28/ADA/CR1/HLA-C/HLA-E/HLA-G/HLA-F/HLA-H/HLA-A/LTA/TNF/HLA-B	59		GO:0008305	integrin complex	8/1635	31/19717	0.00307168	0.029571	0.0261367	ITGAL/TSPAN32/ITGA4/ITGB7/ITGAX/ITGB2/ITGAM/LYN	8		GO:0005035	death receptor activity	5/1568	11/17697	0.00158948	0.0252266	0.0228572	TNFRSF1B/TNFRSF14/TNFRSF4/TNFRSF18/TNFRSF25	5
GO:0002446	neutrophil mediated immunity	119/1574	499/18670	3.41733e-26	3.01376e-24	2.40897e-24	FGR/ITGAL/MMP25/PLAUR/TYROBP/ALOX5/MVP/RNASET2/CD44/TNFRSF1B/CYBA/CNN2/WDR1/STK10/TOLLIP/PTPRC/GSTP1/FCN1/UNC13D/MMP9/CTSZ/SIRPB1/BPI/COTL1/PYCARD/CTSH/MAN2B1/CD33/SIGLEC5/IMPDH1/NFKB1/MANBA/CTSC/TCIRG1/BIN2/LTA4H/PTPN6/GCA/CD58/PADI2/MMP8/LRMP/NPC2/HVCN1/ARHGAP9/NCKAP1L/TNFAIP6/ATP8A1/FGL2/CD68/SIGLEC9/BST2/GMFG/LILRB2/LGALS3/CHIT1/PRAM1/AMPD3/DOCK2/OSTF1/TLR2/GLIPR1/GPR84/RHOF/IQGAP1/ITGAX/TMC6…	119		GO:0030135	coated vesicle	38/1635	289/19717	0.00311582	0.029571	0.0261367	CD4/CD74/CLTCL1/UNC13D/AP1B1/CTSZ/CTSC/SCAP/SEC16B/LDLR/FCHO1/NECAP2/TMED4/CD3G/CTLA4/B2M/CD3D/RGS19/PACS1/HLA-DQB1/FZD2/HLA-DRB1/HLA-DQA1/FCGR1B/HLA-DRB5/HLA-DRA/HLA-C/HLA-E/HLA-G/HLA-F/DENND1C/HLA-H/HLA-A/HLA-DPB1/HLA-DPA1/HLA-DQB2/HLA-B/HLA-DQA2	38		GO:0019200	carbohydrate kinase activity	7/1568	21/17697	0.00161525	0.0252286	0.022859	PFKP/XYLB/GALK1/NAGK/HK1/GALK2/HK3	7
GO:0045089	positive regulation of innate immune response	101/1574	381/18670	3.56027e-26	3.09076e-24	2.47052e-24	BTK/FYN/POLR3B/BIRC3/TNIP3/CYBA/PVR/ICAM3/CYLD/FCN1/LAG3/IRAK3/CD209/NLRC4/PSME1/PSMA3/LGMN/PSME2/HCK/TLR8/PYCARD/NOD1/DDX58/DHX58/NFKB1/CRTAM/UNC93B1/CLEC4A/IL12B/IFIH1/IL18RAP/CD160/TNFAIP3/ZBP1/IRF1/NR1D1/LBP/TRAF3/RFTN1/CLEC10A/PTPN22/RSAD2/HAVCR2/TLR4/IRF4/TLR2/DDX60/PARP9/IL21/NLRC5/ARRB2/VAV1/PRKACB/TIRAP/CD226/ADAM8/GBP5/FCER1G/ITGB2/NLRX1/FCRL3/SLAMF6/CTSS/PGLYRP4/MNDA/PYHIN1/IFI16/AIM2/…	101		GO:0035578	azurophil granule lumen	16/1635	91/19717	0.00312817	0.029571	0.0261367	RNASET2/TOLLIP/UNC13D/BPI/PYCARD/MAN2B1/IMPDH1/CTSC/GCA/PADI2/NPC2/PLAC8/MNDA/FABP5/FUCA1/GM2A	16		GO:0042379	chemokine receptor binding	14/1568	66/17697	0.00165621	0.0254642	0.0230725	CCL22/CCL17/CCL24/CCL7/CCL8/STAT1/CCRL2/CCR2/CXCL9/XCL1/XCL2/CXCL10/CXCL11/CCL13	14
GO:0001910	regulation of leukocyte mediated cytotoxicity	43/1574	78/18670	3.69247e-26	3.15621e-24	2.52284e-24	TYROBP/STAP1/FCGR2B/PVR/PTPRC/LAG3/ICAM1/IL12RB1/LILRB1/CRTAM/IL23A/IL12B/IL18RAP/CD160/RIPK3/HAVCR2/IL21/ARRB2/VAV1/XCL1/CD226/CD1C/CD1B/CD1E/IL23R/SLAMF6/B2M/LGALS9/ITGAM/SERPINB9/RASGRP1/SH2D1A/NCR1/NCR3/HLA-C/HLA-E/HLA-G/HLA-F/HLA-H/HLA-A/KLRK1/HLA-B/CLEC12B	43		GO:0044853	plasma membrane raft	18/1635	109/19717	0.00362976	0.0337847	0.0298611	TFPI/LCP2/ATP1B3/JAK2/HMOX1/MLC1/HCK/SELPLG/FASLG/SMO/CD8A/MS4A1/ITGB2/STIM1/P2RY12/ITGAM/NOS1AP/CD177	18		GO:1901981	phosphatidylinositol phosphate binding	26/1568	161/17697	0.00196524	0.0297507	0.0269564	SCIN/BTK/ARAP2/KCNQ1/DAPP1/SLC9A1/NCF4/PLEKHA4/PLEK/PLEKHA3/ARHGAP9/KCNJ2/MYO1G/FCHSD2/IQGAP1/FGD2/TIRAP/NCF1/ATP13A2/SAP30L/SNX20/GSDMA/PLEKHA2/ADAP2/ARAP1/DENND1C	26
GO:0002283	neutrophil activation involved in immune response	117/1574	488/18670	5.55313e-26	4.67473e-24	3.73663e-24	FGR/ITGAL/MMP25/PLAUR/TYROBP/ALOX5/MVP/RNASET2/CD44/TNFRSF1B/CYBA/CNN2/STK10/TOLLIP/PTPRC/GSTP1/FCN1/UNC13D/MMP9/CTSZ/SIRPB1/BPI/COTL1/PYCARD/CTSH/MAN2B1/CD33/SIGLEC5/IMPDH1/NFKB1/MANBA/CTSC/TCIRG1/BIN2/LTA4H/PTPN6/GCA/CD58/PADI2/MMP8/LRMP/NPC2/HVCN1/ARHGAP9/NCKAP1L/TNFAIP6/ATP8A1/FGL2/CD68/SIGLEC9/BST2/GMFG/LILRB2/LGALS3/CHIT1/PRAM1/AMPD3/DOCK2/OSTF1/TLR2/GLIPR1/GPR84/RHOF/IQGAP1/ITGAX/TMC6/TRPM…	117		GO:0001726	ruffle	25/1635	172/19717	0.00416226	0.0381541	0.033723	FGR/PLEKHO1/CAPG/FSCN1/AKT2/COBL/DDX58/PPP1R9B/EPB41L5/WIPF1/PLEK/FGD3/LCP1/IQGAP1/FGD2/TIRAP/IFIT5/SAMSN1/S100B/S100A11/ARF6/TLN2/PIP5K1C/MYO5A/AIF1	25		GO:0003950	NAD+ ADP-ribosyltransferase activity	7/1568	22/17697	0.00218972	0.0326468	0.0295805	PARP3/PARP12/PARP9/PARP16/PARP8/PARP14/PARP15	7
GO:0002285	lymphocyte activation involved in immune response	66/1574	181/18670	5.63924e-26	4.67636e-24	3.73794e-24	ITGAL/PARP3/BCL3/FCGR2B/TBX21/APBB1IP/PTPRC/ICAM1/UNC13D/IL12RB1/MFNG/CD40/CD40LG/CORO1A/LILRB1/IL27RA/TGFB1/JAK3/LFNG/GATA3/IL23A/IFNG/AICDA/CCR6/IL12B/CD86/LOXL3/TNFSF18/CD80/CD244/LY9/FGL2/LGALS3/CD180/HAVCR2/DOCK10/LCP1/IL10/TLR4/IRF4/DOCK11/IL18/BATF/CD1C/FCER1G/TNFSF13/IL23R/NLRP3/SLAMF6/PGLYRP4/EOMES/CLEC4E/CLEC4D/NFKBID/LGALS9/GPR183/PTGER4/GAPT/ZNF683/CD19/CD28/SEMA4A/ADA/SPN/HLA-F/HLA-D…	66		GO:0035580	specific granule lumen	12/1635	62/19717	0.00445529	0.0402018	0.0355328	CNN2/TOLLIP/CTSZ/BPI/NFKB1/PTPN6/MMP8/CHIT1/DOCK2/B2M/OSCAR/HPSE	12		GO:0050664	oxidoreductase activity, acting on NAD(P)H, oxygen as acceptor	6/1568	17/17697	0.00251714	0.0365672	0.0331327	CYBA/CYB5R4/NCF2/MICAL1/NCF1/CYBB	6
GO:0031343	positive regulation of cell killing	40/1574	68/18670	6.54485e-26	5.34753e-24	4.27442e-24	TYROBP/STAP1/PVR/CD5L/PTPRC/LAG3/IL12RB1/FCER2/CRTAM/IL23A/IFNG/IL12B/IL18RAP/CD160/IL21/VAV1/XCL1/CD226/CD1C/CD1B/CD1E/IL23R/SLAMF6/PGLYRP4/SYK/B2M/ITGAM/CLEC7A/RASGRP1/PRF1/SH2D1A/NCR3/HLA-C/HLA-E/HLA-G/HLA-F/HLA-H/HLA-A/KLRK1/HLA-B	40		GO:0036019	endolysosome	6/1635	20/19717	0.00451854	0.0402018	0.0355328	LGMN/TLR8/LDLR/CTSS/TLR3/TLR7	6		GO:0033691	sialic acid binding	5/1568	12/17697	0.002527	0.0365672	0.0331327	CD22/FCN1/CD33/ST8SIA4/SIGLEC11	5
GO:0042113	B cell activation	89/1574	310/18670	7.36719e-26	5.93219e-24	4.74175e-24	CD38/CD79B/BTK/TYROBP/CD22/CD74/POU2F2/PARP3/HDAC9/BCL3/FCGR2B/TBX21/PTPRC/CYLD/LAT2/MFNG/CD40/SLA2/NFATC2/CD40LG/TNFSF13B/LYL1/IL27RA/TGFB1/CD79A/JAK3/LFNG/TCIRG1/PTPN6/AICDA/CCR6/ZAP70/ITGA4/TNFAIP3/FLT3/SASH3/LAX1/POLM/NCKAP1L/CD70/IGLL1/BST2/CD180/DOCK10/IL10/TLR4/IL21/CD27/DOCK11/TIRAP/BANK1/CMTM7/SAMSN1/BATF/MS4A1/MMP14/SLAMF8/TNFRSF13C/CXCR5/FCRL3/IKZF3/TNFSF13/VCAM1/FCRL1/MNDA/CTLA4/SYK/P…	89		GO:0019897	extrinsic component of plasma membrane	24/1635	165/19717	0.00487531	0.0423184	0.0374036	FGR/MATK/FYN/CDH10/GNA15/CYLD/FCN1/RGS1/HCK/PLEKHA4/GNAI2/CDHR3/BLK/IQGAP1/SYTL1/STAC/SCUBE1/SYTL3/GNGT2/LCK/STAC3/GNG2/CNR2/LYN	24		GO:0038024	cargo receptor activity	16/1568	85/17697	0.00296278	0.0422519	0.0382834	STAB1/CD6/MSR1/CD5L/LGALS3BP/CD5/LOXL3/LDLR/ITGB2/FOLR2/ITGAM/FPR2/CD163/CD163L1/APOBR/LRP10	16
GO:0042102	positive regulation of T cell proliferation	47/1574	95/18670	1.00383e-25	7.96753e-24	6.36865e-24	CD4/CD6/PRKCQ/PTPRC/CD209/IL12RB1/CD40LG/TNFSF13B/CORO1A/PYCARD/RASAL3/EBI3/JAK3/IL23A/IL12B/CD86/ZAP70/CD274/CD80/CCR2/SASH3/NCKAP1L/IL1B/CD70/LILRB2/IL2RA/HAVCR2/IL21/XCL1/IL18/TNFRSF13C/IL23R/VCAM1/IL15/SYK/CCDC88B/LGALS9/CD28/CLECL1/PDCD1LG2/CARD11/CD3E/AIF1/HLA-E/HLA-DPB1/HLA-DPA1/HLA-DMB	47		GO:1904724	tertiary granule lumen	11/1635	55/19717	0.00489634	0.0423184	0.0374036	CNN2/MMP9/CTSH/LTA4H/PTPN6/MMP8/TNFAIP6/CHIT1/CTSS/B2M/OSCAR	11		GO:0008009	chemokine activity	11/1568	49/17697	0.00317287	0.0442638	0.0401064	CCL22/CCL17/CCL24/CCL7/CCL8/CXCL9/XCL1/XCL2/CXCL10/CXCL11/CCL13	11
GO:0043312	neutrophil degranulation	116/1574	485/18670	1.13974e-25	8.91887e-24	7.12908e-24	FGR/ITGAL/MMP25/PLAUR/TYROBP/ALOX5/MVP/RNASET2/CD44/TNFRSF1B/CYBA/CNN2/STK10/TOLLIP/PTPRC/GSTP1/FCN1/UNC13D/MMP9/CTSZ/SIRPB1/BPI/COTL1/PYCARD/CTSH/MAN2B1/CD33/SIGLEC5/IMPDH1/NFKB1/MANBA/CTSC/TCIRG1/BIN2/LTA4H/PTPN6/GCA/CD58/PADI2/MMP8/LRMP/NPC2/HVCN1/ARHGAP9/NCKAP1L/TNFAIP6/ATP8A1/FGL2/CD68/SIGLEC9/BST2/GMFG/LILRB2/LGALS3/CHIT1/PRAM1/AMPD3/DOCK2/OSTF1/TLR2/GLIPR1/GPR84/RHOF/IQGAP1/ITGAX/TMC6/TRPM…	116		GO:0043020	NADPH oxidase complex	5/1635	15/19717	0.00577485	0.0492082	0.0434933	CYBA/NCF4/NCF2/NCF1/CYBB	5		GO:0060589	nucleoside-triphosphatase regulator activity	46/1568	344/17697	0.00319383	0.0442638	0.0401064	WAS/ARAP2/ATP1B3/ACAP1/LLGL2/ARHGAP15/ARHGEF1/GMIP/ARHGAP4/RGS1/MYO9B/SH3BP1/RASAL3/ARHGDIB/ARHGAP9/NCKAP1L/PREX1/TBC1D20/ARHGAP22/ARHGEF6/DOCK2/AGAP2/GRTP1/IQGAP1/ARHGAP17/ADPRH/ARHGAP18/RGS10/RGS18/ARHGAP27/RGS12/ABR/ARHGAP35/RALGDS/TBC1D24/ARHGAP25/TAGAP/RHOH/TBC1D10C/ADAP2/RASA3/ARHGAP30/ARAP1/SIRPA/SIPA1/GPSM3	46
GO:0032640	tumor necrosis factor production	62/1574	163/18670	1.22232e-25	9.43223e-24	7.53942e-24	TYROBP/CYBA/BCL3/PTPRC/GSTP1/IRAK3/TREM2/JAK2/BPI/ACP5/PYCARD/LILRB1/IL27RA/CD33/NOD1/DDX58/IL23A/IFNG/PTPN6/CLEC4A/IL12B/IFIH1/CD2/SLAMF1/MMP8/TNFAIP3/TNFRSF8/CCR2/SASH3/GPR18/LBP/PTPN22/HAVCR2/GPNMB/IL10/TLR4/TLR2/ARRB2/TIRAP/GHRL/FCER1G/TLR3/SYK/CYBB/NOD2/NLRC3/CX3CR1/LGALS9/PTAFR/CLEC7A/RASGRP1/TLR1/TMEM106A/LILRA5/CARD9/CD47/SPN/SIRPA/HLA-E/LILRA4/LILRA2/MC1R	62		GO:0019898	extrinsic component of membrane	36/1635	295/19717	0.0125117	0.105133	0.0929235	FGR/MATK/FYN/PLAUR/CDH10/GNA15/CYLD/FCN1/RGS1/SLA2/HCK/PLEKHA4/COQ5/GNAI2/CDHR3/BLK/PML/IQGAP1/PIK3R5/SYTL1/STAC/JAKMIP1/NCF1/SCUBE1/SYTL3/GNGT2/COQ7/GFRA2/PIK3CD/SNX33/LCK/SOCS1/STAC3/GNG2/CNR2/LYN	36		GO:0042169	SH2 domain binding	9/1568	36/17697	0.00342507	0.0468093	0.0424128	LAT2/JAK2/LILRB1/PTPN6/LAX1/SIT1/SIGLEC10/SYK/LCK	9
GO:0032680	regulation of tumor necrosis factor production	61/1574	160/18670	2.61041e-25	1.98677e-23	1.58808e-23	TYROBP/CYBA/BCL3/PTPRC/GSTP1/IRAK3/TREM2/JAK2/BPI/ACP5/PYCARD/LILRB1/IL27RA/CD33/NOD1/DDX58/IL23A/IFNG/PTPN6/CLEC4A/IL12B/IFIH1/CD2/SLAMF1/MMP8/TNFAIP3/TNFRSF8/CCR2/SASH3/GPR18/LBP/PTPN22/HAVCR2/GPNMB/IL10/TLR4/TLR2/ARRB2/TIRAP/GHRL/FCER1G/TLR3/SYK/CYBB/NOD2/NLRC3/CX3CR1/LGALS9/PTAFR/CLEC7A/RASGRP1/TLR1/LILRA5/CARD9/CD47/SPN/SIRPA/HLA-E/LILRA4/LILRA2/MC1R	61		GO:0031252	cell leading edge	46/1635	403/19717	0.016795	0.139191	0.123026	FGR/PLEKHO1/CD44/CAPG/FSCN1/APBB1IP/EPB41L3/SLC9A1/SH3BP1/CORO1A/AKT2/COBL/LIMK1/DOCK8/DDX58/ABI3/PPP1R9B/EPB41L5/WIPF1/PLEK/CXCR4/FGD3/RAC2/ARHGEF6/LCP1/MYO1G/PSTPIP1/IQGAP1/FGD2/DGKZ/TIRAP/PTPRO/IFIT5/SAMSN1/S100B/S100A11/ARPC2/ARF6/TLN2/AKAP5/PIP5K1C/EVL/TRPV1/MYO5A/AIF1/CD177	46		GO:0043325	phosphatidylinositol-3,4-bisphosphate binding	8/1568	30/17697	0.00371029	0.0500127	0.0453154	DAPP1/PLEKHA4/PLEK/MYO1G/FCHSD2/NCF1/PLEKHA2/ADAP2	8
GO:0002705	positive regulation of leukocyte mediated immunity	55/1574	133/18670	5.30452e-25	3.98269e-23	3.18347e-23	FGR/BTK/PVR/TBX21/PTPRC/LAG3/IL12RB1/CD40/FCER2/TGFB1/DDX58/GATA3/CRTAM/IL23A/IL12B/IL18RAP/CD160/SASH3/IL1B/RSAD2/IL21/VAV1/XCL1/CD226/IL18/CD1C/CD1B/CD1E/FCER1G/ITGB2/TNFSF13/IL23R/NLRP3/SLAMF6/SYK/B2M/NOD2/PTAFR/ITGAM/RASGRP1/CD28/SH2D1A/SH2D1B/NCR3/HLA-C/HLA-E/HLA-G/HLA-F/CD177/HLA-H/HLA-A/KLRK1/LTA/TNF/HLA-B	55		GO:0031904	endosome lumen	7/1635	34/19717	0.019617	0.160382	0.141756	JAK2/LGMN/CTSH/IL12B/CTSS/B2M/PRF1	7		GO:0002020	protease binding	21/1568	128/17697	0.00420179	0.055238	0.0500498	CFLAR/RFFL/DERL3/PYCARD/TNFAIP3/CD70/PZP/LDLR/STIM1/NLRP7/SERPINB9/BCL2/THAP5/CD28/SELL/RYR1/CARD16/CD177/TNF/INSL3/CARD17	21
GO:0050707	regulation of cytokine secretion	70/1574	210/18670	8.78159e-25	6.5054e-23	5.19993e-23	FGR/NLRP2/TNFRSF1B/HDAC9/FCGR2B/FCN1/NLRP1/OSM/TLR8/PYCARD/LILRB1/IL27RA/DDX58/GATA3/CRTAM/IFNG/IFIH1/CD58/CD2/GBP1/CD160/MMP8/TNFAIP3/CD274/CD244/SRGN/BTN2A2/IL1B/CCR7/PTPN22/HAVCR2/IL10/TLR4/TLR2/CASP1/PML/NLRP12/BANK1/RABGEF1/HK1/GHRL/TNFRSF14/NLRP3/AIM2/CD200R1/SYK/CLEC4E/NOD2/NLRP7/LGALS9/PYDC1/PTGER4/LGALS9C/RASGRP1/TLR1/TLR6/IL17RA/CSF1R/SOCS1/TNFRSF4/LILRA5/CARD16/AIF1/TMSB4X/IGHD/TNF/LIL…	70		GO:0035577	azurophil granule membrane	10/1635	58/19717	0.0199226	0.160709	0.142045	MANBA/LRMP/ATP8A1/CD68/BST2/GLIPR1/FPR1/C3AR1/HLA-H/NFAM1	10		GO:0030674	protein binding, bridging	26/1568	170/17697	0.00421021	0.055238	0.0500498	SH2D2A/STAP1/BCL3/FSCN1/ARHGAP4/SLC9A1/NEFH/GRAP2/SLA2/MLPH/OPTN/SH3BGRL/TRIM22/FCRL2/DOK2/TIRAP/SLA/TRAT1/SPSB1/SH2B1/CD28/SH2D1A/ADAP2/SH2D1B/LAT/EVPLL	26
GO:0051250	negative regulation of lymphocyte activation	57/1574	146/18670	2.39612e-24	1.75169e-22	1.40017e-22	BTK/TYROBP/CD74/RUNX3/PARP3/FCGR2B/TBX21/LAG3/SLA2/LILRB1/TGFB1/JAK3/PTPN6/CD86/LOXL3/PLA2G2D/TNFAIP3/CD274/CD80/LAX1/BTN2A2/IRF1/FGL2/LILRB2/IDO1/LGALS3/PTPN22/IL2RA/HAVCR2/GPNMB/IL10/XCL1/ZC3H8/BANK1/SAMSN1/VSIG4/TNFRSF14/RUNX1/TNFAIP8L2/PGLYRP4/MNDA/CTLA4/NFKBID/CD300A/INPP5D/LGALS9/LGALS9C/PTPN2/TIGIT/SOCS1/SPN/PDCD1LG2/LST1/HLA-G/HLA-F/TNFRSF13B/LYN	57		GO:0030990	intraciliary transport particle	6/1635	27/19717	0.0209607	0.166858	0.14748	IFT88/IFT57/WDR19/IFT122/IFT140/TRAF3IP1	6		GO:0045309	protein phosphorylated amino acid binding	11/1568	51/17697	0.0044045	0.0570267	0.0516706	FGR/STAP1/PTPN3/HCK/PTPN6/CBLB/ZAP70/VAV1/SAMSN1/SYK/LCK	11
GO:0046634	regulation of alpha-beta T cell activation	45/1574	93/18670	3.60545e-24	2.60154e-22	2.07948e-22	RUNX3/PRDM1/PRKCQ/TBX21/PTPRC/IL12RB1/LILRB1/RASAL3/EBI3/JAK3/GATA3/IL23A/IFNG/CD83/IL12B/CD86/ZAP70/LOXL3/CD160/CD274/CD80/MAPK8IP1/CCR2/SASH3/NCKAP1L/IRF1/IRF4/XCL1/ITPKB/IL18/TNFRSF14/RUNX1/IL23R/NLRP3/SYK/NFKBID/CD300A/LGALS9/LGALS9C/ZNF683/CD28/SOCS1/ADA/CD3E/HLA-E	45		GO:0005802	trans-Golgi network	29/1635	236/19717	0.0212613	0.167053	0.147652	LAP3/BAIAP3/CD74/CLTCL1/AP1B1/ATP7B/OPTN/RAB38/ATP8A1/TMEM165/PI4K2A/ATP9B/PLD4/CHST2/HLA-DQB1/AP1S2/CALN1/BACE1/ARAP1/GCNT1/HLA-DRB1/HLA-DQA1/HLA-DRB5/HLA-DRA/COG8/HLA-DPB1/HLA-DPA1/HLA-DQB2/HLA-DQA2	29		GO:0005070	SH3/SH2 adaptor activity	11/1568	52/17697	0.00514853	0.0657942	0.0596146	SH2D2A/STAP1/ARHGAP4/GRAP2/SLA2/SH3BGRL/FCRL2/SLA/CD28/SH2D1A/LAT	11
GO:0042108	positive regulation of cytokine biosynthetic process	38/1574	67/18670	7.01349e-24	4.99576e-22	3.99324e-22	CD4/TYROBP/CD74/PRKCQ/BCL3/PTPRC/JAK2/HMOX1/TLR8/EBI3/IFNG/IL12B/CD86/TNFRSF8/CD80/CCR2/IRF1/IL1B/LBP/TLR4/IRF4/IL21/TIRAP/TNFRSF13C/TLR3/SYK/CYBB/PTAFR/CLEC7A/TLR1/TLR6/CD28/TLR7/SPN/CARD11/CD3E/LTB/TNF	38		GO:0030136	clathrin-coated vesicle	24/1635	188/19717	0.0226043	0.172957	0.15287	CD4/CD74/CLTCL1/UNC13D/AP1B1/LDLR/FCHO1/NECAP2/CD3G/CTLA4/CD3D/RGS19/HLA-DQB1/FZD2/HLA-DRB1/HLA-DQA1/FCGR1B/HLA-DRB5/HLA-DRA/DENND1C/HLA-DPB1/HLA-DPA1/HLA-DQB2/HLA-DQA2	24		GO:0016810	hydrolase activity, acting on carbon-nitrogen (but not peptide) bonds	20/1568	123/17697	0.00568177	0.0716777	0.0649455	HDAC9/MTHFD2/APOBEC3H/AICDA/PADI2/ZBP1/APOBEC3A/APOBEC3F/AMPD3/CD101/DDAH1/NIT1/PGLYRP4/SAP30L/ADAL/AFMID/ADA/APOBEC3G/APOBEC3D/APOBEC3C	20
GO:0050777	negative regulation of immune response	57/1574	150/18670	1.18978e-23	8.36759e-22	6.68842e-22	PARP3/CD84/FCGR2B/TBX21/PTPRC/IRAK3/HMOX1/SAMHD1/LILRB1/IL27RA/TGFB1/JAK3/DHX58/PTPN6/IL12B/LOXL3/CD160/TNFAIP3/CCR2/NMI/FGL2/BST2/LGALS3/IL2RA/HAVCR2/TRAFD1/IL10/NLRC5/ARRB2/XCL1/CD96/RABGEF1/SAMSN1/VSIG4/TNFRSF14/SLAMF8/ABR/NLRX1/PGLYRP4/IFI16/CTLA4/CD300A/NLRC3/INPP5D/LGALS9/SERPINB9/PARP14/NLRP6/PTPN2/PDCD1/CR1/HLA-E/HLA-G/HLA-F/TNF/LYN/CLEC12B	57		GO:0005938	cell cortex	36/1635	308/19717	0.0229449	0.172957	0.15287	SCIN/WAS/WDR1/LLGL2/ACTB/MYO9B/SH3BP1/CTSZ/CORO1A/COTL1/RASAL3/AKT2/COBL/BIN2/CYTIP/MLPH/WIPF1/PARD6B/GRK4/GMFG/ERMN/GYPC/RHOF/BSN/ARF6/STIM1/OR2C1/RHOH/BFSP2/RHOG/HCLS1/FMNL1/TNFAIP2/FNBP1/RYR1/FCHSD1	36		GO:0005547	phosphatidylinositol-3,4,5-trisphosphate binding	9/1568	39/17697	0.00606004	0.075482	0.0683925	BTK/ARAP2/DAPP1/ARHGAP9/MYO1G/FCHSD2/IQGAP1/ADAP2/ARAP1	9
GO:0002708	positive regulation of lymphocyte mediated immunity	47/1574	105/18670	2.4021e-23	1.65727e-21	1.3247e-21	BTK/PVR/TBX21/PTPRC/LAG3/IL12RB1/CD40/FCER2/TGFB1/GATA3/CRTAM/IL23A/IL12B/IL18RAP/CD160/SASH3/IL1B/RSAD2/IL21/VAV1/XCL1/CD226/IL18/CD1C/CD1B/CD1E/FCER1G/TNFSF13/IL23R/NLRP3/SLAMF6/B2M/RASGRP1/CD28/SH2D1A/SH2D1B/NCR3/HLA-C/HLA-E/HLA-G/HLA-F/HLA-H/HLA-A/KLRK1/LTA/TNF/HLA-B	47		GO:0016235	aggresome	8/1635	43/19717	0.0233358	0.172957	0.15287	FGR/PRKCQ/STRADB/RNF32/TRIM66/SLFN11/SFMBT2/UBD	8		GO:0051015	actin filament binding	28/1568	198/17697	0.00906508	0.1115	0.101028	SCIN/GAS7/WAS/CAPG/WDR1/FSCN1/CAMSAP3/CORO1A/COTL1/MYH14/PPP1R9B/WIPF1/ARPC1B/MICAL1/VILL/LCP1/ERMN/PSTPIP1/ESPNL/ZNF185/ARPC2/TLN2/IGSF22/HCLS1/FMNL1/MYO5A/RCSD1/AIF1	28
GO:0042089	cytokine biosynthetic process	51/1574	123/18670	2.41611e-23	1.65727e-21	1.3247e-21	CD4/TYROBP/CD74/PRKCQ/BCL3/PTPRC/LAG3/JAK2/HMOX1/TLR8/LILRB1/EBI3/NOD1/GATA3/NFKB1/IFNG/IL12B/CD86/TNFRSF8/CD80/CCR2/NMI/IRF1/IL1B/LBP/IL10/TLR4/IRF4/IL21/NLRP12/TIRAP/IL18/GHRL/TNFRSF13C/TLR3/SYK/CYBB/CX3CR1/INPP5D/PTAFR/CLEC7A/TLR1/TLR6/CD28/CARD9/TLR7/SPN/CARD11/CD3E/LTB/TNF	51		GO:0005767	secondary lysosome	4/1635	14/19717	0.0240138	0.172957	0.15287	NCF4/NCF2/ADAM8/NCF1	4		GO:0001530	lipopolysaccharide binding	8/1568	35/17697	0.0100417	0.121988	0.110531	CD6/TREM2/BPI/LBP/TLR4/TLR2/PTAFR/F2	8
GO:0042035	regulation of cytokine biosynthetic process	49/1574	114/18670	2.56315e-23	1.73669e-21	1.38818e-21	CD4/TYROBP/CD74/PRKCQ/BCL3/PTPRC/LAG3/JAK2/HMOX1/TLR8/LILRB1/EBI3/GATA3/NFKB1/IFNG/IL12B/CD86/TNFRSF8/CD80/CCR2/NMI/IRF1/IL1B/LBP/IL10/TLR4/IRF4/IL21/NLRP12/TIRAP/GHRL/TNFRSF13C/TLR3/SYK/CYBB/CX3CR1/INPP5D/PTAFR/CLEC7A/TLR1/TLR6/CD28/CARD9/TLR7/SPN/CARD11/CD3E/LTB/TNF	49		GO:0031089	platelet dense granule lumen	4/1635	14/19717	0.0240138	0.172957	0.15287	APOH/LGALS3BP/ITIH3/CTSW	4		GO:0004175	endopeptidase activity	52/1568	427/17697	0.0116502	0.138118	0.125145	CASP10/CFLAR/MMP25/MBTPS2/HGF/ADAM28/F7/GZMH/GZMB/PSMA3/LGMN/MMP9/CTSZ/PYCARD/CTSH/CLC/CTSC/GZMK/TPSG1/MMP8/PCSK2/F10/OSGEPL1/ADAMDEC1/ADAM19/USP30/CASP1/CASP5/REN/GZMA/ADAM8/ADAMTS3/MMP14/ACE/USP41/CTSS/CASP7/HTRA4/PYDC1/CTSW/NRIP3/TMPRSS9/F2/USP18/LMLN/BACE1/CASP4/GZMM/CFD/PSMB8/PSMB10/PSMB9	52
GO:0042107	cytokine metabolic process	51/1574	124/18670	3.77445e-23	2.52661e-21	2.01958e-21	CD4/TYROBP/CD74/PRKCQ/BCL3/PTPRC/LAG3/JAK2/HMOX1/TLR8/LILRB1/EBI3/NOD1/GATA3/NFKB1/IFNG/IL12B/CD86/TNFRSF8/CD80/CCR2/NMI/IRF1/IL1B/LBP/IL10/TLR4/IRF4/IL21/NLRP12/TIRAP/IL18/GHRL/TNFRSF13C/TLR3/SYK/CYBB/CX3CR1/INPP5D/PTAFR/CLEC7A/TLR1/TLR6/CD28/CARD9/TLR7/SPN/CARD11/CD3E/LTB/TNF	51		GO:0034362	low-density lipoprotein particle	4/1635	14/19717	0.0240138	0.172957	0.15287	MSR1/LDLR/PLA2G7/APOBR	4		GO:0005543	phospholipid binding	52/1568	427/17697	0.0116502	0.138118	0.125145	SCIN/BAIAP3/BTK/STAP1/ARAP2/KCNQ1/DGKA/DAPP1/PEBP1/SLC9A1/APOH/TREM2/NCF4/PLTP/PLEKHA4/BIN2/PLEK/PLEKHA3/PLA2G4A/PLA2G2D/ARHGAP9/KCNJ2/PREX1/CPNE5/F10/SNX6/FCHO1/MYO1G/FCHSD2/IQGAP1/PLA2G7/FGD2/TIRAP/ZFYVE9/NCF1/ATP13A2/ARHGAP35/SAP30L/SYTL3/SNX20/CD300A/GSDMA/PTAFR/PLEKHA2/RASGRP1/SNX33/ADAP2/CD300LF/ARAP1/PLA2G2A/TRPV1/DENND1C	52
GO:0032635	interleukin-6 production	58/1574	161/18670	1.12633e-22	7.44984e-21	5.95485e-21	TYROBP/CD74/HGF/CYBA/IRAK3/TREM2/BPI/TLR8/PYCARD/CSK/IL27RA/NOD1/DDX58/PTPN6/IFIH1/IL18RAP/SLAMF1/MMP8/TNFAIP3/NCKAP1L/IL1B/LBP/LILRB2/PTPN22/HAVCR2/IL10/TLR4/TLR2/ARRB2/NLRP12/TIRAP/IL18/BANK1/RABGEF1/GHRL/FCER1G/NLRX1/CD200R1/TLR3/SYK/NOD2/NLRC3/INPP5D/LGALS9/PTAFR/LGALS9C/CLEC7A/TLR1/TLR6/TMEM106A/LILRA5/CARD9/TLR7/CD47/SIRPA/AIF1/TNF/LILRA2	58		GO:0036020	endolysosome membrane	4/1635	14/19717	0.0240138	0.172957	0.15287	TLR8/LDLR/TLR3/TLR7	4		GO:0001882	nucleoside binding	48/1568	389/17697	0.0118954	0.139347	0.126259	POLR3B/GNA15/GTPBP1/SAMHD1/GIMAP2/URGCP/EHD1/GNAI2/GBP3/GBP1/RAB38/POLR1B/RRAS/RAC2/GIMAP6/GIMAP4/RAB33A/AGAP2/IFI44L/RHOF/RAB20/RAB40B/RALB/RABL3/ARL11/RIT2/LRRK1/GBP5/RAB39B/MX1/ARHGAP35/GBP2/GBP4/ARF6/TUBA1A/RHOH/RHOG/GIMAP7/CIITA/RAP2B/MX2/ARL4C/RAB42/GIMAP5/ADA/TGM2/GIMAP1/GVINP1	48
GO:0002824	positive regulation of adaptive immune response based on somatic recombination of immune receptors built from immunoglobulin superfamily domains	45/1574	100/18670	1.5825e-22	1.03439e-20	8.26817e-21	CD4/BTK/PRKCQ/PVR/TBX21/PTPRC/IL12RB1/CD40/TNFSF13B/FCER2/IL27RA/TGFB1/GATA3/IL23A/IL12B/CD274/CD80/CCR2/SASH3/IL1B/RSAD2/XCL1/CD226/IL18/CD1C/CD1B/CD1E/FCER1G/TNFRSF13C/TNFSF13/IL23R/NLRP3/B2M/NFKBID/CD28/ADA/HLA-C/HLA-E/HLA-G/HLA-F/HLA-H/HLA-A/LTA/TNF/HLA-B	45		GO:0097542	ciliary tip	8/1635	45/19717	0.0299852	0.208325	0.184131	IFT88/CYLD/IFT57/SMO/WDR19/IFT122/IFT140/TRAF3IP1	8		GO:0017048	Rho GTPase binding	25/1568	177/17697	0.0133201	0.147325	0.133488	WAS/NGEF/ARHGEF1/ARHGAP4/MYO9B/SH3BP1/ARHGDIB/NCF2/NCKAP1L/PREX1/PARD6B/FGD3/ARHGEF6/DOCK2/IQGAP1/ARHGAP17/VAV1/FGD2/DOCK11/CDC42SE2/ABR/RHOH/CDC42EP4/ARHGEF37/FMNL1	25
GO:0002821	positive regulation of adaptive immune response	46/1574	105/18670	2.1439e-22	1.38506e-20	1.10711e-20	CD4/BTK/PRKCQ/PVR/TBX21/PTPRC/IL12RB1/CD40/TNFSF13B/PYCARD/FCER2/IL27RA/TGFB1/GATA3/IL23A/IL12B/CD274/CD80/CCR2/SASH3/IL1B/RSAD2/XCL1/CD226/IL18/CD1C/CD1B/CD1E/FCER1G/TNFRSF13C/TNFSF13/IL23R/NLRP3/B2M/NFKBID/CD28/ADA/HLA-C/HLA-E/HLA-G/HLA-F/HLA-H/HLA-A/LTA/TNF/HLA-B	46		GO:0034358	plasma lipoprotein particle	7/1635	37/19717	0.0302611	0.208325	0.184131	MSR1/APOH/APOL1/PLTP/LDLR/PLA2G7/APOBR	7		GO:0032549	ribonucleoside binding	47/1568	382/17697	0.0133484	0.147325	0.133488	POLR3B/GNA15/GTPBP1/SAMHD1/GIMAP2/URGCP/EHD1/GNAI2/GBP3/GBP1/RAB38/POLR1B/RRAS/RAC2/GIMAP6/GIMAP4/RAB33A/AGAP2/IFI44L/RHOF/RAB20/RAB40B/RALB/RABL3/ARL11/RIT2/LRRK1/GBP5/RAB39B/MX1/ARHGAP35/GBP2/GBP4/ARF6/TUBA1A/RHOH/RHOG/GIMAP7/CIITA/RAP2B/MX2/ARL4C/RAB42/GIMAP5/TGM2/GIMAP1/GVINP1	47
GO:0046632	alpha-beta T cell differentiation	45/1574	101/18670	2.62485e-22	1.67628e-20	1.33989e-20	RUNX3/PRDM1/BCL3/TBX21/IL12RB1/JAK3/TNFSF8/GATA3/IL23A/IFNG/CD83/ITK/IL12B/CD86/ZAP70/LOXL3/PLA2G2D/CD80/SASH3/LY9/NCKAP1L/GPR18/IRF1/BCL11B/RSAD2/IRF4/ITPKB/IL18/BATF/RUNX1/IL23R/NLRP3/SLAMF6/EOMES/SYK/NFKBID/LGALS9/GPR183/PTGER4/BCL2/ZNF683/SOCS1/SEMA4A/ADA/SPN	45		GO:1990777	lipoprotein particle	7/1635	37/19717	0.0302611	0.208325	0.184131	MSR1/APOH/APOL1/PLTP/LDLR/PLA2G7/APOBR	7		GO:0004197	cysteine-type endopeptidase activity	18/1568	116/17697	0.0134417	0.147325	0.133488	CASP10/CFLAR/LGMN/CTSZ/PYCARD/CTSH/CLC/CTSC/USP30/CASP1/CASP5/USP41/CTSS/CASP7/PYDC1/CTSW/USP18/CASP4	18
GO:0032729	positive regulation of interferon-gamma production	36/1574	65/18670	3.27806e-22	2.06965e-20	1.65432e-20	BCL3/IL12RB1/TLR8/PYCARD/IL27RA/EBI3/IL23A/IL12B/CD2/CD160/CCR2/SASH3/CD244/IL1B/PTPN22/HAVCR2/TLR4/IL21/IRF8/CD226/IL18/TNFRSF13C/IL23R/SLAMF6/TLR3/LGALS9/CLEC7A/RASGRP1/PDE4B/TLR7/CD3E/KLRK1/HLA-DPB1/LTA/HLA-DPA1/TNF	36		GO:0005779	integral component of peroxisomal membrane	4/1635	15/19717	0.0306462	0.208325	0.184131	FAR2/SLC25A17/FAR1/PEX26	4		GO:0004724	magnesium-dependent protein serine/threonine phosphatase activity	5/1568	17/17697	0.013585	0.147325	0.133488	PPM1J/PPM1L/PPM1M/PDP2/PPM1N	5
GO:0032613	interleukin-10 production	33/1574	55/18670	5.42183e-22	3.38468e-20	2.70546e-20	TYROBP/HGF/BCL3/FCGR2B/TREM2/CD40LG/PYCARD/LILRB1/JAK3/IL23A/CD83/IL12B/MMP8/CD274/SASH3/IDO1/TLR4/IRF4/TLR2/XCL1/FCER1G/IL23R/SYK/NOD2/LGALS9/LGALS9C/CLEC7A/CD28/TIGIT/LILRA5/ISG15/CD47/PDCD1LG2	33		GO:0031231	intrinsic component of peroxisomal membrane	4/1635	15/19717	0.0306462	0.208325	0.184131	FAR2/SLC25A17/FAR1/PEX26	4		GO:0005001	transmembrane receptor protein tyrosine phosphatase activity	5/1568	17/17697	0.013585	0.147325	0.133488	PTPRU/PTPRC/PTPN6/PTPRE/PTPRO	5
GO:0032653	regulation of interleukin-10 production	32/1574	52/18670	7.50733e-22	4.63452e-20	3.70449e-20	TYROBP/HGF/BCL3/FCGR2B/TREM2/CD40LG/PYCARD/LILRB1/JAK3/IL23A/CD83/IL12B/MMP8/CD274/SASH3/IDO1/TLR4/IRF4/TLR2/XCL1/FCER1G/IL23R/SYK/NOD2/LGALS9/LGALS9C/CLEC7A/CD28/TIGIT/LILRA5/CD47/PDCD1LG2	32		GO:0032994	protein-lipid complex	7/1635	39/19717	0.0391823	0.261788	0.231384	MSR1/APOH/APOL1/PLTP/LDLR/PLA2G7/APOBR	7		GO:0019198	transmembrane receptor protein phosphatase activity	5/1568	17/17697	0.013585	0.147325	0.133488	PTPRU/PTPRC/PTPN6/PTPRE/PTPRO	5
GO:0032675	regulation of interleukin-6 production	55/1574	152/18670	1.1226e-21	6.85405e-20	5.47862e-20	TYROBP/CD74/HGF/CYBA/IRAK3/TREM2/BPI/TLR8/PYCARD/CSK/IL27RA/NOD1/DDX58/PTPN6/IFIH1/SLAMF1/MMP8/TNFAIP3/NCKAP1L/IL1B/LBP/LILRB2/PTPN22/HAVCR2/IL10/TLR4/TLR2/ARRB2/NLRP12/TIRAP/BANK1/RABGEF1/GHRL/FCER1G/NLRX1/CD200R1/TLR3/SYK/NOD2/NLRC3/INPP5D/LGALS9/PTAFR/LGALS9C/CLEC7A/TLR1/TLR6/LILRA5/CARD9/TLR7/CD47/SIRPA/AIF1/TNF/LILRA2	55		GO:0005925	focal adhesion	44/1635	405/19717	0.0393763	0.261788	0.231384	LAP3/PLAUR/CD44/CYBA/CNN2/PVR/ACTB/APBB1IP/PTPRC/SLC9A1/ICAM1/JAK2/HCK/LIMK1/LPXN/EPB41L5/ITGA4/RRAS/RAC2/ARHGAP22/ARPC1B/TNS4/LCP1/PARVG/ITGB7/IQGAP1/FBLN7/LIMD1/SH3KBP1/MSN/ZNF185/MMP14/ITGB2/ARPC2/ARF6/B2M/TLN2/RHOG/FZD2/LMLN/PIP5K1C/EVL/TGM2/TSPAN4	44		GO:0003779	actin binding	52/1568	431/17697	0.0137812	0.147325	0.133488	SCIN/GAS7/WAS/CAPG/CNN2/WDR1/FSCN1/CAMSAP3/EPB41L3/FXYD5/MYO15A/MYO9B/CORO1A/COTL1/MYH14/COBL/PPP1R9B/MLPH/WIPF1/GBP1/FKBP15/CXCR4/ARPC1B/LSP1/GMFG/TNS4/MICAL1/VILL/LCP1/MYO1G/ERMN/PARVG/PSTPIP1/MYO1F/ESPNL/PPP1R18/MSN/ZNF185/CCR5/ARPC2/NOD2/TLN2/IGSF22/HCLS1/FMNL1/EVL/IPP/MYO5A/RCSD1/AIF1/TMSB4X/FMN1	52
GO:0001912	positive regulation of leukocyte mediated cytotoxicity	33/1574	56/18670	1.21422e-21	7.33283e-20	5.86132e-20	TYROBP/STAP1/PVR/PTPRC/LAG3/IL12RB1/CRTAM/IL23A/IL12B/IL18RAP/CD160/IL21/VAV1/XCL1/CD226/CD1C/CD1B/CD1E/IL23R/SLAMF6/B2M/ITGAM/RASGRP1/SH2D1A/NCR3/HLA-C/HLA-E/HLA-G/HLA-F/HLA-H/HLA-A/KLRK1/HLA-B	33		GO:0005924	cell-substrate adherens junction	44/1635	408/19717	0.0436068	0.285684	0.252505	LAP3/PLAUR/CD44/CYBA/CNN2/PVR/ACTB/APBB1IP/PTPRC/SLC9A1/ICAM1/JAK2/HCK/LIMK1/LPXN/EPB41L5/ITGA4/RRAS/RAC2/ARHGAP22/ARPC1B/TNS4/LCP1/PARVG/ITGB7/IQGAP1/FBLN7/LIMD1/SH3KBP1/MSN/ZNF185/MMP14/ITGB2/ARPC2/ARF6/B2M/TLN2/RHOG/FZD2/LMLN/PIP5K1C/EVL/TGM2/TSPAN4	44		GO:0051219	phosphoprotein binding	14/1568	83/17697	0.0138232	0.147325	0.133488	FGR/STAP1/PTPN3/HCK/PTPN6/CBLB/ZAP70/VAV1/UBASH3B/SAMSN1/SYK/LCK/TRPV1/LYN	14
GO:0002685	regulation of leukocyte migration	63/1574	196/18670	1.74979e-21	1.04536e-19	8.35579e-20	CD74/STAP1/F7/STK10/ICAM1/TREM2/HMOX1/LGMN/PYCARD/IL27RA/TGFB1/CCL24/DOCK8/CCL7/CCL8/IL23A/CCR6/ITGA4/PADI2/TNFSF18/CCR2/NCKAP1L/GPR18/CCR7/RAC2/RIPK3/LBP/LGALS3/XCL1/XCL2/PLA2G7/MSN/TIRAP/ADAM8/RABGEF1/MMP14/TNFRSF14/SLAMF8/ABR/CD200R1/CCR1/CD300A/CX3CR1/LGALS9/CXCL10/P2RY12/PTAFR/FPR2/PTGER4/C3AR1/CMKLR1/CXCR2/CSF1/CXCR3/TNFRSF18/ADA/C5AR1/SPN/AIF1/GPSM3/KLRK1/TNF/LYN	63		GO:0031233	intrinsic component of external side of plasma membrane	5/1635	24/19717	0.0439151	0.285684	0.252505	FLT3LG/IGSF21/F10/FOLR2/GP1BA	5		GO:0043548	phosphatidylinositol 3-kinase binding	7/1568	30/17697	0.0139947	0.147325	0.133488	FYN/JAK2/PIK3IP1/CORO1A/HCST/NLRC3/LCK	7
GO:0032103	positive regulation of response to external stimulus	84/1574	323/18670	2.31709e-21	1.36955e-19	1.09472e-19	BTK/CD6/CD74/STAP1/CYBA/F7/APOH/TREM2/JAK2/OSM/LGMN/TGFB1/NOD1/CCL24/CCL7/DHX58/CTSC/IL23A/CYP27B1/CCR6/LY86/IL12B/MMP8/CCR2/CXCR4/OPTN/NCKAP1L/IL1B/CCR7/RAC2/LBP/LDLR/IDO1/CD180/ETS1/HAVCR2/TLR4/TLR2/DDX60/IL21/NLRP12/XCL1/XCL2/PLA2G7/TIRAP/IL18/ADAM8/GBP5/GHRL/FCER1G/NAPEPLD/CCR1/IL15/TLR3/NOD2/LGALS9/CXCL10/P2RY12/FPR2/PTGER4/C3AR1/CLEC7A/IL16/TLR6/CMKLR1/IL17RA/CD28/F2/CXCR2/CCR4/CSF1/LILRA5/…	84		GO:0032587	ruffle membrane	13/1635	94/19717	0.0463005	0.297998	0.263389	FGR/PLEKHO1/AKT2/DDX58/PPP1R9B/EPB41L5/PLEK/LCP1/FGD2/TIRAP/IFIT5/PIP5K1C/AIF1	13		GO:0005085	guanyl-nucleotide exchange factor activity	29/1568	214/17697	0.0140737	0.147325	0.133488	MYCBP2/NGEF/ARHGEF1/CYTH4/DENND3/DOCK8/PREX1/FGD3/ARHGEF6/DOCK2/DOCK10/VAV1/RGL1/IQSEC1/FGD2/DOCK11/RABGEF1/RGL4/ABR/RALGDS/DENND2D/TAGAP/RAB3IL1/P2RY12/DENND5B/RASGRP1/ARHGEF37/RASGEF1A/DENND1C	29
GO:0045058	T cell selection	30/1574	47/18670	3.06487e-21	1.79246e-19	1.43276e-19	CD4/CD74/TBX21/PTPRC/CYLD/IL12RB1/GATA3/IL23A/IL12B/ZAP70/LOXL3/LY9/CCR7/BCL11B/DOCK2/IRF4/ITPKB/BATF/CD3G/IL23R/SLAMF6/IL15/SYK/CD3D/BCL2/PTPN2/CD28/SPN/CARD11/CD3E	30		GO:0030175	filopodium	14/1635	104/19717	0.0481917	0.306905	0.271262	DEF6/FSCN1/PPP1R9B/LCP1/MYO1G/ERMN/MSN/VCAM1/ARF6/NLGN1/TBC1D10C/ARL4C/MYO5A/HLA-G	14		GO:0004725	protein tyrosine phosphatase activity	16/1568	100/17697	0.0144958	0.150146	0.136044	PTPRU/PTPN3/PTPN21/PTPRC/PTPN6/PTPRE/DUSP26/PTPN22/PTPN7/PTPRO/UBASH3B/DUSP2/DUSP19/DUSP18/PTPN2/DUSP8	16
GO:0032655	regulation of interleukin-12 production	32/1574	54/18670	3.93482e-21	2.27728e-19	1.82028e-19	IRAK3/CD40/TLR8/CD40LG/ACP5/LILRB1/JAK3/NFKB1/IL23A/IFNG/IL12B/SLAMF1/IRF1/CCR7/IDO1/IL10/TLR4/TLR2/IRF8/ARRB2/TIRAP/IL23R/TLR3/SYK/LGALS9/CLEC7A/CMKLR1/TIGIT/LILRA5/CD47/HLA-G/LTB	32		GO:0030027	lamellipodium	23/1635	193/19717	0.0496414	0.310423	0.274371	CD44/CAPG/FSCN1/APBB1IP/SLC9A1/SH3BP1/CORO1A/LIMK1/DOCK8/ABI3/PPP1R9B/FGD3/RAC2/ARHGEF6/MYO1G/PSTPIP1/FGD2/DGKZ/PTPRO/ARPC2/EVL/AIF1/CD177	23		GO:0016757	transferase activity, transferring glycosyl groups	36/1568	280/17697	0.0150149	0.153902	0.139447	TYMP/FUT8/PARP3/GYG2/PARP12/ALG9/MFNG/PIGH/POFUT1/UGGT2/LFNG/ST8SIA1/ST8SIA4/ST3GAL5/ST3GAL3/MGAT3/FUT5/ST6GALNAC4/PARP9/PARP16/GALNT6/UGCG/GBGT1/PARP8/MGAT4B/EXTL2/GALNT10/PARP14/PARP15/B3GNT8/GALNT11/ALG12/PIGP/GCNT1/GGTA1P/B3GALT4	36
GO:0050852	T cell receptor signaling pathway	63/1574	202/18670	1.03284e-20	5.91593e-19	4.72875e-19	CD4/BTK/FYN/WAS/BTN3A1/LCP2/PRKCQ/PTPRC/CYLD/PSME1/GRAP2/PSMA3/PSME2/CSK/KCNN4/GATA3/NFKB1/PTPN6/BTN3A3/ITK/ZAP70/GBP1/CD160/BTN2A2/CCR7/RFTN1/LGALS3/PRAM1/PTPN22/CD226/UBASH3A/CD3G/TRAT1/CTLA4/CD3D/NFKBID/CD300A/INPP5D/PIK3CD/PTPN2/CD28/HLA-DQB1/LCK/PDE4B/BTN3A2/LILRB4/HLA-DRB1/HLA-DQA1/ADA/CARD11/HLA-DRB5/CD247/CD3E/PSMB8/HLA-DRA/PSMB10/PVRIG/LAT/HLA-DPB1/HLA-DPA1/HLA-DQB2/HLA-DQA2/PSMB9	63		GO:0030055	cell-substrate junction	44/1635	412/19717	0.0497703	0.310423	0.274371	LAP3/PLAUR/CD44/CYBA/CNN2/PVR/ACTB/APBB1IP/PTPRC/SLC9A1/ICAM1/JAK2/HCK/LIMK1/LPXN/EPB41L5/ITGA4/RRAS/RAC2/ARHGAP22/ARPC1B/TNS4/LCP1/PARVG/ITGB7/IQGAP1/FBLN7/LIMD1/SH3KBP1/MSN/ZNF185/MMP14/ITGB2/ARPC2/ARF6/B2M/TLN2/RHOG/FZD2/LMLN/PIP5K1C/EVL/TGM2/TSPAN4	44		GO:0042578	phosphoric ester hydrolase activity	45/1568	367/17697	0.0160787	0.163108	0.147788	PTPRU/PTPN3/PTPN21/PTPRC/HMOX1/SAMHD1/ACP5/PLD3/INPP4B/PTPN6/PDE1B/FBP2/PTPRE/LPIN3/PDE6B/DUSP26/PTPN22/PLCB2/PTPN7/CTDSP1/PTPRO/UBASH3B/PPM1J/DUSP2/UBASH3A/CCR5/NAPEPLD/DUSP19/PPM1L/CCR1/PPM1M/PLD4/DUSP18/INPP5D/PDP2/PTPN2/LCK/DUSP8/PDE4B/NT5C1B/PDE6G/STYX/NT5M/PPM1N/PPP1R3E	45
GO:0019882	antigen processing and presentation	67/1574	226/18670	1.34734e-20	7.63861e-19	6.10573e-19	WAS/CD74/CYBA/FCGR2B/LAG3/ICAM1/CD209/PSME1/TREM2/AP1B1/NCF4/PSMA3/LGMN/PSME2/PYCARD/CTSH/NOD1/CLEC4A/NCF2/CCR7/FGL2/CD68/LILRB2/RFTN1/RAB33A/TAPBPL/CD8A/CD1C/CD1B/CD1E/NCF1/FCER1G/ACE/CTSS/ERAP2/CYBB/B2M/NOD2/TAP1/HLA-DQB1/AP1S2/HLA-DRB1/HLA-DQA1/FCGR1B/HLA-DRB5/HLA-DOA/HLA-DMA/PSMB8/TAP2/HLA-DRA/HLA-C/HLA-E/HLA-G/HLA-F/PSMB10/HLA-H/HLA-A/IFI30/HLA-DPB1/HLA-DPA1/TAPBP/HLA-DQB2/HLA-B/HLA-DQA2/PSM…	67												GO:1990782	protein tyrosine kinase binding	15/1568	93/17697	0.0163945	0.164614	0.149153	CD4/STAP1/FLT3LG/TREM2/CBLB/CD2/ITGAX/DOK2/BANK1/FCRL3/TRAT1/PTPN2/SH2B1/SIRPA/CD247	15
GO:0032615	interleukin-12 production	32/1574	56/18670	1.85761e-20	1.04251e-18	8.33305e-19	IRAK3/CD40/TLR8/CD40LG/ACP5/LILRB1/JAK3/NFKB1/IL23A/IFNG/IL12B/SLAMF1/IRF1/CCR7/IDO1/IL10/TLR4/TLR2/IRF8/ARRB2/TIRAP/IL23R/TLR3/SYK/LGALS9/CLEC7A/CMKLR1/TIGIT/LILRA5/CD47/HLA-G/LTB	32												GO:0016175	superoxide-generating NADPH oxidase activity	4/1568	12/17697	0.0170233	0.169201	0.153309	CYBA/NCF2/NCF1/CYBB	4
GO:0002456	T cell mediated immunity	44/1574	106/18670	2.38976e-20	1.32775e-18	1.0613e-18	WAS/TNFRSF1B/FCGR2B/PVR/TBX21/PTPRC/ICAM1/IL12RB1/CTSH/LILRB1/CLC/GATA3/CTSC/IL23A/BTN3A3/IL12B/IL18RAP/CCR2/SASH3/IL1B/CD70/RIPK3/RFTN1/RSAD2/MYO1G/XCL1/IL18/CD8A/CD1C/CD1B/CD1E/IL23R/NLRP3/B2M/PRF1/BTN3A2/GZMM/HLA-C/HLA-E/HLA-G/HLA-F/HLA-H/HLA-A/HLA-B	44												GO:0048365	Rac GTPase binding	12/1568	69/17697	0.0172949	0.170182	0.154198	WAS/ARHGAP4/SH3BP1/ARHGDIB/NCF2/NCKAP1L/PREX1/DOCK2/IQGAP1/ARHGAP17/VAV1/FMNL1	12
GO:0002228	natural killer cell mediated immunity	34/1574	64/18670	2.85838e-20	1.57239e-18	1.25685e-18	SLAMF7/PVR/LAG3/UNC13D/GZMB/CORO1A/LILRB1/CRTAM/PTPN6/IL12B/IL18RAP/CD160/KLRD1/HAVCR2/IL21/ARRB2/VAV1/CD226/IL18/CD96/SLAMF6/LGALS9/SERPINB9/RASGRP1/SH2D1A/NCR1/SH2D1B/NCR3/HLA-E/HLA-G/HLA-F/KLRC2/KLRK1/CLEC12B	34												GO:0005088	Ras guanyl-nucleotide exchange factor activity	20/1568	137/17697	0.0179863	0.174121	0.157767	NGEF/ARHGEF1/DENND3/PREX1/FGD3/ARHGEF6/DOCK2/VAV1/RGL1/FGD2/DOCK11/RABGEF1/ABR/DENND2D/RAB3IL1/DENND5B/RASGRP1/ARHGEF37/RASGEF1A/DENND1C	20
GO:0060326	cell chemotaxis	79/1574	304/18670	3.86318e-20	2.1043e-18	1.68202e-18	CD74/HGF/STAP1/F7/PRKCQ/GSTP1/LGMN/CORO1A/CCL22/CCL17/CCL24/CCL7/CCL8/BIN2/IL23A/CCR6/LOX/PADI2/CSF3R/CCRL2/CCR2/CXCR4/NCKAP1L/PREX1/GPR18/IL1B/CCR7/RAC2/LBP/LGALS3/IL10/CXCL9/ARRB2/VAV1/TRPM2/XCL1/XCL2/PLA2G7/TIRAP/PTPRO/ADAM8/SLAMF8/FCER1G/ITGB2/CXCR5/CCR5/VCAM1/CCR1/SYK/CX3CR1/LGALS9/CXCL10/CXCL11/GPR183/FPR2/PIK3CD/C3AR1/CXCR6/IL16/XCR1/CMKLR1/RHOG/IL17RA/EGR3/CCR8/CXCR2/CCL13/CCR4/CSF1/PDE4B…	79												GO:0060090	molecular adaptor activity	31/1568	237/17697	0.0182595	0.174121	0.157767	SH2D2A/STAP1/BCL3/FSCN1/ARHGAP4/SLC9A1/NEFH/GRAP2/SLA2/MLPH/MAPK8IP1/OPTN/SH3BGRL/TRIM22/FCRL2/IQGAP1/ARRB2/DOK2/TIRAP/SLA/CDC42SE2/DUSP19/TRAT1/SPSB1/SH2B1/CD28/SH2D1A/ADAP2/SH2D1B/LAT/EVPLL	31
GO:0045621	positive regulation of lymphocyte differentiation	41/1574	94/18670	5.06607e-20	2.73273e-18	2.18434e-18	BTK/CD74/RUNX3/PTPRC/CYLD/FLT3LG/IL12RB1/TGFB1/GATA3/IL23A/IFNG/CD83/IL12B/CD86/ZAP70/CD80/SASH3/NCKAP1L/BTN2A2/LILRB2/IL2RA/CD27/ITPKB/IL18/ADAM8/MMP14/RUNX1/IL23R/NLRP3/IL15/SYK/NFKBID/INPP5D/LGALS9/RASGRP1/EGR3/SOCS1/LILRB4/ADA/TOX/HLA-G	41												GO:0004721	phosphoprotein phosphatase activity	25/1568	182/17697	0.018403	0.174121	0.157767	PTPRU/PTPN3/PTPN21/PTPRC/PTPN6/PTPRE/DUSP26/PTPN22/PTPN7/CTDSP1/PTPRO/UBASH3B/PPM1J/DUSP2/DUSP19/PPM1L/PPM1M/DUSP18/PDP2/PTPN2/LCK/DUSP8/STYX/PPM1N/PPP1R3E	25
GO:0050727	regulation of inflammatory response	105/1574	485/18670	7.9213e-20	4.2318e-18	3.38259e-18	BTK/CD6/HGF/BIRC3/TNFRSF1B/STAP1/SBNO2/FCGR2B/CD5L/CST7/PTPRC/CYLD/GSTP1/NLRP1/TREM2/JAK2/OSM/MMP9/HCK/ACP5/SETD6/PYCARD/CCL24/AKNA/GATA3/NFKB1/CTSC/IL23A/IL12B/MMP8/TNFAIP3/ADCY7/CCR2/TNFAIP6/IL1B/CCR7/NR1D1/LBP/LDLR/IDO1/IL2RA/ETS1/IL10/TLR4/TLR2/IL21/NLRP12/SIGLEC10/XCL1/PLA2G7/IL18/ADAM8/GBP5/RABGEF1/VSIG4/GHRL/SLAMF8/FCER1G/C1QC/ABR/NLRX1/NAPEPLD/NLRP3/TNFAIP8L2/CD200R1/IL15/TLR3/NOD2/NLRP7/…	105												GO:0061135	endopeptidase regulator activity	25/1568	182/17697	0.018403	0.174121	0.157767	TFPI/BIRC3/CST7/PEBP1/PSME1/SERPIND1/PSME2/RENBP/SPOCK2/RPS6KA1/RARRES1/SERPINA7/PZP/WFIKKN1/SPINK2/BST2/CD27/TNFAIP8/ITIH3/NLRP7/SERPINB9/SPINK6/CARD16/NAIP/CARD17	25
GO:0002237	response to molecule of bacterial origin	84/1574	343/18670	1.45408e-19	7.69417e-18	6.15015e-18	TFPI/CD6/TNFRSF1B/STAP1/TNIP3/SBNO2/FCGR2B/GSTP1/ICAM1/IRAK3/TREM2/JAK2/CSF2RB/HCK/BPI/ACP5/PYCARD/LILRB1/TGFB1/NFKB1/IL10RA/CYP27B1/AICDA/LY86/IL12B/CD86/FASLG/TNFAIP3/CD274/CD80/PTGER2/IL1B/CCR7/NR1D1/CD68/LBP/LILRB2/IDO1/CD180/PTPN22/HAVCR2/IL10/TLR4/TLR2/CASP1/CXCL9/IRF8/REN/PTGES/ANKRD1/TIRAP/IL18/CD96/ABR/CCR5/IL23R/VCAM1/NLRP3/IL24/CSF2/B2M/NOD2/NLRP7/CX3CR1/LGALS9/CXCL10/CXCL11/PTAFR/PTGE…	84												GO:0017016	Ras GTPase binding	51/1568	429/17697	0.0188455	0.176609	0.160021	MYCBP2/WAS/NGEF/LLGL2/ARHGEF1/ARHGAP4/RAB11FIP3/UNC13D/MYO9B/LZTR1/SH3BP1/DENND3/EHD1/ARHGDIB/MLPH/NCF2/OPTN/NCKAP1L/PREX1/PARD6B/TBC1D20/FGD3/ARHGEF6/DOCK2/MICAL1/GRTP1/IQGAP1/ARHGAP17/GAS8/VAV1/SYTL1/RGL1/ADPRH/FGD2/DOCK11/RABGEF1/CDC42SE2/ABR/DENND2D/SYTL3/RAB3IL1/RHOH/DENND5B/RASGRP1/TBC1D10C/CDC42EP4/ARHGEF37/FMNL1/MYO5A/RASGEF1A/DENND1C	51
GO:0032612	interleukin-1 production	45/1574	115/18670	1.49684e-19	7.84569e-18	6.27126e-18	TYROBP/NLRP2/GSTP1/NLRC4/NLRP1/TREM2/JAK2/TLR8/ACP5/PYCARD/CD33/NOD1/IFNG/TNFAIP3/IL1B/CCR7/HAVCR2/IL10/TLR4/CASP1/PML/ARRB2/NLRP12/GBP5/HK1/GHRL/NLRP3/MNDA/PYHIN1/IFI16/AIM2/NOD2/NLRP7/CX3CR1/LGALS9/PYDC1/CLEC7A/TLR6/TMEM106A/LILRA5/SIRPA/CARD16/IGHD/LILRA2/CARD17	45												GO:0001883	purine nucleoside binding	46/1568	381/17697	0.0193722	0.179617	0.162746	GNA15/GTPBP1/SAMHD1/GIMAP2/URGCP/EHD1/GNAI2/GBP3/GBP1/RAB38/RRAS/RAC2/GIMAP6/GIMAP4/RAB33A/AGAP2/IFI44L/RHOF/RAB20/RAB40B/RALB/RABL3/ARL11/RIT2/LRRK1/GBP5/RAB39B/MX1/ARHGAP35/GBP2/GBP4/ARF6/TUBA1A/RHOH/RHOG/GIMAP7/CIITA/RAP2B/MX2/ARL4C/RAB42/GIMAP5/ADA/TGM2/GIMAP1/GVINP1	46
GO:0032611	interleukin-1 beta production	42/1574	101/18670	1.60456e-19	8.33173e-18	6.65977e-18	TYROBP/NLRP2/GSTP1/NLRC4/NLRP1/TREM2/JAK2/TLR8/ACP5/PYCARD/CD33/NOD1/IFNG/TNFAIP3/IL1B/CCR7/TLR4/CASP1/PML/ARRB2/NLRP12/GBP5/HK1/GHRL/NLRP3/MNDA/PYHIN1/IFI16/AIM2/NOD2/NLRP7/CX3CR1/LGALS9/PYDC1/CLEC7A/TLR6/TMEM106A/LILRA5/SIRPA/CARD16/LILRA2/CARD17	42												GO:0043027	cysteine-type endopeptidase inhibitor activity involved in apoptotic process	6/1568	25/17697	0.0195315	0.179617	0.162746	BIRC3/RPS6KA1/CD27/TNFAIP8/SERPINB9/NAIP	6
GO:0006968	cellular defense response	30/1574	53/18670	4.22385e-19	2.17293e-17	1.73688e-17	TYROBP/CD5L/LGALS3BP/TCIRG1/CCR6/ITK/GNLY/NCF2/CCR2/LBP/LSP1/LILRB2/CXCL9/KLRG1/NCF1/CCR5/TRAT1/MNDA/CD300C/CX3CR1/PRF1/CXCR2/SH2D1A/NCR1/C5AR1/SPN/HLA-G/KLRC2/KLRC3/CLEC5A	30												GO:0003924	GTPase activity	40/1568	324/17697	0.020101	0.183143	0.165941	GNA15/RGS1/GTPBP1/ARHGDIB/GNAI2/GBP3/GBP1/RAB38/RRAS/RGS13/RAC2/RAB33A/AGAP2/RHOF/RAB20/RAB40B/RALB/RABL3/RGS10/RGS18/RIT2/GBP5/RAB39B/MX1/RGS12/ARHGAP35/GBP2/GBP4/ARF6/GNGT2/TUBA1A/RHOH/RGS19/RHOG/GIMAP7/RAP2B/MX2/GNG2/ARL4C/RAB42	40
GO:1902107	positive regulation of leukocyte differentiation	50/1574	144/18670	6.1319e-19	3.12558e-17	2.49836e-17	CD4/BTK/TYROBP/CD74/RUNX3/PTPRC/CYLD/FLT3LG/TREM2/IL12RB1/TGFB1/GATA3/IL23A/IFNG/CD83/IL12B/CD86/ZAP70/CD80/SASH3/NCKAP1L/BTN2A2/LILRB2/CD101/IL2RA/CD27/ITPKB/IL18/ADAM8/MMP14/RUNX1/IL23R/NLRP3/CCR1/IL15/SYK/NFKBID/INPP5D/LGALS9/RASGRP1/EGR3/HCLS1/CSF1/SOCS1/EVI2B/LILRB4/ADA/TOX/HLA-G/TNF	50												GO:0005525	GTP binding	45/1568	374/17697	0.0216831	0.195745	0.17736	GNA15/GTPBP1/SAMHD1/GIMAP2/URGCP/EHD1/GNAI2/GBP3/GBP1/RAB38/RRAS/RAC2/GIMAP6/GIMAP4/RAB33A/AGAP2/IFI44L/RHOF/RAB20/RAB40B/RALB/RABL3/ARL11/RIT2/LRRK1/GBP5/RAB39B/MX1/ARHGAP35/GBP2/GBP4/ARF6/TUBA1A/RHOH/RHOG/GIMAP7/CIITA/RAP2B/MX2/ARL4C/RAB42/GIMAP5/TGM2/GIMAP1/GVINP1	45
GO:0060337	type I interferon signaling pathway	40/1574	95/18670	6.82707e-19	3.41722e-17	2.73147e-17	IFI35/OAS1/SAMHD1/OAS3/OAS2/PTPN6/STAT1/IFIT3/IFIT2/ZBP1/IRF1/IFI6/BST2/XAF1/RSAD2/OASL/IRF4/NLRC5/IRF8/MX1/IFNAR2/GBP2/IFI27/STAT2/ISG20/PTPN2/MX2/USP18/IFIT1/IFITM1/ISG15/PSMB8/HLA-C/HLA-E/HLA-G/HLA-F/HLA-H/HLA-A/IRF9/HLA-B	40												GO:0031267	small GTPase binding	52/1568	443/17697	0.0221647	0.198273	0.179651	MYCBP2/WAS/NGEF/LLGL2/ARHGEF1/ARHGAP4/RAB11FIP3/UNC13D/MYO9B/LZTR1/SH3BP1/DENND3/EHD1/ARHGDIB/MLPH/NCF2/OPTN/NCKAP1L/PREX1/PARD6B/TBC1D20/FGD3/ARHGEF6/DOCK2/MICAL1/GRTP1/IQGAP1/ARHGAP17/GAS8/VAV1/SYTL1/RGL1/ADPRH/FGD2/DOCK11/RILPL2/RABGEF1/CDC42SE2/ABR/DENND2D/SYTL3/RAB3IL1/RHOH/DENND5B/RASGRP1/TBC1D10C/CDC42EP4/ARHGEF37/FMNL1/MYO5A/RASGEF1A/DENND1C	52
GO:0071357	cellular response to type I interferon	40/1574	95/18670	6.82707e-19	3.41722e-17	2.73147e-17	IFI35/OAS1/SAMHD1/OAS3/OAS2/PTPN6/STAT1/IFIT3/IFIT2/ZBP1/IRF1/IFI6/BST2/XAF1/RSAD2/OASL/IRF4/NLRC5/IRF8/MX1/IFNAR2/GBP2/IFI27/STAT2/ISG20/PTPN2/MX2/USP18/IFIT1/IFITM1/ISG15/PSMB8/HLA-C/HLA-E/HLA-G/HLA-F/HLA-H/HLA-A/IRF9/HLA-B	40												GO:0005068	transmembrane receptor protein tyrosine kinase adaptor activity	4/1568	13/17697	0.0228963	0.202972	0.183908	STAP1/DOK2/TRAT1/SH2B1	4
GO:1903557	positive regulation of tumor necrosis factor superfamily cytokine production	38/1574	88/18670	1.78814e-18	8.87047e-17	7.09039e-17	TYROBP/CYBA/PTPRC/JAK2/PYCARD/NOD1/DDX58/IL23A/IFNG/IL12B/CD86/IFIH1/CD2/MMP8/TNFRSF8/CCR2/SASH3/LBP/HAVCR2/TLR4/TLR2/TIRAP/ADAM8/FCER1G/TLR3/SYK/CYBB/NOD2/LGALS9/PTAFR/CLEC7A/RASGRP1/TLR1/LILRA5/CARD9/SPN/HLA-E/LILRA2	38												GO:0016628	oxidoreductase activity, acting on the CH-CH group of donors, NAD or NADP as acceptor	6/1568	26/17697	0.023539	0.204977	0.185725	TBXAS1/PECR/DHCR24/PTGR2/TM7SF2/DHCR7	6
GO:0050868	negative regulation of T cell activation	43/1574	112/18670	2.25489e-18	1.10869e-16	8.86204e-17	CD74/RUNX3/FCGR2B/TBX21/LAG3/LILRB1/TGFB1/JAK3/PTPN6/CD86/LOXL3/PLA2G2D/CD274/CD80/LAX1/BTN2A2/IRF1/FGL2/LILRB2/IDO1/LGALS3/PTPN22/IL2RA/HAVCR2/GPNMB/IL10/XCL1/ZC3H8/VSIG4/TNFRSF14/RUNX1/TNFAIP8L2/CTLA4/NFKBID/CD300A/LGALS9/LGALS9C/PTPN2/TIGIT/SOCS1/SPN/PDCD1LG2/HLA-G	43												GO:0051019	mitogen-activated protein kinase binding	6/1568	26/17697	0.023539	0.204977	0.185725	NFATC1/IQGAP1/ARRB2/DUSP2/ACE/PTAFR	6
GO:0030595	leukocyte chemotaxis	63/1574	224/18670	3.63061e-18	1.76834e-16	1.41348e-16	CD74/STAP1/F7/LGMN/CORO1A/CCL22/CCL17/CCL24/CCL7/CCL8/IL23A/CCR6/PADI2/CSF3R/CCR2/CXCR4/NCKAP1L/PREX1/GPR18/IL1B/CCR7/RAC2/LBP/LGALS3/IL10/CXCL9/VAV1/TRPM2/XCL1/XCL2/PLA2G7/TIRAP/PTPRO/ADAM8/SLAMF8/FCER1G/ITGB2/CXCR5/CCR5/CCR1/SYK/LGALS9/CXCL10/CXCL11/GPR183/FPR2/PIK3CD/C3AR1/IL16/CMKLR1/IL17RA/CXCR2/CCL13/CSF1/PDE4B/PIP5K1C/CXCR3/CNR2/C5AR1/AIF1/GPSM3/KLRK1/LYN	63												GO:0032550	purine ribonucleoside binding	45/1568	378/17697	0.0255271	0.220339	0.199644	GNA15/GTPBP1/SAMHD1/GIMAP2/URGCP/EHD1/GNAI2/GBP3/GBP1/RAB38/RRAS/RAC2/GIMAP6/GIMAP4/RAB33A/AGAP2/IFI44L/RHOF/RAB20/RAB40B/RALB/RABL3/ARL11/RIT2/LRRK1/GBP5/RAB39B/MX1/ARHGAP35/GBP2/GBP4/ARF6/TUBA1A/RHOH/RHOG/GIMAP7/CIITA/RAP2B/MX2/ARL4C/RAB42/GIMAP5/TGM2/GIMAP1/GVINP1	45
GO:0071219	cellular response to molecule of bacterial origin	61/1574	212/18670	3.66017e-18	1.76834e-16	1.41348e-16	TFPI/CD6/TNFRSF1B/STAP1/TNIP3/SBNO2/FCGR2B/GSTP1/ICAM1/TREM2/HCK/BPI/PYCARD/LILRB1/TGFB1/NFKB1/AICDA/LY86/IL12B/CD86/TNFAIP3/CD274/CD80/IL1B/NR1D1/CD68/LBP/LILRB2/CD180/PTPN22/HAVCR2/IL10/TLR4/TLR2/CASP1/CXCL9/IRF8/ANKRD1/TIRAP/IL18/CCR5/NLRP3/IL24/CSF2/NOD2/NLRP7/CX3CR1/CXCL10/CXCL11/PTAFR/TLR1/TLR6/PDE4B/PDCD1LG2/SIRPA/CARD16/KLRK1/TNF/LILRA2/LYN/CARD17	61												GO:0008157	protein phosphatase 1 binding	5/1568	20/17697	0.0272654	0.231286	0.209563	KCNQ1/LILRB1/PPP1R9B/LILRB2/SH3RF2	5
GO:0002700	regulation of production of molecular mediator of immune response	48/1574	139/18670	4.0025e-18	1.90067e-16	1.51926e-16	BTK/CD22/CD74/TNFRSF1B/PARP3/FCGR2B/TBX21/PTPRC/IRAK3/HMOX1/CD40/CD40LG/LILRB1/IL27RA/CLC/TGFB1/JAK3/DDX58/GATA3/CD160/CCR2/SASH3/CD244/IL1B/BST2/RSAD2/IL10/TLR4/XCL1/CD226/IL18/CD96/HK1/TNFRSF14/FCER1G/FCRL3/TNFSF13/NLRP3/TLR3/B2M/NOD2/MZB1/CD28/TNFRSF4/HLA-E/HLA-G/HLA-F/TNF	48												GO:0008373	sialyltransferase activity	5/1568	20/17697	0.0272654	0.231286	0.209563	ST8SIA1/ST8SIA4/ST3GAL5/ST3GAL3/ST6GALNAC4	5
GO:0050715	positive regulation of cytokine secretion	48/1574	139/18670	4.0025e-18	1.90067e-16	1.51926e-16	FGR/NLRP2/FCN1/NLRP1/OSM/TLR8/PYCARD/DDX58/GATA3/CRTAM/IFNG/IFIH1/CD58/CD2/CD160/MMP8/CD274/CD244/IL1B/PTPN22/HAVCR2/IL10/TLR4/TLR2/CASP1/NLRP12/HK1/TNFRSF14/NLRP3/AIM2/SYK/CLEC4E/NOD2/NLRP7/LGALS9/PYDC1/PTGER4/LGALS9C/RASGRP1/TLR1/IL17RA/CSF1R/LILRA5/AIF1/IGHD/TNF/LILRA2/CLEC5A	48												GO:0005539	glycosaminoglycan binding	29/1568	229/17697	0.0320232	0.268177	0.242988	STAB1/CD44/PTPRC/APOH/TREM2/SERPIND1/NOD1/SPOCK2/CCL7/CCL8/PLA2G2D/TNFAIP6/GPNMB/TLR2/HAPLN3/FBLN7/ADAMTS3/HK1/EXTL2/NLRP3/PGLYRP4/TMEM184A/NOD2/THBS3/CXCL10/CXCL11/F2/NELL2/SELL	29
GO:0034340	response to type I interferon	40/1574	99/18670	4.03994e-18	1.9022e-16	1.52047e-16	IFI35/OAS1/SAMHD1/OAS3/OAS2/PTPN6/STAT1/IFIT3/IFIT2/ZBP1/IRF1/IFI6/BST2/XAF1/RSAD2/OASL/IRF4/NLRC5/IRF8/MX1/IFNAR2/GBP2/IFI27/STAT2/ISG20/PTPN2/MX2/USP18/IFIT1/IFITM1/ISG15/PSMB8/HLA-C/HLA-E/HLA-G/HLA-F/HLA-H/HLA-A/IRF9/HLA-B	40												GO:0019001	guanyl nucleotide binding	46/1568	394/17697	0.0324562	0.268177	0.242988	GNA15/GTPBP1/SAMHD1/GIMAP2/URGCP/EHD1/GNAI2/GBP3/GBP1/RAB38/RRAS/RAC2/GIMAP6/GIMAP4/RAB33A/AGAP2/IFI44L/RHOF/RAB20/RAB40B/RALB/RABL3/ARL11/RIT2/LRRK1/GBP5/RAB39B/MX1/ARHGAP35/GBP2/GBP4/ARF6/TUBA1A/RHOH/RHOG/GIMAP7/CIITA/RAP2B/MX2/PDE6G/ARL4C/RAB42/GIMAP5/TGM2/GIMAP1/GVINP1	46
GO:0031348	negative regulation of defense response	65/1574	239/18670	6.99488e-18	3.26584e-16	2.61047e-16	HGF/TNFRSF1B/FCGR2B/CST7/PTPRC/GSTP1/IRAK3/SAMHD1/ACP5/PYCARD/LILRB1/GATA3/DHX58/NFKB1/TRIM38/IL12B/TNFAIP3/ADCY7/NMI/TNFAIP6/NR1D1/FGL2/LDLR/IL2RA/ETS1/HAVCR2/TRAFD1/IL10/NLRC5/ARRB2/NLRP12/SIGLEC10/CD96/RABGEF1/VSIG4/GHRL/SLAMF8/ABR/NLRX1/SIGLEC11/NLRP3/TNFAIP8L2/IFI16/CD200R1/NLRP7/NLRC3/LGALS9/SERPINB9/FPR2/PTGER4/PARP14/ABCD2/NLRP6/PTPN2/METRNL/F2/CNR2/ADA/SIRPA/CR1/TRAF3IP1/HLA-E/HLA-G/HLA-…	65												GO:0032561	guanyl ribonucleotide binding	46/1568	394/17697	0.0324562	0.268177	0.242988	GNA15/GTPBP1/SAMHD1/GIMAP2/URGCP/EHD1/GNAI2/GBP3/GBP1/RAB38/RRAS/RAC2/GIMAP6/GIMAP4/RAB33A/AGAP2/IFI44L/RHOF/RAB20/RAB40B/RALB/RABL3/ARL11/RIT2/LRRK1/GBP5/RAB39B/MX1/ARHGAP35/GBP2/GBP4/ARF6/TUBA1A/RHOH/RHOG/GIMAP7/CIITA/RAP2B/MX2/PDE6G/ARL4C/RAB42/GIMAP5/TGM2/GIMAP1/GVINP1	46
GO:0050854	regulation of antigen receptor-mediated signaling pathway	32/1574	65/18670	7.25916e-18	3.3391e-16	2.66903e-16	CD22/PRKCH/STAP1/FCGR2B/PTPRC/CYLD/KCNN4/LPXN/PTPN6/GBP1/CD160/BTN2A2/CCR7/LGALS3/PTPN22/BLK/CMTM3/CD226/RUNX1/UBASH3A/FCRL3/TRAT1/PRKCB/CD300A/PTPN2/CD19/LCK/LILRB4/ADA/PVRIG/NFAM1/LYN	32												GO:1902936	phosphatidylinositol bisphosphate binding	16/1568	110/17697	0.032881	0.268177	0.242988	SCIN/KCNQ1/DAPP1/SLC9A1/PLEKHA4/PLEK/KCNJ2/MYO1G/FCHSD2/TIRAP/NCF1/ATP13A2/SNX20/GSDMA/PLEKHA2/ADAP2	16
GO:0030888	regulation of B cell proliferation	31/1574	61/18670	7.27199e-18	3.3391e-16	2.66903e-16	CD38/BTK/TYROBP/CD22/CD74/FCGR2B/PTPRC/CD40/NFATC2/TNFSF13B/SASH3/NCKAP1L/IL10/TLR4/IL21/TIRAP/TNFRSF13C/FCRL3/IKZF3/MNDA/CTLA4/CD300A/INPP5D/GPR183/MZB1/BCL2/TNFRSF4/ADA/CARD11/TNFRSF13B/LYN	31												GO:0001848	complement binding	5/1568	21/17697	0.0332495	0.268177	0.242988	VSIG4/ITGB2/ITGAM/C5AR1/CR1	5
GO:0032496	response to lipopolysaccharide	79/1574	330/18670	7.54418e-18	3.43569e-16	2.74624e-16	TFPI/CD6/TNFRSF1B/STAP1/TNIP3/SBNO2/GSTP1/ICAM1/IRAK3/TREM2/JAK2/CSF2RB/HCK/BPI/ACP5/PYCARD/LILRB1/TGFB1/NFKB1/IL10RA/CYP27B1/AICDA/LY86/IL12B/CD86/FASLG/TNFAIP3/CD274/CD80/PTGER2/IL1B/CCR7/NR1D1/CD68/LBP/LILRB2/IDO1/CD180/PTPN22/HAVCR2/IL10/TLR4/TLR2/CASP1/CXCL9/IRF8/REN/PTGES/ANKRD1/TIRAP/IL18/CD96/ABR/CCR5/IL23R/VCAM1/NLRP3/IL24/CSF2/NOD2/NLRP7/CX3CR1/LGALS9/CXCL10/CXCL11/PTAFR/PTGER4/PDE4B/CN…	79												GO:0015278	calcium-release channel activity	5/1568	21/17697	0.0332495	0.268177	0.242988	TRPM2/MCOLN2/RASA3/RYR1/TRPV1	5
GO:0070664	negative regulation of leukocyte proliferation	35/1574	78/18670	8.90909e-18	4.0243e-16	3.21673e-16	BTK/TYROBP/FCGR2B/GSTP1/LILRB1/TGFB1/CCL8/PTPN6/CD86/PLA2G2D/TNFAIP3/CD274/CD80/BTN2A2/LILRB2/IDO1/IL2RA/HAVCR2/GPNMB/IL10/XCL1/VSIG4/TNFRSF14/MNDA/CTLA4/CD300A/INPP5D/LGALS9/LGALS9C/SPN/PDCD1LG2/LST1/HLA-G/TNFRSF13B/LYN	35												GO:0005044	scavenger receptor activity	9/1568	51/17697	0.0335364	0.268291	0.243092	STAB1/CD6/MSR1/CD5L/LGALS3BP/CD5/LOXL3/CD163/CD163L1	9
GO:0035710	CD4-positive, alpha-beta T cell activation	38/1574	92/18670	1.13046e-17	5.06518e-16	4.04873e-16	RUNX3/PRKCQ/BCL3/TBX21/IL12RB1/JAK3/GATA3/TCIRG1/IL23A/IFNG/CD83/IL12B/CD86/LOXL3/PLA2G2D/CD160/CD274/CD80/SASH3/LY9/NCKAP1L/RSAD2/IRF4/XCL1/IL18/BATF/RUNX1/IL23R/NLRP3/SLAMF6/NFKBID/LGALS9/GPR183/PTGER4/LGALS9C/SOCS1/SEMA4A/SPN	38												GO:0004866	endopeptidase inhibitor activity	23/1568	175/17697	0.0361536	0.286896	0.25995	TFPI/BIRC3/CST7/PEBP1/SERPIND1/RENBP/SPOCK2/RPS6KA1/RARRES1/SERPINA7/PZP/WFIKKN1/SPINK2/BST2/CD27/TNFAIP8/ITIH3/NLRP7/SERPINB9/SPINK6/CARD16/NAIP/CARD17	23
GO:0046635	positive regulation of alpha-beta T cell activation	31/1574	62/18670	1.3379e-17	5.9467e-16	4.75335e-16	RUNX3/PRKCQ/PTPRC/IL12RB1/RASAL3/EBI3/IL23A/IFNG/CD83/IL12B/CD86/ZAP70/CD160/CD80/CCR2/SASH3/NCKAP1L/XCL1/ITPKB/IL18/RUNX1/IL23R/NLRP3/SYK/NFKBID/LGALS9/CD28/SOCS1/ADA/CD3E/HLA-E	31												GO:0016791	phosphatase activity	33/1568	270/17697	0.0365317	0.287577	0.260567	PTPRU/PTPN3/PTPN21/PTPRC/ACP5/INPP4B/PTPN6/FBP2/PTPRE/LPIN3/DUSP26/PTPN22/PTPN7/CTDSP1/PTPRO/UBASH3B/PPM1J/DUSP2/UBASH3A/DUSP19/PPM1L/PPM1M/DUSP18/INPP5D/PDP2/PTPN2/LCK/DUSP8/NT5C1B/STYX/NT5M/PPM1N/PPP1R3E	33
GO:0071216	cellular response to biotic stimulus	64/1574	236/18670	1.47212e-17	6.49137e-16	5.18872e-16	TFPI/BTK/CD6/TNFRSF1B/STAP1/TNIP3/SBNO2/FCGR2B/GSTP1/ICAM1/TREM2/HCK/BPI/PYCARD/LILRB1/TGFB1/NFKB1/AICDA/LY86/IL12B/CD86/TNFAIP3/CD274/CD80/IL1B/NR1D1/CD68/LBP/LILRB2/CD180/PTPN22/HAVCR2/IL10/TLR4/TLR2/CASP1/CXCL9/IRF8/ANKRD1/TIRAP/IL18/CCR5/NLRP3/IL24/CSF2/SYK/NOD2/NLRP7/CX3CR1/CXCL10/CXCL11/PTAFR/CLEC7A/TLR1/TLR6/PDE4B/PDCD1LG2/SIRPA/CARD16/KLRK1/TNF/LILRA2/LYN/CARD17	64												GO:0001664	G protein-coupled receptor binding	34/1568	280/17697	0.0370942	0.289328	0.262154	FYN/GNA15/ARHGEF1/FCN1/JAK2/CCL22/CCL17/CCL24/WNT3/CCL7/CCL8/GNAI2/STAT1/CCRL2/CCR2/WNT10A/RTP4/CXCL9/ARRB2/XCL1/XCL2/PTH/GHRL/ACE/PNOC/CXCL10/CXCL11/WNT10B/FPR1/AKAP5/CCL13/PMCH/ARAP1/INSL3	34
GO:0043368	positive T cell selection	23/1574	34/18670	1.95176e-17	8.53857e-16	6.8251e-16	CD74/TBX21/PTPRC/CYLD/IL12RB1/IL23A/IL12B/ZAP70/LOXL3/LY9/BCL11B/DOCK2/IRF4/ITPKB/BATF/CD3G/IL23R/SLAMF6/CD3D/BCL2/PTPN2/SPN/CD3E	23												GO:0001846	opsonin binding	4/1568	15/17697	0.0379303	0.289328	0.262154	VSIG4/ITGB2/ITGAM/CR1	4
GO:0032652	regulation of interleukin-1 production	40/1574	103/18670	2.1454e-17	9.31239e-16	7.44363e-16	TYROBP/NLRP2/GSTP1/NLRP1/TREM2/JAK2/TLR8/ACP5/PYCARD/CD33/NOD1/IFNG/TNFAIP3/CCR7/HAVCR2/IL10/TLR4/CASP1/PML/ARRB2/NLRP12/HK1/GHRL/NLRP3/MNDA/PYHIN1/IFI16/AIM2/NOD2/NLRP7/CX3CR1/LGALS9/PYDC1/CLEC7A/LILRA5/SIRPA/CARD16/IGHD/LILRA2/CARD17	40												GO:0004953	icosanoid receptor activity	4/1568	15/17697	0.0379303	0.289328	0.262154	PTGER2/PTGDR/PTGER4/CYSLTR1	4
GO:1903708	positive regulation of hemopoiesis	55/1574	185/18670	3.31278e-17	1.42681e-15	1.14048e-15	SCIN/CD4/BTK/TYROBP/CD74/RUNX3/PTPRC/CYLD/FLT3LG/TREM2/IL12RB1/TGFB1/GATA3/IL23A/IFNG/CD83/IL12B/CD86/ZAP70/STAT1/MPL/CD80/SASH3/NCKAP1L/BTN2A2/LILRB2/CD101/IL2RA/ETS1/CD27/ITPKB/IL18/ADAM8/MMP14/RUNX1/IL23R/NLRP3/CCR1/IL15/SYK/NFKBID/INPP5D/LGALS9/RASGRP1/EGR3/HCLS1/CSF1/SOCS1/EVI2B/LILRB4/ISG15/ADA/TOX/HLA-G/TNF	55												GO:0030228	lipoprotein particle receptor activity	4/1568	15/17697	0.0379303	0.289328	0.262154	STAB1/LDLR/APOBR/LRP10	4
GO:0032651	regulation of interleukin-1 beta production	37/1574	90/18670	3.65532e-17	1.56223e-15	1.24873e-15	TYROBP/NLRP2/GSTP1/NLRP1/TREM2/JAK2/TLR8/ACP5/PYCARD/CD33/NOD1/IFNG/TNFAIP3/CCR7/TLR4/CASP1/PML/ARRB2/NLRP12/HK1/GHRL/NLRP3/MNDA/PYHIN1/IFI16/AIM2/NOD2/NLRP7/CX3CR1/LGALS9/PYDC1/CLEC7A/LILRA5/SIRPA/CARD16/LILRA2/CARD17	37												GO:0005178	integrin binding	18/1568	132/17697	0.0433721	0.327252	0.296515	ICAM3/ICAM1/FCER2/IL1B/LCP1/GPNMB/ITGB7/FERMT3/CD226/MMP14/ITGB2/VCAM1/SYK/PTPN2/ISG15/CD177/TSPAN4/LYN	18
GO:0030099	myeloid cell differentiation	90/1574	416/18670	3.9142e-17	1.6601e-15	1.32696e-15	SCIN/CD4/TYROBP/CD74/SBNO2/PRKCQ/SPI1/WDR1/CNOT4/TREM2/JAK2/DHRS2/MMP9/RASSF2/LILRB1/TGFB1/JAK3/GATA3/TCIRG1/IL23A/IFNG/PTPN6/LOX/IL12B/STAT1/MPL/CSF3R/NCKAP1L/PDE1B/BATF3/CCR7/LGALS3/CD101/ETS1/TLR4/IRF4/TLR2/PML/IRF8/ITPKB/TCTA/TIRAP/PIP4K2A/FLI1/CAMK4/UBASH3B/LRRK1/BATF/FCER1G/C1QC/RUNX1/GAB3/NBEAL2/ZNF385A/IL23R/IFI16/CCR1/IL15/TLR3/CSF2/PRKCB/B2M/BATF2/RBPJ/INPP5D/GPR183/OSCAR/PIK3CD/ESRRA/G…	90												GO:0035091	phosphatidylinositol binding	30/1568	245/17697	0.0435671	0.327252	0.296515	SCIN/BTK/ARAP2/KCNQ1/DAPP1/SLC9A1/NCF4/PLEKHA4/PLEK/PLEKHA3/ARHGAP9/KCNJ2/SNX6/MYO1G/FCHSD2/IQGAP1/FGD2/TIRAP/ZFYVE9/NCF1/ATP13A2/SAP30L/SNX20/GSDMA/PLEKHA2/SNX33/ADAP2/ARAP1/TRPV1/DENND1C	30
GO:0042100	B cell proliferation	38/1574	95/18670	4.16051e-17	1.7512e-15	1.39978e-15	CD38/BTK/TYROBP/CD22/CD74/FCGR2B/PTPRC/CD40/NFATC2/CD40LG/TNFSF13B/CD79A/SASH3/NCKAP1L/CD70/CD180/IL10/TLR4/IL21/TIRAP/MS4A1/TNFRSF13C/FCRL3/IKZF3/MNDA/CTLA4/CD300A/INPP5D/GPR183/MZB1/BCL2/GAPT/CD19/TNFRSF4/ADA/CARD11/TNFRSF13B/LYN	38												GO:0008191	metalloendopeptidase inhibitor activity	4/1568	16/17697	0.0471304	0.343645	0.311369	SPOCK2/RARRES1/WFIKKN1/BST2	4
GO:0002218	activation of innate immune response	76/1574	319/18670	4.30091e-17	1.79668e-15	1.43613e-15	BTK/FYN/BIRC3/TNIP3/CYBA/ICAM3/CYLD/FCN1/IRAK3/CD209/NLRC4/PSME1/PSMA3/LGMN/PSME2/HCK/TLR8/PYCARD/NOD1/DDX58/DHX58/NFKB1/UNC93B1/CLEC4A/IFIH1/TNFAIP3/IRF1/NR1D1/LBP/TRAF3/RFTN1/CLEC10A/PTPN22/RSAD2/HAVCR2/TLR4/IRF4/TLR2/DDX60/ARRB2/PRKACB/TIRAP/FCER1G/ITGB2/NLRX1/FCRL3/CTSS/PGLYRP4/MNDA/PYHIN1/IFI16/AIM2/TLR3/SYK/CLEC4E/CLEC4D/NOD2/CD300A/ITGAM/CLEC7A/MUC13/TLR1/TLR6/NLRP6/CD300LF/CARD9/TLR7/CLEC…	76												GO:0016641	oxidoreductase activity, acting on the CH-NH2 group of donors, oxygen as acceptor	4/1568	16/17697	0.0471304	0.343645	0.311369	IL4I1/LOX/LOXL3/VCAM1	4
GO:0042267	natural killer cell mediated cytotoxicity	30/1574	60/18670	4.46776e-17	1.85245e-15	1.48071e-15	SLAMF7/PVR/LAG3/UNC13D/GZMB/CORO1A/LILRB1/CRTAM/PTPN6/IL12B/IL18RAP/CD160/HAVCR2/IL21/ARRB2/VAV1/CD226/IL18/SLAMF6/LGALS9/SERPINB9/RASGRP1/SH2D1A/NCR1/NCR3/HLA-E/HLA-G/HLA-F/KLRK1/CLEC12B	30												GO:0030169	low-density lipoprotein particle binding	4/1568	16/17697	0.0471304	0.343645	0.311369	STAB1/MSR1/TREM2/LDLR	4
GO:0002573	myeloid leukocyte differentiation	58/1574	204/18670	4.53528e-17	1.86652e-15	1.49196e-15	CD4/TYROBP/CD74/SBNO2/SPI1/TREM2/DHRS2/MMP9/RASSF2/LILRB1/TGFB1/GATA3/TCIRG1/IL23A/IFNG/IL12B/PDE1B/BATF3/CCR7/CD101/TLR4/IRF4/TLR2/TCTA/CAMK4/UBASH3B/LRRK1/BATF/FCER1G/C1QC/RUNX1/GAB3/IL23R/IFI16/CCR1/IL15/TLR3/CSF2/BATF2/RBPJ/INPP5D/GPR183/OSCAR/PIK3CD/ESRRA/PTPN2/FAM20C/HCLS1/CSF1R/CSF1/EVI2B/LILRB4/MITF/SIGLEC15/LILRB3/UBD/TNF/LYN	58												GO:0030215	semaphorin receptor binding	5/1568	23/17697	0.0474957	0.343645	0.311369	SH3BP1/SEMA6C/RIT2/SEMA4D/SEMA4A	5
GO:0002698	negative regulation of immune effector process	43/1574	120/18670	4.60818e-17	1.88258e-15	1.50479e-15	CD22/PARP3/CD84/FCGR2B/TBX21/PTPRC/IRAK3/HMOX1/LILRB1/TGFB1/JAK3/DHX58/PTPN6/TRIM38/LOXL3/CCR2/FGL2/BST2/LGALS3/IL2RA/HAVCR2/IL10/ARRB2/XCL1/CD96/RABGEF1/VSIG4/SLAMF8/ABR/NLRX1/FCRL3/PGLYRP4/CD300A/LGALS9/SERPINB9/CD47/CR1/TRAF3IP1/HLA-E/HLA-G/HLA-F/TNF/CLEC12B	43												GO:0046625	sphingolipid binding	5/1568	23/17697	0.0474957	0.343645	0.311369	PLTP/PLEKHA3/CD300LF/SELL/LYN	5
GO:0032760	positive regulation of tumor necrosis factor production	36/1574	86/18670	4.83185e-17	1.95954e-15	1.56631e-15	TYROBP/CYBA/PTPRC/JAK2/PYCARD/NOD1/DDX58/IL23A/IFNG/IL12B/IFIH1/CD2/MMP8/TNFRSF8/CCR2/SASH3/LBP/HAVCR2/TLR4/TLR2/TIRAP/FCER1G/TLR3/SYK/CYBB/NOD2/LGALS9/PTAFR/CLEC7A/RASGRP1/TLR1/LILRA5/CARD9/SPN/HLA-E/LILRA2	36												GO:0004713	protein tyrosine kinase activity	18/1568	134/17697	0.0491137	0.352758	0.319626	FGR/MATK/BTK/FYN/EIF2AK2/JAK2/HCK/CSK/JAK3/ITK/ZAP70/FLT3/BLK/SLA/SYK/CSF1R/LCK/LYN	18
GO:0002286	T cell activation involved in immune response	40/1574	106/18670	7.03636e-17	2.8329e-15	2.26441e-15	ITGAL/BCL3/FCGR2B/TBX21/APBB1IP/ICAM1/IL12RB1/LILRB1/JAK3/GATA3/IL23A/IFNG/IL12B/CD86/LOXL3/TNFSF18/CD80/LY9/FGL2/LGALS3/HAVCR2/LCP1/IRF4/IL18/BATF/CD1C/FCER1G/IL23R/NLRP3/SLAMF6/EOMES/CLEC4E/CLEC4D/NFKBID/LGALS9/GPR183/PTGER4/SEMA4A/SPN/HLA-DMB	40
GO:0045582	positive regulation of T cell differentiation	35/1574	83/18670	9.94513e-17	3.97519e-15	3.17747e-15	CD74/RUNX3/PTPRC/CYLD/IL12RB1/TGFB1/GATA3/IL23A/IFNG/CD83/IL12B/CD86/ZAP70/CD80/SASH3/NCKAP1L/BTN2A2/LILRB2/IL2RA/CD27/ITPKB/IL18/ADAM8/RUNX1/IL23R/NLRP3/SYK/NFKBID/LGALS9/RASGRP1/EGR3/SOCS1/LILRB4/ADA/HLA-G	35
GO:0002715	regulation of natural killer cell mediated immunity	26/1574	46/18670	1.03587e-16	4.11093e-15	3.28597e-15	PVR/LAG3/LILRB1/CRTAM/IL12B/IL18RAP/CD160/HAVCR2/IL21/ARRB2/VAV1/CD226/CD96/SLAMF6/LGALS9/SERPINB9/RASGRP1/SH2D1A/NCR1/SH2D1B/NCR3/HLA-E/HLA-G/HLA-F/KLRK1/CLEC12B	26
GO:0002709	regulation of T cell mediated immunity	32/1574	70/18670	1.15283e-16	4.54265e-15	3.63106e-15	WAS/TNFRSF1B/FCGR2B/PVR/TBX21/PTPRC/IL12RB1/LILRB1/CLC/GATA3/IL23A/IL12B/CCR2/SASH3/IL1B/RIPK3/RSAD2/XCL1/IL18/CD1C/CD1B/CD1E/IL23R/NLRP3/B2M/HLA-C/HLA-E/HLA-G/HLA-F/HLA-H/HLA-A/HLA-B	32
GO:0050864	regulation of B cell activation	54/1574	184/18670	1.20362e-16	4.69942e-15	3.75637e-15	CD38/BTK/TYROBP/CD22/CD74/PARP3/FCGR2B/TBX21/PTPRC/CYLD/CD40/SLA2/NFATC2/TNFSF13B/IL27RA/TGFB1/PTPN6/TNFAIP3/SASH3/NCKAP1L/IGLL1/IL10/TLR4/IL21/CD27/TIRAP/BANK1/SAMSN1/MMP14/SLAMF8/TNFRSF13C/FCRL3/IKZF3/TNFSF13/MNDA/CTLA4/SYK/NOD2/CD300A/INPP5D/GPR183/MZB1/BCL2/CD19/CD28/TNFRSF4/ADA/CARD11/IGHA1/IGHD/NFAM1/TNFRSF13B/LYN/IGLL5	54
GO:0002687	positive regulation of leukocyte migration	44/1574	128/18670	1.20954e-16	4.69942e-15	3.75637e-15	CD74/F7/ICAM1/TREM2/LGMN/PYCARD/TGFB1/CCL24/DOCK8/CCL7/CCL8/IL23A/CCR6/ITGA4/TNFSF18/CCR2/NCKAP1L/CCR7/RAC2/LBP/LGALS3/XCL1/XCL2/PLA2G7/TIRAP/ADAM8/MMP14/TNFRSF14/CCR1/LGALS9/CXCL10/P2RY12/PTAFR/FPR2/C3AR1/CMKLR1/CXCR2/CSF1/TNFRSF18/C5AR1/SPN/AIF1/GPSM3/TNF	44
GO:0032733	positive regulation of interleukin-10 production	23/1574	36/18670	1.3354e-16	5.15242e-15	4.11846e-15	HGF/BCL3/TREM2/CD40LG/PYCARD/IL23A/CD83/IL12B/CD274/SASH3/TLR4/IRF4/TLR2/XCL1/FCER1G/SYK/NOD2/LGALS9/LGALS9C/CLEC7A/CD28/TIGIT/LILRA5	23
GO:0002718	regulation of cytokine production involved in immune response	35/1574	84/18670	1.56815e-16	6.0087e-15	4.80291e-15	BTK/CD74/TNFRSF1B/TBX21/IRAK3/HMOX1/LILRB1/CLC/TGFB1/JAK3/DDX58/GATA3/CD160/CCR2/SASH3/IL1B/BST2/RSAD2/IL10/TLR4/XCL1/CD226/IL18/CD96/HK1/TNFRSF14/FCER1G/NLRP3/TLR3/B2M/NOD2/HLA-E/HLA-G/HLA-F/TNF	35
GO:0046633	alpha-beta T cell proliferation	22/1574	33/18670	1.58848e-16	6.04493e-15	4.83187e-15	PTPRC/ELF4/RASAL3/EBI3/IL23A/IL12B/ZAP70/CD274/MAPK8IP1/CCR2/IRF1/DOCK2/XCL1/IL18/TNFRSF14/IL15/SYK/LGALS9/LGALS9C/CD28/CD3E/HLA-E	22
GO:0097529	myeloid leukocyte migration	58/1574	210/18670	1.9623e-16	7.4167e-15	5.92836e-15	CD74/STAP1/WDR1/TREM2/LGMN/CCL22/CCL17/CCL24/CCL7/CCL8/IL23A/CSF3R/CCR2/NCKAP1L/PREX1/IL1B/CCR7/RAC2/LBP/LGALS3/CXCL9/VAV1/XCL1/XCL2/PLA2G7/TIRAP/PTPRO/ADAM8/MCOLN2/MMP14/SLAMF8/FCER1G/ITGB2/CD200R1/CCR1/SYK/CD300A/CX3CR1/CXCL10/CXCL11/P2RY12/FPR2/PTGER4/PIK3CD/C3AR1/CMKLR1/IL17RA/CXCR2/CCL13/CSF1/PDE4B/PIP5K1C/CD47/C5AR1/SIRPA/AIF1/CD177/LYN	58
GO:0043900	regulation of multi-organism process	87/1574	405/18670	2.09914e-16	7.88027e-15	6.2989e-15	CD4/CD74/BIRC3/CYBA/EIF2AK2/TSPAN32/FKBP6/LAMP3/FCN1/OVGP1/OAS1/IL12RB1/APOBEC3H/PYCARD/FCER2/LILRB1/ZC3HAV1/NOD1/TRIM14/DDX58/CCL8/DHX58/IL23A/OAS3/ARHGDIB/IFNG/AICDA/TRIM38/LY86/IL12B/STAT1/TNFAIP3/CXCR4/OPTN/IL1B/TBC1D20/FGL2/APOBEC3A/APOBEC3F/BST2/TRAF3/TRIM21/CD180/RSAD2/IL2RA/HAVCR2/OASL/DDX60/PARP9/HERC5/PML/LHFPL2/IFIT5/MX1/NLRX1/SIGLEC11/IL23R/PGLYRP4/IFI16/AIM2/PLB1/DTX3L/IL15/SYK/IFI27…	87
GO:0042116	macrophage activation	37/1574	95/18670	3.04232e-16	1.13444e-14	9.06785e-15	TYROBP/CD74/STAP1/SBNO2/FCGR2B/CST7/PTPRC/TREM2/JAK2/BPI/TLR8/CTSC/IFNG/MMP8/NR1D1/LBP/LDLR/HAVCR2/IL10/TLR4/TLR2/VSIG4/ITGB2/TLR3/CSF2/SYK/ITGAM/FPR2/C1QA/TLR1/TLR6/TMEM106A/TLR7/TRPV1/C5AR1/AIF1/TNF	37
GO:0001773	myeloid dendritic cell activation	20/1574	28/18670	4.72465e-16	1.75001e-14	1.39883e-14	TSPAN32/SPI1/FLT3LG/DHRS2/PYCARD/TGFB1/CD2/SLAMF1/BATF3/DOCK2/HAVCR2/IL10/IRF4/CAMK4/BATF/CSF2/CLEC4D/BATF2/RBPJ/UBD	20
GO:0032945	negative regulation of mononuclear cell proliferation	32/1574	73/18670	5.23571e-16	1.91379e-14	1.52974e-14	BTK/TYROBP/FCGR2B/LILRB1/TGFB1/PTPN6/CD86/PLA2G2D/CD274/CD80/BTN2A2/LILRB2/IDO1/IL2RA/HAVCR2/GPNMB/IL10/XCL1/VSIG4/TNFRSF14/MNDA/CTLA4/CD300A/INPP5D/LGALS9/LGALS9C/SPN/PDCD1LG2/LST1/HLA-G/TNFRSF13B/LYN	32
GO:0050672	negative regulation of lymphocyte proliferation	32/1574	73/18670	5.23571e-16	1.91379e-14	1.52974e-14	BTK/TYROBP/FCGR2B/LILRB1/TGFB1/PTPN6/CD86/PLA2G2D/CD274/CD80/BTN2A2/LILRB2/IDO1/IL2RA/HAVCR2/GPNMB/IL10/XCL1/VSIG4/TNFRSF14/MNDA/CTLA4/CD300A/INPP5D/LGALS9/LGALS9C/SPN/PDCD1LG2/LST1/HLA-G/TNFRSF13B/LYN	32
GO:0002367	cytokine production involved in immune response	38/1574	102/18670	6.88585e-16	2.50051e-14	1.99872e-14	BTK/CD74/TNFRSF1B/TBX21/IRAK3/HMOX1/LILRB1/CLC/TGFB1/JAK3/DDX58/GATA3/IL12B/IL18RAP/CD160/CCR2/SASH3/IL1B/BST2/RSAD2/IL10/TLR4/TLR2/XCL1/CD226/IL18/CD96/HK1/TNFRSF14/FCER1G/NLRP3/TLR3/B2M/NOD2/HLA-E/HLA-G/HLA-F/TNF	38
GO:0050708	regulation of protein secretion	95/1574	472/18670	7.13486e-16	2.57411e-14	2.05755e-14	FGR/CYP51A1/CD38/BAIAP3/CD22/NLRP2/TNFRSF1B/HDAC9/FCGR2B/FCN1/RAB11FIP3/NLRP1/TREM2/JAK2/OSM/CD40/TLR8/CD40LG/PYCARD/KCNN4/LILRB1/IL27RA/TGFB1/CD33/DDX58/GATA3/CRTAM/TCIRG1/IFNG/IFIH1/CD58/CD2/GBP1/CD160/MMP8/TNFAIP3/CD274/CD244/SRGN/BTN2A2/IL1B/FOXA2/CCR7/NR1D1/RHBDF2/PTPN22/RSAD2/HAVCR2/BLK/IL10/TLR4/TLR2/CASP1/PML/NLRP12/ANKRD1/ADAM8/BANK1/RABGEF1/HK1/GHRL/TNFRSF14/ATP13A2/NLRP3/AIM2/CD200R1/S…	95
GO:0043367	CD4-positive, alpha-beta T cell differentiation	32/1574	74/18670	8.48587e-16	3.04177e-14	2.43137e-14	RUNX3/BCL3/TBX21/IL12RB1/JAK3/GATA3/IL23A/IFNG/CD83/IL12B/CD86/LOXL3/PLA2G2D/CD80/SASH3/LY9/NCKAP1L/RSAD2/IRF4/IL18/BATF/RUNX1/IL23R/NLRP3/SLAMF6/NFKBID/LGALS9/GPR183/PTGER4/SOCS1/SEMA4A/SPN	32
GO:1903038	negative regulation of leukocyte cell-cell adhesion	43/1574	129/18670	9.66584e-16	3.44253e-14	2.7517e-14	CD74/RUNX3/FCGR2B/TBX21/LAG3/LILRB1/TGFB1/JAK3/PTPN6/CD86/LOXL3/PLA2G2D/CD274/CD80/LAX1/BTN2A2/IRF1/FGL2/LILRB2/IDO1/LGALS3/PTPN22/IL2RA/HAVCR2/GPNMB/IL10/XCL1/ZC3H8/VSIG4/TNFRSF14/RUNX1/TNFAIP8L2/CTLA4/NFKBID/CD300A/LGALS9/LGALS9C/PTPN2/TIGIT/SOCS1/SPN/PDCD1LG2/HLA-G	43
GO:0071222	cellular response to lipopolysaccharide	56/1574	205/18670	1.10348e-15	3.90506e-14	3.12141e-14	TFPI/CD6/TNFRSF1B/STAP1/TNIP3/SBNO2/GSTP1/ICAM1/HCK/BPI/PYCARD/LILRB1/TGFB1/NFKB1/AICDA/LY86/IL12B/CD86/TNFAIP3/CD274/CD80/IL1B/NR1D1/CD68/LBP/LILRB2/CD180/PTPN22/HAVCR2/IL10/TLR4/TLR2/CASP1/CXCL9/IRF8/ANKRD1/IL18/CCR5/NLRP3/IL24/CSF2/NOD2/NLRP7/CX3CR1/CXCL10/CXCL11/PTAFR/PDE4B/PDCD1LG2/SIRPA/CARD16/KLRK1/TNF/LILRA2/LYN/CARD17	56
GO:0002758	innate immune response-activating signal transduction	70/1574	298/18670	1.65609e-15	5.82356e-14	4.65492e-14	BTK/FYN/BIRC3/TNIP3/CYBA/ICAM3/CYLD/FCN1/IRAK3/CD209/PSME1/PSMA3/LGMN/PSME2/HCK/TLR8/NOD1/DDX58/DHX58/NFKB1/UNC93B1/CLEC4A/IFIH1/TNFAIP3/IRF1/NR1D1/LBP/TRAF3/RFTN1/CLEC10A/PTPN22/RSAD2/HAVCR2/TLR4/IRF4/TLR2/DDX60/ARRB2/PRKACB/TIRAP/FCER1G/ITGB2/NLRX1/FCRL3/CTSS/PGLYRP4/TLR3/SYK/CLEC4E/CLEC4D/NOD2/CD300A/ITGAM/CLEC7A/MUC13/TLR1/TLR6/NLRP6/CD300LF/CARD9/TLR7/CLEC4C/CARD11/PSMB8/PSMB10/KLRK1/LILRA4/…	70
GO:0001914	regulation of T cell mediated cytotoxicity	21/1574	33/18670	3.22428e-15	1.12667e-13	9.00579e-14	FCGR2B/PVR/PTPRC/IL12RB1/LILRB1/IL23A/IL12B/RIPK3/XCL1/CD1C/CD1B/CD1E/IL23R/B2M/HLA-C/HLA-E/HLA-G/HLA-F/HLA-H/HLA-A/HLA-B	21
GO:0042269	regulation of natural killer cell mediated cytotoxicity	24/1574	44/18670	4.72708e-15	1.64148e-13	1.31208e-13	PVR/LAG3/LILRB1/CRTAM/IL12B/IL18RAP/CD160/HAVCR2/IL21/ARRB2/VAV1/CD226/SLAMF6/LGALS9/SERPINB9/RASGRP1/SH2D1A/NCR1/NCR3/HLA-E/HLA-G/HLA-F/KLRK1/CLEC12B	24
GO:0007204	positive regulation of cytosolic calcium ion concentration	72/1574	319/18670	5.97104e-15	2.06057e-13	1.64706e-13	CD38/PKD1/CD4/FYN/CYBA/GNA15/TMEM38A/P2RY10/PTPRC/P2RX5/JAK2/CORO1A/TGFB1/PTPN6/CCR6/FASLG/CCRL2/CCR2/CXCR4/GPR18/PTGER2/S1PR4/CCR7/PLCB2/CXCL9/LPAR6/GPR65/PML/TRPM2/XCL1/GPR174/MCOLN2/UBASH3B/CLIC2/MS4A1/GHRL/CXCR5/CCR5/CCR1/JSRP1/PTGDR/CX3CR1/CXCL10/CXCL11/CD52/FPR2/FPR1/PTGER4/P2RY6/BCL2/C3AR1/CXCR6/CYSLTR1/XCR1/CMKLR1/CD19/CCR8/F2/CXCR2/P2RY8/LCK/SLC8A1/CCR4/RASA3/CXCR3/FPR3/RYR1/TRPV1/C5AR1/…	72
GO:0006909	phagocytosis	79/1574	369/18670	6.32993e-15	2.17093e-13	1.73528e-13	FGR/ITGAL/FYN/TYROBP/WAS/STAP1/MSR1/CYBA/FCGR2B/ACTB/ICAM3/PTPRC/FCN1/SIRPG/UNC13D/TREM2/SH3BP1/NCF4/IL2RB/SIRPB1/HCK/CORO1A/PYCARD/CSK/TGFB1/CEACAM4/LIMK1/BIN2/IFNG/WIPF1/NCF2/SLAMF1/NCKAP1L/IL1B/IGLL1/LBP/LDLR/ARPC1B/IL15RA/DOCK2/MYO1G/TLR4/TLR2/RAB20/IRF8/VAV1/FCGR2A/IL2RG/FCER1G/CDC42SE2/ABR/ITGB2/CD3G/ARHGAP25/ARPC2/IL15/SYK/PLD4/CD300A/ITGAM/XKR6/FPR2/P2RY6/CLEC7A/CD300LF/PIP5K1C/CD47/SIRPA…	79
GO:0002440	production of molecular mediator of immune response	67/1574	286/18670	7.73702e-15	2.63723e-13	2.10801e-13	BTK/CD22/CD74/TNFRSF1B/POU2F2/PARP3/FCGR2B/TBX21/PTPRC/IRAK3/HMOX1/CD40/SAMHD1/CD40LG/TNFSF13B/LILRB1/IL27RA/CLC/TGFB1/JAK3/DDX58/GATA3/TCIRG1/AICDA/CCR6/IL12B/MSH3/IL18RAP/CD160/CCR2/SASH3/LAX1/CD244/POLM/IL1B/FGL2/BST2/RSAD2/IL10/TLR4/TLR2/XCL1/CD226/IL18/CD96/BATF/HK1/TNFRSF14/FCER1G/FCRL3/TNFSF13/NLRP3/TLR3/B2M/NOD2/MZB1/GAPT/CD28/HLA-DQB1/TNFRSF4/CARD11/HLA-E/HLA-G/HLA-F/IGLV6-57/TNF/IGKV1D-8	67
GO:0048872	homeostasis of number of cells	61/1574	246/18670	7.96479e-15	2.69832e-13	2.15683e-13	CD74/TNFRSF17/SPI1/CYLD/FLT3LG/JAK2/HMOX1/RASSF2/TNFSF13B/CORO1A/TGFB1/JAK3/GATA3/LIPA/TCIRG1/STAT1/MPL/TNFAIP3/CCR2/FLT3/SASH3/NCKAP1L/CCR7/SMO/RIPK3/AMPD3/IL2RA/ETS1/DOCK10/SIT1/ITPKB/ZC3H8/GPR174/DOCK11/PTH/FCER1G/TNFRSF13C/NAPEPLD/KLHL10/B2M/INPP5D/LGALS9/GPR183/PIK3CD/BCL2/PTPN2/GAPT/P4HTM/HCLS1/CXCR2/CCR4/CSF1/PDE4B/IKZF1/ISG15/ADA/CARD11/TRIM10/LAT/TNFRSF13B/LYN	61
GO:0050729	positive regulation of inflammatory response	46/1574	153/18670	8.07503e-15	2.71908e-13	2.17343e-13	BTK/CD6/STAP1/TREM2/JAK2/OSM/CCL24/CTSC/IL23A/IL12B/MMP8/CCR2/IL1B/CCR7/LBP/LDLR/IDO1/ETS1/TLR4/TLR2/IL21/NLRP12/PLA2G7/IL18/ADAM8/GBP5/FCER1G/NAPEPLD/IL15/TLR3/NOD2/PTGER4/CLEC7A/TLR6/IL17RA/CD28/LILRA5/PLA2G2A/TLR7/CD47/TGM2/HLA-E/C2CD4B/GPSM3/LTA/TNF	46
GO:0048002	antigen processing and presentation of peptide antigen	52/1574	189/18670	8.43291e-15	2.82249e-13	2.25608e-13	CD74/CYBA/FCGR2B/LAG3/CD209/PSME1/TREM2/AP1B1/NCF4/PSMA3/LGMN/PSME2/PYCARD/CLEC4A/NCF2/TAPBPL/NCF1/FCER1G/ACE/CTSS/ERAP2/CYBB/B2M/TAP1/HLA-DQB1/AP1S2/HLA-DRB1/HLA-DQA1/FCGR1B/HLA-DRB5/HLA-DOA/HLA-DMA/PSMB8/TAP2/HLA-DRA/HLA-C/HLA-E/HLA-G/HLA-F/PSMB10/HLA-H/HLA-A/IFI30/HLA-DPB1/HLA-DPA1/TAPBP/HLA-DQB2/HLA-B/HLA-DQA2/PSMB9/HLA-DOB/HLA-DMB	52
GO:0030183	B cell differentiation	42/1574	131/18670	9.82984e-15	3.27033e-13	2.61406e-13	CD79B/BTK/POU2F2/HDAC9/BCL3/FCGR2B/PTPRC/CYLD/MFNG/CD40LG/LYL1/CD79A/JAK3/LFNG/TCIRG1/PTPN6/AICDA/ITGA4/FLT3/POLM/NCKAP1L/DOCK10/IL10/CD27/DOCK11/CMTM7/MS4A1/MMP14/SLAMF8/FCRL3/IKZF3/VCAM1/SYK/RBPJ/INPP5D/GPR183/BCL2/PTPN2/CD19/ADA/CARD11/NFAM1	42
GO:0001913	T cell mediated cytotoxicity	25/1574	49/18670	1.00956e-14	3.31902e-13	2.65298e-13	FCGR2B/PVR/PTPRC/IL12RB1/CTSH/LILRB1/CTSC/IL23A/IL12B/RIPK3/XCL1/CD1C/CD1B/CD1E/IL23R/B2M/PRF1/GZMM/HLA-C/HLA-E/HLA-G/HLA-F/HLA-H/HLA-A/HLA-B	25
GO:0002704	negative regulation of leukocyte mediated immunity	25/1574	49/18670	1.00956e-14	3.31902e-13	2.65298e-13	PARP3/CD84/FCGR2B/TBX21/PTPRC/HMOX1/LILRB1/JAK3/PTPN6/CCR2/BST2/HAVCR2/ARRB2/XCL1/CD96/RABGEF1/ABR/CD300A/LGALS9/SERPINB9/CR1/HLA-E/HLA-G/HLA-F/CLEC12B	25
GO:0002791	regulation of peptide secretion	96/1574	500/18670	1.1256e-14	3.67872e-13	2.9405e-13	FGR/CYP51A1/CD38/BAIAP3/CD22/CD74/NLRP2/TNFRSF1B/HDAC9/FCGR2B/FCN1/RAB11FIP3/NLRP1/TREM2/JAK2/OSM/CD40/TLR8/CD40LG/PYCARD/KCNN4/LILRB1/IL27RA/TGFB1/CD33/DDX58/GATA3/CRTAM/TCIRG1/IFNG/IFIH1/CD58/CD2/GBP1/CD160/MMP8/TNFAIP3/CD274/CD244/SRGN/BTN2A2/IL1B/FOXA2/CCR7/NR1D1/RHBDF2/PTPN22/RSAD2/HAVCR2/BLK/IL10/TLR4/TLR2/CASP1/PML/NLRP12/ANKRD1/ADAM8/BANK1/RABGEF1/HK1/GHRL/TNFRSF14/ATP13A2/NLRP3/AIM2/CD20…	96
GO:0032623	interleukin-2 production	28/1574	62/18670	1.38183e-14	4.48972e-13	3.58875e-13	CD4/PRKCQ/TBX21/PTPRC/LAG3/GATA3/CD83/CD86/GBP1/TNFAIP3/CD80/CCR2/SASH3/IL1B/HAVCR2/IRF4/XCL1/IL18/VSIG4/FCER1G/RUNX1/CLEC7A/CD28/PDE4B/CARD9/CARD11/CD247/CD3E	28
GO:0071356	cellular response to tumor necrosis factor	67/1574	291/18670	1.90355e-14	6.14892e-13	4.91499e-13	MAP3K14/BIRC3/TNFRSF1B/TNFRSF17/CYBA/TRAF1/CYLD/GSTP1/ICAM1/PSME1/RFFL/JAK2/PSMA3/TCL1A/PSME2/CD40/CD40LG/TNFSF13B/CCL22/CCL17/PYCARD/CCL24/TNFSF8/GATA3/CCL7/CCL8/NFKB1/STAT1/CD58/GBP3/GBP1/TNFAIP3/TNFSF18/TNFRSF8/CD70/NR1D1/TRAF3/CASP1/CD27/XCL1/XCL2/ANKRD1/TNFRSF14/TNFRSF13C/TNFSF13/GBP2/VCAM1/AIM2/SYK/PYDC1/PTPN2/CCL13/TNFRSF4/TNFRSF18/TRPV1/CASP4/PSMB8/CARD16/PSMB10/TMSB4X/TNFRSF25/LTA/LTB/TN…	67
GO:0001776	leukocyte homeostasis	33/1574	86/18670	2.04029e-14	6.5525e-13	5.23758e-13	CD74/TNFRSF17/TNFSF13B/CORO1A/TGFB1/JAK3/TCIRG1/MPL/TNFAIP3/CCR2/FLT3/NCKAP1L/RIPK3/IL2RA/DOCK10/SIT1/ITPKB/ZC3H8/GPR174/DOCK11/FCER1G/TNFRSF13C/LGALS9/GPR183/PIK3CD/BCL2/GAPT/CXCR2/PDE4B/ADA/LAT/TNFRSF13B/LYN	33
GO:0046637	regulation of alpha-beta T cell differentiation	28/1574	63/18670	2.28855e-14	7.30758e-13	5.84113e-13	RUNX3/PRDM1/TBX21/IL12RB1/JAK3/GATA3/IL23A/IFNG/CD83/IL12B/CD86/ZAP70/LOXL3/CD80/SASH3/NCKAP1L/IRF4/ITPKB/IL18/RUNX1/IL23R/NLRP3/SYK/NFKBID/LGALS9/ZNF683/SOCS1/ADA	28
GO:0002292	T cell differentiation involved in immune response	29/1574	68/18670	2.965e-14	9.41346e-13	7.52442e-13	BCL3/TBX21/IL12RB1/JAK3/GATA3/IL23A/IFNG/IL12B/CD86/LOXL3/CD80/LY9/FGL2/IRF4/IL18/BATF/FCER1G/IL23R/NLRP3/SLAMF6/EOMES/CLEC4E/CLEC4D/NFKBID/LGALS9/GPR183/PTGER4/SEMA4A/SPN	29
GO:0001916	positive regulation of T cell mediated cytotoxicity	18/1574	26/18670	3.42443e-14	1.08103e-12	8.64095e-13	PVR/PTPRC/IL12RB1/IL23A/IL12B/XCL1/CD1C/CD1B/CD1E/IL23R/B2M/HLA-C/HLA-E/HLA-G/HLA-F/HLA-H/HLA-A/HLA-B	18
GO:0050714	positive regulation of protein secretion	63/1574	268/18670	4.17777e-14	1.3114e-12	1.04823e-12	FGR/CD38/BAIAP3/NLRP2/FCN1/NLRP1/TREM2/JAK2/OSM/TLR8/PYCARD/KCNN4/TGFB1/CD33/DDX58/GATA3/CRTAM/IFNG/IFIH1/CD58/CD2/CD160/MMP8/CD274/CD244/IL1B/PTPN22/HAVCR2/BLK/IL10/TLR4/TLR2/CASP1/NLRP12/ANKRD1/ADAM8/HK1/GHRL/TNFRSF14/ATP13A2/NLRP3/AIM2/SYK/ARF6/CLEC4E/NOD2/NLRP7/LGALS9/PYDC1/PTGER4/LGALS9C/RASGRP1/TLR1/IL17RA/CSF1R/TNFRSF4/LILRA5/AIF1/HLA-E/IGHD/TNF/LILRA2/CLEC5A	63
GO:0031295	T cell costimulation	26/1574	56/18670	5.34411e-14	1.66808e-12	1.33334e-12	FYN/GRAP2/CD40LG/TNFSF13B/CSK/CD5/PTPN6/CD86/CD160/CD274/CD80/CCR7/VAV1/TNFRSF14/TNFRSF13C/CTLA4/ICOS/CD28/LCK/BTLA/PDCD1/PDCD1LG2/CARD11/CD3E/KLRK1/LYN	26
GO:0001774	microglial cell activation	24/1574	48/18670	6.21098e-14	1.90653e-12	1.52394e-12	TYROBP/STAP1/CST7/PTPRC/TREM2/JAK2/TLR8/CTSC/IFNG/MMP8/NR1D1/LDLR/TLR2/ITGB2/TLR3/ITGAM/FPR2/C1QA/TLR6/TLR7/TRPV1/C5AR1/AIF1/TNF	24
GO:0002269	leukocyte activation involved in inflammatory response	24/1574	48/18670	6.21098e-14	1.90653e-12	1.52394e-12	TYROBP/STAP1/CST7/PTPRC/TREM2/JAK2/TLR8/CTSC/IFNG/MMP8/NR1D1/LDLR/TLR2/ITGB2/TLR3/ITGAM/FPR2/C1QA/TLR6/TLR7/TRPV1/C5AR1/AIF1/TNF	24
GO:0002711	positive regulation of T cell mediated immunity	24/1574	48/18670	6.21098e-14	1.90653e-12	1.52394e-12	PVR/PTPRC/IL12RB1/GATA3/IL23A/IL12B/SASH3/IL1B/RSAD2/XCL1/IL18/CD1C/CD1B/CD1E/IL23R/NLRP3/B2M/HLA-C/HLA-E/HLA-G/HLA-F/HLA-H/HLA-A/HLA-B	24
GO:0034612	response to tumor necrosis factor	69/1574	312/18670	6.3861e-14	1.94952e-12	1.5583e-12	MAP3K14/NUB1/BIRC3/TNFRSF1B/TNFRSF17/CYBA/TRAF1/CYLD/GSTP1/ICAM1/PSME1/RFFL/JAK2/PSMA3/TCL1A/PSME2/CD40/CD40LG/TNFSF13B/CCL22/CCL17/PYCARD/CCL24/TNFSF8/GATA3/CCL7/CCL8/NFKB1/STAT1/CD58/GBP3/GBP1/TNFAIP3/TNFSF18/TNFRSF8/CD70/NR1D1/TRAF3/CASP1/CD27/XCL1/XCL2/ANKRD1/TNFRSF14/TNFRSF13C/TNFSF13/GBP2/VCAM1/AIM2/SYK/PYDC1/PTPN2/CCL13/TNFRSF4/TNFRSF18/TRPV1/CASP4/PSMB8/CARD16/PSMB10/TMSB4X/UBD/TNFRSF25/L…	69
GO:2000514	regulation of CD4-positive, alpha-beta T cell activation	27/1574	61/18670	7.53871e-14	2.2888e-12	1.8295e-12	RUNX3/PRKCQ/TBX21/IL12RB1/JAK3/GATA3/IL23A/IFNG/CD83/IL12B/CD86/LOXL3/CD160/CD274/CD80/SASH3/NCKAP1L/IRF4/XCL1/IL18/RUNX1/IL23R/NLRP3/NFKBID/LGALS9/LGALS9C/SOCS1	27
GO:0046640	regulation of alpha-beta T cell proliferation	19/1574	30/18670	7.78952e-14	2.3521e-12	1.88009e-12	PTPRC/RASAL3/EBI3/IL23A/IL12B/ZAP70/CD274/MAPK8IP1/CCR2/IRF1/XCL1/IL18/TNFRSF14/SYK/LGALS9/LGALS9C/CD28/CD3E/HLA-E	19
GO:0150076	neuroinflammatory response	30/1574	75/18670	8.4543e-14	2.53903e-12	2.02951e-12	TYROBP/TNFRSF1B/STAP1/CST7/PTPRC/TREM2/JAK2/MMP9/TLR8/CTSC/IFNG/MMP8/IL1B/NR1D1/SMO/LDLR/TLR2/IL18/ITGB2/CD200R1/TLR3/ITGAM/FPR2/C1QA/TLR6/TLR7/TRPV1/C5AR1/AIF1/TNF	30
GO:0031294	lymphocyte costimulation	26/1574	57/18670	9.04247e-14	2.70107e-12	2.15904e-12	FYN/GRAP2/CD40LG/TNFSF13B/CSK/CD5/PTPN6/CD86/CD160/CD274/CD80/CCR7/VAV1/TNFRSF14/TNFRSF13C/CTLA4/ICOS/CD28/LCK/BTLA/PDCD1/PDCD1LG2/CARD11/CD3E/KLRK1/LYN	26
GO:0002831	regulation of response to biotic stimulus	42/1574	139/18670	9.80219e-14	2.91235e-12	2.32792e-12	BIRC3/CYBA/TSPAN32/PVR/IL12RB1/PYCARD/LILRB1/NOD1/DDX58/DHX58/CRTAM/IL23A/TRIM38/LY86/IL12B/STAT1/CD160/TNFAIP3/CD274/OPTN/IL1B/FGL2/APOBEC3F/TRAF3/CD180/IL2RA/HAVCR2/DDX60/PARP9/HERC5/CD226/NLRX1/SIGLEC11/IL23R/AIM2/DTX3L/IL15/IFIT1/TRAF3IP1/CARD16/APOBEC3G/LILRA2	42
GO:0050702	interleukin-1 beta secretion	25/1574	53/18670	1.03568e-13	3.06078e-12	2.44656e-12	NLRP2/NLRC4/NLRP1/TLR8/PYCARD/TNFAIP3/CCR7/TLR4/CASP1/PML/NLRP12/GBP5/HK1/NLRP3/AIM2/NOD2/NLRP7/LGALS9/PYDC1/TLR6/TMEM106A/LILRA5/CARD16/LILRA2/CARD17	25
GO:0019884	antigen processing and presentation of exogenous antigen	49/1574	182/18670	1.24354e-13	3.6556e-12	2.92202e-12	CD74/CYBA/FCGR2B/LAG3/PSME1/AP1B1/NCF4/PSMA3/LGMN/PSME2/CLEC4A/NCF2/CD1C/CD1B/CD1E/NCF1/FCER1G/CTSS/CYBB/B2M/TAP1/HLA-DQB1/AP1S2/HLA-DRB1/HLA-DQA1/FCGR1B/HLA-DRB5/HLA-DOA/HLA-DMA/PSMB8/TAP2/HLA-DRA/HLA-C/HLA-E/HLA-G/HLA-F/PSMB10/HLA-H/HLA-A/IFI30/HLA-DPB1/HLA-DPA1/TAPBP/HLA-DQB2/HLA-B/HLA-DQA2/PSMB9/HLA-DOB/HLA-DMB	49
GO:0006874	cellular calcium ion homeostasis	88/1574	458/18670	1.42775e-13	4.17504e-12	3.33721e-12	CD38/PKD1/CD4/FYN/CYBA/GNA15/TMEM38A/ATP2A3/P2RY10/PTPRC/P2RX5/JAK2/CD40/CORO1A/TGFB1/CCL7/CCL8/TCIRG1/PTPN6/CCR6/FASLG/CCRL2/CCR2/CXCR4/ATP7B/GPR18/PTGER2/SLC25A23/S1PR4/CCR7/PDE6B/TMEM165/PLCB2/CXCL9/LPAR6/GPR65/SLC24A4/PML/TRPM2/XCL1/GPR174/PTH/SLC25A27/MCOLN2/UBASH3B/CLIC2/MS4A1/GHRL/ATP13A2/CXCR5/CCR5/CCR1/PRKCB/STIM1/JSRP1/PTGDR/CX3CR1/CXCL10/CXCL11/CD52/FPR2/FPR1/PTGER4/P2RY6/BCL2/C3AR1/CX…	88
GO:0061900	glial cell activation	26/1574	58/18670	1.50823e-13	4.38729e-12	3.50687e-12	TYROBP/STAP1/CST7/PTPRC/TREM2/JAK2/TLR8/CTSC/IFNG/MMP8/IL1B/NR1D1/SMO/LDLR/TLR2/ITGB2/TLR3/ITGAM/FPR2/C1QA/TLR6/TLR7/TRPV1/C5AR1/AIF1/TNF	26
GO:0097530	granulocyte migration	42/1574	141/18670	1.68701e-13	4.88179e-12	3.90214e-12	CD74/WDR1/CCL22/CCL17/CCL24/CCL7/CCL8/IL23A/CSF3R/NCKAP1L/PREX1/IL1B/CCR7/RAC2/LBP/LGALS3/CXCL9/VAV1/XCL1/XCL2/TIRAP/ADAM8/MCOLN2/SLAMF8/FCER1G/ITGB2/SYK/CD300A/CXCL10/CXCL11/PTGER4/PIK3CD/C3AR1/CMKLR1/IL17RA/CXCR2/CCL13/CSF1/PDE4B/PIP5K1C/C5AR1/CD177	42
GO:0032663	regulation of interleukin-2 production	25/1574	54/18670	1.77484e-13	5.10934e-12	4.08402e-12	CD4/PRKCQ/TBX21/PTPRC/LAG3/GATA3/CD83/CD86/GBP1/TNFAIP3/CD80/CCR2/SASH3/IL1B/HAVCR2/IRF4/XCL1/VSIG4/RUNX1/CLEC7A/CD28/PDE4B/CARD9/CARD11/CD3E	25
GO:0032637	interleukin-8 production	31/1574	82/18670	2.0191e-13	5.78255e-12	4.62214e-12	CD74/BCL3/PTPRC/FCN1/BPI/TLR8/PYCARD/CD33/NOD1/DDX58/CD58/CD2/CD244/IL1B/LBP/PTPN22/IL10/TLR4/TLR2/TIRAP/TLR3/SYK/NOD2/LGALS9/CLEC7A/TLR1/TLR6/TLR7/TMSB4X/TNF/LILRA2	31
GO:0032732	positive regulation of interleukin-1 production	26/1574	59/18670	2.48148e-13	7.07032e-12	5.65149e-12	TYROBP/NLRP2/NLRP1/JAK2/TLR8/PYCARD/NOD1/IFNG/HAVCR2/TLR4/CASP1/NLRP12/HK1/NLRP3/MNDA/PYHIN1/IFI16/AIM2/NOD2/NLRP7/LGALS9/PYDC1/CLEC7A/LILRA5/IGHD/LILRA2	26
GO:0019883	antigen processing and presentation of endogenous antigen	16/1574	22/18670	2.77306e-13	7.86077e-12	6.28332e-12	CD74/CD1C/CD1B/CD1E/ERAP2/B2M/TAP1/TAP2/HLA-C/HLA-E/HLA-G/HLA-F/HLA-H/HLA-A/TAPBP/HLA-B	16
GO:0055074	calcium ion homeostasis	89/1574	471/18670	2.79573e-13	7.8848e-12	6.30252e-12	CD38/PKD1/CD4/FYN/CYBA/GNA15/TMEM38A/ATP2A3/P2RY10/PTPRC/P2RX5/JAK2/CD40/CORO1A/TGFB1/CCL7/CCL8/TCIRG1/CYP27B1/PTPN6/CCR6/FASLG/CCRL2/CCR2/CXCR4/ATP7B/GPR18/PTGER2/SLC25A23/S1PR4/CCR7/PDE6B/TMEM165/PLCB2/CXCL9/LPAR6/GPR65/SLC24A4/PML/TRPM2/XCL1/GPR174/PTH/SLC25A27/MCOLN2/UBASH3B/CLIC2/MS4A1/GHRL/ATP13A2/CXCR5/CCR5/CCR1/PRKCB/STIM1/JSRP1/PTGDR/CX3CR1/CXCL10/CXCL11/CD52/FPR2/FPR1/PTGER4/P2RY6/BCL2/…	89
GO:0033209	tumor necrosis factor-mediated signaling pathway	46/1574	167/18670	2.8396e-13	7.94383e-12	6.3497e-12	MAP3K14/BIRC3/TNFRSF1B/TNFRSF17/TRAF1/CYLD/GSTP1/PSME1/RFFL/JAK2/PSMA3/PSME2/CD40/CD40LG/TNFSF13B/PYCARD/TNFSF8/STAT1/TNFAIP3/TNFSF18/TNFRSF8/CD70/TRAF3/CASP1/CD27/TNFRSF14/TNFRSF13C/TNFSF13/AIM2/SYK/PYDC1/PTPN2/TNFRSF4/TNFRSF18/CASP4/PSMB8/CARD16/PSMB10/TMSB4X/TNFRSF25/LTA/LTB/TNF/TNFSF12/PSMB9/TNFRSF13B	46
GO:0002507	tolerance induction	17/1574	25/18670	2.84525e-13	7.94383e-12	6.3497e-12	IRAK3/CLC/TGFB1/TNFAIP3/CD274/LILRB2/IDO1/IL2RA/HAVCR2/ICOS/LGALS9/CCR4/PDCD1/CD3E/HLA-E/HLA-G/LYN	17
GO:0032479	regulation of type I interferon production	39/1574	126/18670	3.1536e-13	8.76069e-12	7.00264e-12	POLR3B/CYLD/TLR8/PYCARD/LILRB1/DDX58/DHX58/NFKB1/TRIM38/IFIH1/STAT1/TNFAIP3/NMI/ZBP1/IRF1/TRAF3/TRIM21/PTPN22/HAVCR2/IL10/TLR4/TLR2/HERC5/NLRC5/TIRAP/UBE2L6/NLRX1/IFI16/TLR3/SYK/NLRC3/RNF135/UBA7/ISG15/TLR7/SIRPA/TRAF3IP1/LILRA4/CRCP	39
GO:0022408	negative regulation of cell-cell adhesion	48/1574	181/18670	4.08271e-13	1.1252e-11	8.994e-12	CD74/RUNX3/FCGR2B/TBX21/FXYD5/LAG3/JAK2/LILRB1/TGFB1/JAK3/AKNA/PTPN6/CD86/EPB41L5/LOXL3/PLA2G2D/CD274/CD80/LAX1/BTN2A2/IRF1/FGL2/LILRB2/IDO1/LGALS3/PTPN22/IL2RA/HAVCR2/GPNMB/IL10/XCL1/ZC3H8/UBASH3B/VSIG4/TNFRSF14/RUNX1/TNFAIP8L2/CTLA4/NFKBID/CD300A/LGALS9/LGALS9C/PTPN2/TIGIT/SOCS1/SPN/PDCD1LG2/HLA-G	48
GO:0032677	regulation of interleukin-8 production	29/1574	74/18670	4.09089e-13	1.1252e-11	8.994e-12	CD74/BCL3/PTPRC/FCN1/BPI/TLR8/PYCARD/CD33/DDX58/CD58/CD2/CD244/IL1B/LBP/PTPN22/IL10/TLR4/TLR2/TIRAP/TLR3/SYK/NOD2/LGALS9/CLEC7A/TLR1/TLR6/TLR7/TMSB4X/TNF	29
GO:0072676	lymphocyte migration	36/1574	111/18670	5.33202e-13	1.45935e-11	1.16649e-11	STK10/TBX21/ICAM1/CCL22/CCL17/PYCARD/IL27RA/CCL24/DOCK8/GATA3/CCL7/CCL8/CCR6/ZAP70/ITGA4/PADI2/CCR2/CCR7/RIPK3/MYO1G/ITGB7/XCL1/XCL2/MSN/ADAM8/TNFRSF14/CD200R1/CXCL10/CXCL11/GPR183/PIK3CD/CCL13/CXCR3/SPN/AIF1/KLRK1	36
GO:0032606	type I interferon production	39/1574	128/18670	5.53742e-13	1.50813e-11	1.20549e-11	POLR3B/CYLD/TLR8/PYCARD/LILRB1/DDX58/DHX58/NFKB1/TRIM38/IFIH1/STAT1/TNFAIP3/NMI/ZBP1/IRF1/TRAF3/TRIM21/PTPN22/HAVCR2/IL10/TLR4/TLR2/HERC5/NLRC5/TIRAP/UBE2L6/NLRX1/IFI16/TLR3/SYK/NLRC3/RNF135/UBA7/ISG15/TLR7/SIRPA/TRAF3IP1/LILRA4/CRCP	39
GO:0032731	positive regulation of interleukin-1 beta production	24/1574	52/18670	5.89346e-13	1.59727e-11	1.27674e-11	TYROBP/NLRP2/NLRP1/JAK2/TLR8/PYCARD/NOD1/IFNG/TLR4/CASP1/NLRP12/HK1/NLRP3/MNDA/PYHIN1/IFI16/AIM2/NOD2/NLRP7/LGALS9/PYDC1/CLEC7A/LILRA5/LILRA2	24
GO:0050701	interleukin-1 secretion	26/1574	61/18670	6.46351e-13	1.74326e-11	1.39344e-11	NLRP2/NLRC4/NLRP1/TLR8/PYCARD/TNFAIP3/CCR7/TLR4/CASP1/PML/NLRP12/GBP5/HK1/NLRP3/AIM2/NOD2/NLRP7/LGALS9/PYDC1/TLR6/TMEM106A/LILRA5/CARD16/IGHD/LILRA2/CARD17	26
GO:0051480	regulation of cytosolic calcium ion concentration	73/1574	357/18670	7.68554e-13	2.06284e-11	1.64888e-11	CD38/PKD1/CD4/FYN/CYBA/GNA15/TMEM38A/P2RY10/PTPRC/P2RX5/JAK2/CORO1A/TGFB1/PTPN6/CCR6/FASLG/CCRL2/CCR2/CXCR4/GPR18/PTGER2/S1PR4/CCR7/PDE6B/PLCB2/CXCL9/LPAR6/GPR65/PML/TRPM2/XCL1/GPR174/MCOLN2/UBASH3B/CLIC2/MS4A1/GHRL/CXCR5/CCR5/CCR1/JSRP1/PTGDR/CX3CR1/CXCL10/CXCL11/CD52/FPR2/FPR1/PTGER4/P2RY6/BCL2/C3AR1/CXCR6/CYSLTR1/XCR1/CMKLR1/CD19/CCR8/F2/CXCR2/P2RY8/LCK/SLC8A1/CCR4/RASA3/CXCR3/FPR3/RYR1/TRPV1/…	73
GO:1990266	neutrophil migration	37/1574	118/18670	8.17632e-13	2.18402e-11	1.74574e-11	CD74/WDR1/CCL22/CCL17/CCL24/CCL7/CCL8/IL23A/CSF3R/NCKAP1L/PREX1/IL1B/CCR7/RAC2/LBP/LGALS3/CXCL9/VAV1/XCL1/XCL2/TIRAP/ADAM8/MCOLN2/SLAMF8/FCER1G/ITGB2/SYK/CXCL10/CXCL11/PIK3CD/C3AR1/CXCR2/CCL13/PDE4B/PIP5K1C/C5AR1/CD177	37
GO:0032715	negative regulation of interleukin-6 production	24/1574	53/18670	9.91368e-13	2.63543e-11	2.10656e-11	HGF/IRAK3/BPI/CSK/IL27RA/PTPN6/SLAMF1/TNFAIP3/NCKAP1L/PTPN22/HAVCR2/IL10/TLR4/ARRB2/NLRP12/BANK1/RABGEF1/GHRL/NLRX1/CD200R1/NLRC3/INPP5D/SIRPA/TNF	24
GO:1903556	negative regulation of tumor necrosis factor superfamily cytokine production	28/1574	72/18670	1.29895e-12	3.43666e-11	2.74701e-11	BCL3/GSTP1/IRAK3/TREM2/BPI/ACP5/LILRB1/IL27RA/CD33/PTPN6/CLEC4A/SLAMF1/TNFAIP3/CD274/GPR18/LBP/PTPN22/HAVCR2/GPNMB/IL10/TLR4/ARRB2/GHRL/NLRC3/LGALS9/SIRPA/LILRA4/MC1R	28
GO:0002793	positive regulation of peptide secretion	63/1574	288/18670	1.32545e-12	3.49013e-11	2.78975e-11	FGR/CD38/BAIAP3/NLRP2/FCN1/NLRP1/TREM2/JAK2/OSM/TLR8/PYCARD/KCNN4/TGFB1/CD33/DDX58/GATA3/CRTAM/IFNG/IFIH1/CD58/CD2/CD160/MMP8/CD274/CD244/IL1B/PTPN22/HAVCR2/BLK/IL10/TLR4/TLR2/CASP1/NLRP12/ANKRD1/ADAM8/HK1/GHRL/TNFRSF14/ATP13A2/NLRP3/AIM2/SYK/ARF6/CLEC4E/NOD2/NLRP7/LGALS9/PYDC1/PTGER4/LGALS9C/RASGRP1/TLR1/IL17RA/CSF1R/TNFRSF4/LILRA5/AIF1/HLA-E/IGHD/TNF/LILRA2/CLEC5A	63
GO:0002478	antigen processing and presentation of exogenous peptide antigen	46/1574	175/18670	1.7685e-12	4.6348e-11	3.70471e-11	CD74/CYBA/FCGR2B/LAG3/PSME1/AP1B1/NCF4/PSMA3/LGMN/PSME2/CLEC4A/NCF2/NCF1/FCER1G/CTSS/CYBB/B2M/TAP1/HLA-DQB1/AP1S2/HLA-DRB1/HLA-DQA1/FCGR1B/HLA-DRB5/HLA-DOA/HLA-DMA/PSMB8/TAP2/HLA-DRA/HLA-C/HLA-E/HLA-G/HLA-F/PSMB10/HLA-H/HLA-A/IFI30/HLA-DPB1/HLA-DPA1/TAPBP/HLA-DQB2/HLA-B/HLA-DQA2/PSMB9/HLA-DOB/HLA-DMB	46
GO:0007249	I-kappaB kinase/NF-kappaB signaling	60/1574	269/18670	1.89755e-12	4.94966e-11	3.95639e-11	CASP10/CFLAR/MAP3K14/CD4/BTK/FYN/CD74/BIRC3/TNIP3/BCL3/GSTP1/HMOX1/CD40/TLR8/PIM2/PYCARD/NOD1/TRIM38/STAT1/FASLG/TNFAIP3/OPTN/IL1B/CCR7/NR1D1/APOL3/RIPK3/BST2/TRIM22/TLR4/TLR2/CASP1/SECTM1/NLRP12/TIRAP/IFIT5/TMED4/S100B/NLRX1/SHISA5/TLR3/PRKCB/NOD2/NFKBID/NLRC3/CX3CR1/RHOH/LGALS9/TLR6/NLRP6/C18orf32/TMEM106A/CARD9/TLR7/SIRPA/CARD11/TGM2/CARD16/UBD/TNF	60
GO:0050688	regulation of defense response to virus	28/1574	73/18670	1.93895e-12	5.03403e-11	4.02383e-11	BIRC3/TSPAN32/IL12RB1/PYCARD/LILRB1/DDX58/DHX58/IL23A/TRIM38/IL12B/STAT1/TNFAIP3/IL1B/FGL2/APOBEC3F/TRAF3/IL2RA/DDX60/PARP9/HERC5/NLRX1/IL23R/AIM2/DTX3L/IL15/IFIT1/TRAF3IP1/APOBEC3G	28
GO:0045824	negative regulation of innate immune response	25/1574	59/18670	2.10854e-12	5.44885e-11	4.35541e-11	IRAK3/SAMHD1/LILRB1/DHX58/TNFAIP3/NMI/HAVCR2/TRAFD1/NLRC5/ARRB2/CD96/VSIG4/SLAMF8/NLRX1/IFI16/NLRC3/LGALS9/SERPINB9/PARP14/PTPN2/CR1/HLA-E/HLA-G/HLA-F/CLEC12B	25
GO:0097028	dendritic cell differentiation	21/1574	42/18670	2.32499e-12	5.98038e-11	4.78027e-11	SPI1/FCGR2B/TREM2/DHRS2/LILRB1/TGFB1/FLT3/BATF3/CCR7/LILRB2/IRF4/TRPM2/CAMK4/BATF/CSF2/BATF2/RBPJ/LGALS9/HLA-G/UBD/LYN	21
GO:0050853	B cell receptor signaling pathway	38/1574	129/18670	3.49675e-12	8.95296e-11	7.15633e-11	CD38/CD79B/BTK/CD22/PRKCH/STAP1/FCGR2B/PTPRC/LAT2/NFATC2/CD79A/LPXN/PTPN6/ITK/NCKAP1L/IGLL1/RFTN1/PTPN22/BLK/CMTM3/MS4A1/RUNX1/FCRL3/MNDA/CTLA4/SYK/PRKCB/CD300A/PIK3CD/BCL2/KLHL6/CD19/LCK/IGHA1/IGHD/NFAM1/LYN/IGLL5	38
GO:0043370	regulation of CD4-positive, alpha-beta T cell differentiation	22/1574	47/18670	3.82145e-12	9.73146e-11	7.7786e-11	RUNX3/TBX21/IL12RB1/JAK3/GATA3/IL23A/IFNG/CD83/IL12B/CD86/LOXL3/CD80/SASH3/NCKAP1L/IRF4/IL18/RUNX1/IL23R/NLRP3/NFKBID/LGALS9/SOCS1	22
GO:0032735	positive regulation of interleukin-12 production	19/1574	35/18670	3.83583e-12	9.73146e-11	7.7786e-11	CD40/CD40LG/IL23A/IFNG/IL12B/IRF1/CCR7/IDO1/TLR4/TLR2/IRF8/TIRAP/IL23R/TLR3/SYK/LGALS9/CLEC7A/HLA-G/LTB	19
GO:0032720	negative regulation of tumor necrosis factor production	27/1574	70/18670	4.11315e-12	1.03876e-10	8.30306e-11	BCL3/GSTP1/IRAK3/TREM2/BPI/ACP5/LILRB1/IL27RA/CD33/PTPN6/CLEC4A/SLAMF1/TNFAIP3/GPR18/LBP/PTPN22/HAVCR2/GPNMB/IL10/TLR4/ARRB2/GHRL/NLRC3/LGALS9/SIRPA/LILRA4/MC1R	27
GO:0002287	alpha-beta T cell activation involved in immune response	25/1574	61/18670	5.1882e-12	1.29845e-10	1.03789e-10	BCL3/TBX21/IL12RB1/JAK3/GATA3/IL23A/IFNG/IL12B/CD86/LOXL3/CD80/LY9/IRF4/IL18/BATF/IL23R/NLRP3/SLAMF6/EOMES/NFKBID/LGALS9/GPR183/PTGER4/SEMA4A/SPN	25
GO:0002293	alpha-beta T cell differentiation involved in immune response	25/1574	61/18670	5.1882e-12	1.29845e-10	1.03789e-10	BCL3/TBX21/IL12RB1/JAK3/GATA3/IL23A/IFNG/IL12B/CD86/LOXL3/CD80/LY9/IRF4/IL18/BATF/IL23R/NLRP3/SLAMF6/EOMES/NFKBID/LGALS9/GPR183/PTGER4/SEMA4A/SPN	25
GO:0030101	natural killer cell activation	30/1574	86/18670	5.55437e-12	1.38386e-10	1.10616e-10	TYROBP/SLAMF7/PRDM1/PTPRC/FLT3LG/UNC13D/ELF4/CORO1A/IL21R/IL23A/IL12B/CD2/CD244/PTPN22/HAVCR2/HNF1A/IL18/ITGB2/IL23R/PGLYRP4/IL15/PIK3CD/RASGRP1/ZNF683/NCR1/TOX/NCR3/HLA-E/HLA-F/KLRK1	30
GO:0051092	positive regulation of NF-kappaB transcription factor activity	41/1574	149/18670	5.73891e-12	1.42346e-10	1.1378e-10	CFLAR/BTK/PRKCH/EIF2AK2/TRAF1/PRKCQ/MAP3K13/ICAM1/IRAK3/NLRC4/CD40/CD40LG/PYCARD/TGFB1/NOD1/TRIM14/NFKB1/TRIM38/IL18RAP/TNFSF18/IL1B/RIPK3/TRIM22/TLR4/TLR2/TIRAP/IL18/ADAM8/ITGB2/RPS6KA4/NLRP3/AIM2/TLR3/PRKCB/NOD2/CX3CR1/LGALS9/TLR6/CARD11/CARD16/TNF	41
GO:1990868	response to chemokine	32/1574	97/18670	6.1682e-12	1.51639e-10	1.21209e-10	TREM2/CCL22/CCL17/CCL24/DOCK8/CCL7/CCL8/CCR6/LOX/PADI2/MPL/CCRL2/CCR2/CXCR4/CCR7/CXCL9/XCL1/XCL2/CXCR5/CCR5/CCR1/CX3CR1/CXCL10/CXCL11/CXCR6/XCR1/CMKLR1/CCR8/CXCR2/CCL13/CCR4/CXCR3	32
GO:1990869	cellular response to chemokine	32/1574	97/18670	6.1682e-12	1.51639e-10	1.21209e-10	TREM2/CCL22/CCL17/CCL24/DOCK8/CCL7/CCL8/CCR6/LOX/PADI2/MPL/CCRL2/CCR2/CXCR4/CCR7/CXCL9/XCL1/XCL2/CXCR5/CCR5/CCR1/CX3CR1/CXCL10/CXCL11/CXCR6/XCR1/CMKLR1/CCR8/CXCR2/CCL13/CCR4/CXCR3	32
GO:0046641	positive regulation of alpha-beta T cell proliferation	14/1574	19/18670	6.73223e-12	1.64777e-10	1.3171e-10	PTPRC/RASAL3/EBI3/IL23A/IL12B/ZAP70/CCR2/XCL1/IL18/SYK/LGALS9/CD28/CD3E/HLA-E	14
GO:0072503	cellular divalent inorganic cation homeostasis	88/1574	493/18670	9.84376e-12	2.39877e-10	1.9174e-10	CD38/PKD1/CD4/FYN/CYBA/GNA15/TMEM38A/ATP2A3/P2RY10/PTPRC/P2RX5/JAK2/CD40/CORO1A/TGFB1/CCL7/CCL8/TCIRG1/PTPN6/CCR6/FASLG/CCRL2/CCR2/CXCR4/ATP7B/GPR18/PTGER2/SLC25A23/S1PR4/CCR7/PDE6B/TMEM165/PLCB2/CXCL9/LPAR6/GPR65/SLC24A4/PML/TRPM2/XCL1/GPR174/PTH/SLC25A27/MCOLN2/UBASH3B/CLIC2/MS4A1/GHRL/ATP13A2/CXCR5/CCR5/CCR1/PRKCB/STIM1/JSRP1/PTGDR/CX3CR1/CXCL10/CXCL11/CD52/FPR2/FPR1/PTGER4/P2RY6/BCL2/C3AR1/CX…	88
GO:0043122	regulation of I-kappaB kinase/NF-kappaB signaling	54/1574	237/18670	1.01455e-11	2.4615e-10	1.96754e-10	CASP10/CFLAR/MAP3K14/CD4/FYN/CD74/BIRC3/TNIP3/GSTP1/HMOX1/CD40/PIM2/PYCARD/NOD1/TRIM38/STAT1/FASLG/TNFAIP3/OPTN/IL1B/CCR7/NR1D1/APOL3/BST2/TRIM22/TLR4/CASP1/SECTM1/NLRP12/TIRAP/IFIT5/TMED4/S100B/NLRX1/SHISA5/TLR3/PRKCB/NOD2/NFKBID/NLRC3/CX3CR1/RHOH/LGALS9/TLR6/NLRP6/C18orf32/TMEM106A/CARD9/SIRPA/CARD11/TGM2/CARD16/UBD/TNF	54
GO:0070098	chemokine-mediated signaling pathway	30/1574	88/18670	1.08891e-11	2.63042e-10	2.10256e-10	TREM2/CCL22/CCL17/CCL24/CCL7/CCL8/CCR6/PADI2/MPL/CCRL2/CCR2/CXCR4/CCR7/CXCL9/XCL1/XCL2/CXCR5/CCR5/CCR1/CX3CR1/CXCL10/CXCL11/CXCR6/XCR1/CMKLR1/CCR8/CXCR2/CCL13/CCR4/CXCR3	30
GO:0002221	pattern recognition receptor signaling pathway	48/1574	197/18670	1.14917e-11	2.76397e-10	2.20931e-10	BTK/BIRC3/TNIP3/CYBA/CYLD/FCN1/IRAK3/LGMN/TLR8/NOD1/DDX58/DHX58/UNC93B1/IFIH1/TNFAIP3/IRF1/NR1D1/LBP/TRAF3/RFTN1/PTPN22/RSAD2/HAVCR2/TLR4/IRF4/TLR2/DDX60/ARRB2/TIRAP/ITGB2/NLRX1/FCRL3/CTSS/PGLYRP4/TLR3/CLEC4E/NOD2/CD300A/ITGAM/CLEC7A/TLR1/TLR6/NLRP6/CD300LF/TLR7/LILRA4/LILRA2/LYN	48
GO:0043901	negative regulation of multi-organism process	44/1574	171/18670	1.17045e-11	2.80302e-10	2.24052e-10	EIF2AK2/FCN1/OVGP1/OAS1/APOBEC3H/ZC3HAV1/TRIM14/CCL8/DHX58/OAS3/ARHGDIB/AICDA/TRIM38/STAT1/TNFAIP3/FGL2/APOBEC3A/APOBEC3F/BST2/TRIM21/RSAD2/IL2RA/HAVCR2/OASL/PML/IFIT5/MX1/NLRX1/SIGLEC11/IFI16/ISG20/IFIT1/IFITM1/ISG15/PLSCR1/ADA/TRAF3IP1/CARD16/TRIM10/TNF/APOBEC3G/LILRA2/APOBEC3D/APOBEC3C	44
GO:2000106	regulation of leukocyte apoptotic process	29/1574	83/18670	1.19521e-11	2.85005e-10	2.27812e-10	BTK/CD74/PRKCQ/LILRB1/JAK3/DOCK8/CD274/CCR7/RIPK3/IDO1/LGALS3/IL10/CD27/ITPKB/ZC3H8/ADAM8/FCER1G/CD3G/CCR5/NOD2/NFKBID/LGALS9/PIK3CD/PTCRA/HCLS1/CXCR2/PDCD1/ADA/LYN	29
GO:0002717	positive regulation of natural killer cell mediated immunity	18/1574	33/18670	1.27925e-11	3.02447e-10	2.41754e-10	PVR/LAG3/CRTAM/IL12B/IL18RAP/CD160/IL21/VAV1/CD226/SLAMF6/RASGRP1/SH2D1A/SH2D1B/NCR3/HLA-E/HLA-G/HLA-F/KLRK1	18
GO:0032633	interleukin-4 production	18/1574	33/18670	1.27925e-11	3.02447e-10	2.41754e-10	PRKCQ/CD40LG/GATA3/CD83/ITK/CD86/SASH3/HAVCR2/IRF4/FCER1G/NLRP3/SYK/RBPJ/LGALS9/CD28/CLECL1/CD3E/HLA-E	18
GO:0045071	negative regulation of viral genome replication	24/1574	59/18670	1.67362e-11	3.94009e-10	3.14941e-10	EIF2AK2/OAS1/APOBEC3H/ZC3HAV1/CCL8/OAS3/AICDA/APOBEC3A/APOBEC3F/BST2/RSAD2/OASL/IFIT5/MX1/IFI16/ISG20/IFIT1/IFITM1/ISG15/PLSCR1/TNF/APOBEC3G/APOBEC3D/APOBEC3C	24
GO:0045069	regulation of viral genome replication	31/1574	95/18670	1.81482e-11	4.2545e-10	3.40073e-10	EIF2AK2/FKBP6/OAS1/APOBEC3H/ZC3HAV1/CCL8/OAS3/AICDA/TRIM38/TBC1D20/APOBEC3A/APOBEC3F/BST2/RSAD2/OASL/IFIT5/MX1/IFI16/IFI27/BCL2/ISG20/PDE12/CD28/IFIT1/IFITM1/ISG15/PLSCR1/TNF/APOBEC3G/APOBEC3D/APOBEC3C	31
GO:0036037	CD8-positive, alpha-beta T cell activation	15/1574	23/18670	1.8561e-11	4.33298e-10	3.46346e-10	RUNX3/LILRB1/TNFSF8/CLEC4A/CD274/MAPK8IP1/NCKAP1L/GPR18/IRF1/XCL1/RUNX1/EOMES/BCL2/SOCS1/HLA-E	15
GO:0050710	negative regulation of cytokine secretion	27/1574	74/18670	1.90294e-11	4.42375e-10	3.53601e-10	HDAC9/FCGR2B/TLR8/LILRB1/IL27RA/GBP1/TNFAIP3/SRGN/BTN2A2/PTPN22/IL10/PML/NLRP12/BANK1/RABGEF1/GHRL/NLRP3/CD200R1/NLRP7/PTGER4/TLR6/TNFRSF4/LILRA5/CARD16/TMSB4X/TNF/CARD17	27
GO:0002577	regulation of antigen processing and presentation	14/1574	20/18670	2.06923e-11	4.79027e-10	3.82899e-10	WAS/CD74/FCGR2B/TREM2/PYCARD/NOD1/CCR7/FGL2/CD68/LILRB2/TAPBPL/NOD2/HLA-DOA/HLA-DOB	14
GO:0032480	negative regulation of type I interferon production	21/1574	46/18670	2.15578e-11	4.94939e-10	3.95617e-10	CYLD/PYCARD/LILRB1/DDX58/DHX58/IFIH1/TNFAIP3/NMI/HAVCR2/IL10/HERC5/NLRC5/UBE2L6/NLRX1/NLRC3/RNF135/UBA7/ISG15/SIRPA/TRAF3IP1/LILRA4	21
GO:0050706	regulation of interleukin-1 beta secretion	21/1574	46/18670	2.15578e-11	4.94939e-10	3.95617e-10	NLRP2/NLRP1/TLR8/PYCARD/TNFAIP3/CCR7/TLR4/CASP1/PML/NLRP12/HK1/NLRP3/AIM2/NOD2/NLRP7/LGALS9/PYDC1/LILRA5/CARD16/LILRA2/CARD17	21
GO:0032755	positive regulation of interleukin-6 production	31/1574	96/18670	2.46608e-11	5.6385e-10	4.507e-10	TYROBP/CD74/CYBA/TLR8/PYCARD/NOD1/DDX58/IFIH1/MMP8/IL1B/LBP/LILRB2/TLR4/TLR2/TIRAP/FCER1G/TLR3/SYK/NOD2/LGALS9/PTAFR/LGALS9C/CLEC7A/TLR1/TLR6/LILRA5/CARD9/TLR7/AIF1/TNF/LILRA2	31
GO:0042533	tumor necrosis factor biosynthetic process	18/1574	34/18670	2.50421e-11	5.65586e-10	4.52087e-10	TYROBP/BCL3/JAK2/LILRB1/IFNG/TNFRSF8/CCR2/LBP/IL10/TLR4/GHRL/SYK/CYBB/CX3CR1/CLEC7A/TLR1/CARD9/SPN	18
GO:0042534	regulation of tumor necrosis factor biosynthetic process	18/1574	34/18670	2.50421e-11	5.65586e-10	4.52087e-10	TYROBP/BCL3/JAK2/LILRB1/IFNG/TNFRSF8/CCR2/LBP/IL10/TLR4/GHRL/SYK/CYBB/CX3CR1/CLEC7A/TLR1/CARD9/SPN	18
GO:0045066	regulatory T cell differentiation	18/1574	34/18670	2.50421e-11	5.65586e-10	4.52087e-10	LAG3/NFATC2/TGFB1/IFNG/PLA2G2D/BTN2A2/IRF1/LILRB2/IL2RA/RUNX1/CTLA4/LGALS9/CD28/SOCS1/LILRB4/TNFRSF18/CR1/HLA-G	18
GO:0002294	CD4-positive, alpha-beta T cell differentiation involved in immune response	24/1574	60/18670	2.56757e-11	5.77548e-10	4.61649e-10	BCL3/TBX21/IL12RB1/JAK3/GATA3/IL23A/IFNG/IL12B/CD86/LOXL3/CD80/LY9/IRF4/IL18/BATF/IL23R/NLRP3/SLAMF6/NFKBID/LGALS9/GPR183/PTGER4/SEMA4A/SPN	24
GO:0033077	T cell differentiation in thymus	26/1574	70/18670	2.80793e-11	6.29068e-10	5.0283e-10	CD74/PTPRC/CLPTM1/GATA3/CCR6/ZAP70/CCR7/BCL11B/RIPK3/DOCK2/ITPKB/ZC3H8/ADAM8/CAMK4/CD3G/B2M/CD3D/NFKBID/BCL2/RASGRP1/PTPN2/CD28/EGR3/ADA/CARD11/CD3E	26
GO:0007259	JAK-STAT cascade	41/1574	156/18670	2.8387e-11	6.33405e-10	5.06297e-10	PKD1/FYN/BCL3/PTPRC/AKR1B1/JAK2/OSM/CD40/JAK3/IL10RA/IL23A/IFNG/IL12B/STAT1/TNFSF18/CCR2/FLT3/NMI/STAT5A/IL10/STAT4/PARP9/IL21/IL18/IFNAR2/IL23R/IL24/IL15/CSF2/CD300A/STAT2/PARP14/PTPN2/CRLF3/F2/HCLS1/CSF1R/SOCS1/TNFRSF18/TNF/LYN	41
GO:0030316	osteoclast differentiation	31/1574	97/18670	3.33468e-11	7.41099e-10	5.92379e-10	TYROBP/SBNO2/TREM2/RASSF2/LILRB1/TGFB1/TCIRG1/IL23A/IFNG/IL12B/TLR4/TCTA/CAMK4/UBASH3B/LRRK1/FCER1G/IL23R/CCR1/TLR3/INPP5D/GPR183/OSCAR/ESRRA/FAM20C/CSF1R/CSF1/LILRB4/MITF/SIGLEC15/LILRB3/TNF	31
GO:0046638	positive regulation of alpha-beta T cell differentiation	21/1574	47/18670	3.58833e-11	7.94294e-10	6.34899e-10	RUNX3/IL12RB1/IL23A/IFNG/CD83/IL12B/CD86/ZAP70/CD80/SASH3/NCKAP1L/ITPKB/IL18/RUNX1/IL23R/NLRP3/SYK/NFKBID/LGALS9/SOCS1/ADA	21
GO:0002483	antigen processing and presentation of endogenous peptide antigen	12/1574	15/18670	4.43485e-11	9.73915e-10	7.78475e-10	ERAP2/B2M/TAP1/TAP2/HLA-C/HLA-E/HLA-G/HLA-F/HLA-H/HLA-A/TAPBP/HLA-B	12
GO:0019885	antigen processing and presentation of endogenous peptide antigen via MHC class I	12/1574	15/18670	4.43485e-11	9.73915e-10	7.78475e-10	ERAP2/B2M/TAP1/TAP2/HLA-C/HLA-E/HLA-G/HLA-F/HLA-H/HLA-A/TAPBP/HLA-B	12
GO:0050764	regulation of phagocytosis	31/1574	98/18670	4.48772e-11	9.81645e-10	7.84654e-10	FGR/STAP1/CYBA/FCGR2B/PTPRC/SIRPG/TREM2/IL2RB/SIRPB1/HCK/PYCARD/CSK/TGFB1/IFNG/NCKAP1L/IL1B/IL15RA/DOCK2/TLR2/IL2RG/FCER1G/ABR/IL15/SYK/CD300A/FPR2/CLEC7A/CD300LF/CD47/SIRPA/TNF	31
GO:0019722	calcium-mediated signaling	50/1574	218/18670	4.58595e-11	9.99199e-10	7.98685e-10	PDK2/CD4/BTK/CD22/TMEM38A/PTPRC/P2RX5/LAT2/SLC9A1/TREM2/SLA2/NFATC2/PPP1R9B/CCR6/ZAP70/PLEK/GBP1/CCRL2/CCR2/CXCR4/CCR7/NFATC1/TRPM2/RIT2/CLIC2/CXCR5/CCR5/VCAM1/TRAT1/CCR1/SYK/JSRP1/CX3CR1/P2RY12/CALML6/FPR2/P2RY6/CXCR6/XCR1/CMKLR1/CCR8/CXCR2/SLC8A1/CCR4/CXCR3/ADA/MYO5A/CD3E/LAT/TNF	50
GO:0030593	neutrophil chemotaxis	32/1574	104/18670	4.9626e-11	1.07285e-09	8.57555e-10	CD74/CCL22/CCL17/CCL24/CCL7/CCL8/IL23A/CSF3R/NCKAP1L/PREX1/IL1B/CCR7/RAC2/LBP/LGALS3/CXCL9/VAV1/XCL1/XCL2/TIRAP/FCER1G/ITGB2/SYK/CXCL10/CXCL11/PIK3CD/C3AR1/CXCR2/CCL13/PDE4B/PIP5K1C/C5AR1	32
GO:0071887	leukocyte apoptotic process	32/1574	104/18670	4.9626e-11	1.07285e-09	8.57555e-10	BTK/CD74/PRKCQ/LILRB1/CLC/JAK3/DOCK8/FASLG/CD274/CCR7/RIPK3/IDO1/LGALS3/IL2RA/IL10/CD27/ITPKB/ZC3H8/ADAM8/FCER1G/CD3G/CCR5/NOD2/NFKBID/LGALS9/PIK3CD/PTCRA/HCLS1/CXCR2/PDCD1/ADA/LYN	32
GO:0002260	lymphocyte homeostasis	24/1574	62/18670	5.85208e-11	1.26024e-09	1.00734e-09	CD74/TNFRSF17/TNFSF13B/CORO1A/TGFB1/JAK3/TCIRG1/TNFAIP3/NCKAP1L/RIPK3/IL2RA/DOCK10/SIT1/ZC3H8/GPR174/DOCK11/TNFRSF13C/LGALS9/BCL2/GAPT/ADA/LAT/TNFRSF13B/LYN	24
GO:0071621	granulocyte chemotaxis	35/1574	123/18670	7.25136e-11	1.55072e-09	1.23953e-09	CD74/CCL22/CCL17/CCL24/CCL7/CCL8/IL23A/CSF3R/NCKAP1L/PREX1/IL1B/CCR7/RAC2/LBP/LGALS3/CXCL9/VAV1/XCL1/XCL2/TIRAP/FCER1G/ITGB2/SYK/CXCL10/CXCL11/PIK3CD/C3AR1/CMKLR1/IL17RA/CXCR2/CCL13/CSF1/PDE4B/PIP5K1C/C5AR1	35
GO:0050704	regulation of interleukin-1 secretion	22/1574	53/18670	7.2568e-11	1.55072e-09	1.23953e-09	NLRP2/NLRP1/TLR8/PYCARD/TNFAIP3/CCR7/TLR4/CASP1/PML/NLRP12/HK1/NLRP3/AIM2/NOD2/NLRP7/LGALS9/PYDC1/LILRA5/CARD16/IGHD/LILRA2/CARD17	22
GO:0045589	regulation of regulatory T cell differentiation	17/1574	32/18670	8.38839e-11	1.78567e-09	1.42733e-09	LAG3/NFATC2/TGFB1/IFNG/BTN2A2/IRF1/LILRB2/IL2RA/RUNX1/CTLA4/LGALS9/CD28/SOCS1/LILRB4/TNFRSF18/CR1/HLA-G	17
GO:0046427	positive regulation of JAK-STAT cascade	29/1574	89/18670	8.42103e-11	1.78577e-09	1.42741e-09	FYN/AKR1B1/JAK2/OSM/CD40/IL10RA/IL23A/IFNG/IL12B/TNFSF18/FLT3/IL10/PARP9/IL21/IL18/IL23R/IL24/IL15/CSF2/CD300A/PARP14/CRLF3/F2/HCLS1/CSF1R/SOCS1/TNFRSF18/TNF/LYN	29
GO:0051090	regulation of DNA-binding transcription factor activity	78/1574	432/18670	8.58162e-11	1.81291e-09	1.4491e-09	CFLAR/PKD1/BTK/MBTPS2/NLRP2/PRKCH/EIF2AK2/TRAF1/PRKCQ/MAP3K13/CYLD/ICAM1/IRAK3/NLRC4/JAK2/HMOX1/CD40/HCK/CD40LG/SETD6/PYCARD/TGFB1/NOD1/TRIM14/DDX58/NFKB1/TRIM38/IL18RAP/TNFAIP3/MXI1/TNFSF18/IL1B/FOXA2/SMO/RIPK3/TRAF3/TRIM21/TRIM22/HAVCR2/IL10/TLR4/TLR2/NLRC5/ARRB2/NLRP12/XCL1/TIRAP/IL18/ADAM8/ITGB2/PRMT2/RPS6KA4/NLRP3/STK36/EOMES/AIM2/TLR3/SYK/PRKCB/NOD2/NFKBID/NLRC3/CX3CR1/LGALS9/WNT10B/PYDC1/T…	78
GO:2000516	positive regulation of CD4-positive, alpha-beta T cell activation	18/1574	36/18670	8.75104e-11	1.8417e-09	1.47211e-09	PRKCQ/IL12RB1/IL23A/IFNG/CD83/IL12B/CD86/CD160/CD80/SASH3/NCKAP1L/XCL1/IL18/IL23R/NLRP3/NFKBID/LGALS9/SOCS1	18
GO:0032757	positive regulation of interleukin-8 production	21/1574	49/18670	9.46572e-11	1.98459e-09	1.58633e-09	CD74/FCN1/TLR8/PYCARD/DDX58/CD58/CD2/CD244/IL1B/LBP/TLR4/TLR2/TIRAP/TLR3/SYK/NOD2/LGALS9/CLEC7A/TLR1/TLR7/TNF	21
GO:0002702	positive regulation of production of molecular mediator of immune response	30/1574	95/18670	9.64977e-11	2.01557e-09	1.6111e-09	CD74/TBX21/PTPRC/CD40/LILRB1/TGFB1/DDX58/GATA3/CD160/SASH3/CD244/IL1B/RSAD2/TLR4/XCL1/CD226/IL18/HK1/TNFRSF14/FCER1G/TNFSF13/NLRP3/B2M/NOD2/MZB1/CD28/TNFRSF4/HLA-E/HLA-G/HLA-F	30
GO:1903900	regulation of viral life cycle	39/1574	149/18670	9.82446e-11	2.04118e-09	1.63157e-09	CD4/CD74/EIF2AK2/FKBP6/LAMP3/FCN1/OAS1/APOBEC3H/ZC3HAV1/CCL8/OAS3/AICDA/TRIM38/TBC1D20/APOBEC3A/APOBEC3F/BST2/TRIM21/RSAD2/OASL/PML/IFIT5/MX1/IFI16/IFI27/LGALS9/BCL2/ISG20/PDE12/CD28/IFIT1/IFITM1/ISG15/PLSCR1/TRIM10/TNF/APOBEC3G/APOBEC3D/APOBEC3C	39
GO:0045086	positive regulation of interleukin-2 biosynthetic process	11/1574	13/18670	9.84585e-11	2.04118e-09	1.63157e-09	CD4/PRKCQ/PTPRC/CD86/CD80/IL1B/IRF4/CLEC7A/CD28/CARD11/CD3E	11
GO:0042130	negative regulation of T cell proliferation	23/1574	59/18670	1.24005e-10	2.56124e-09	2.04727e-09	LILRB1/TGFB1/PTPN6/CD86/PLA2G2D/CD274/CD80/BTN2A2/LILRB2/IDO1/IL2RA/HAVCR2/GPNMB/IL10/XCL1/VSIG4/TNFRSF14/CTLA4/LGALS9/LGALS9C/SPN/PDCD1LG2/HLA-G	23
GO:1903901	negative regulation of viral life cycle	28/1574	85/18670	1.32966e-10	2.73615e-09	2.18707e-09	EIF2AK2/FCN1/OAS1/APOBEC3H/ZC3HAV1/CCL8/OAS3/AICDA/APOBEC3A/APOBEC3F/BST2/TRIM21/RSAD2/OASL/PML/IFIT5/MX1/IFI16/ISG20/IFIT1/IFITM1/ISG15/PLSCR1/TRIM10/TNF/APOBEC3G/APOBEC3D/APOBEC3C	28
GO:0042094	interleukin-2 biosynthetic process	14/1574	22/18670	1.45159e-10	2.97603e-09	2.37882e-09	CD4/PRKCQ/PTPRC/LAG3/CD86/CD80/IL1B/IRF4/IL18/CLEC7A/CD28/CARD9/CARD11/CD3E	14
GO:0002475	antigen processing and presentation via MHC class Ib	12/1574	16/18670	1.63704e-10	3.33165e-09	2.66307e-09	CD1C/CD1B/CD1E/B2M/TAP2/HLA-C/HLA-E/HLA-G/HLA-F/HLA-H/HLA-A/HLA-B	12
GO:0032695	negative regulation of interleukin-12 production	12/1574	16/18670	1.63704e-10	3.33165e-09	2.66307e-09	IRAK3/TLR8/ACP5/LILRB1/JAK3/NFKB1/SLAMF1/IL10/ARRB2/CMKLR1/TIGIT/LILRA5	12
GO:0002886	regulation of myeloid leukocyte mediated immunity	22/1574	55/18670	1.73019e-10	3.50592e-09	2.80237e-09	FGR/BTK/CD84/FCGR2B/UNC13D/HMOX1/DDX58/CCR2/RAC2/PRAM1/RABGEF1/FCER1G/ABR/ITGB2/SYK/CD300A/LGALS9/PTAFR/ITGAM/HLA-E/CD177/LYN	22
GO:0045076	regulation of interleukin-2 biosynthetic process	13/1574	19/18670	1.73529e-10	3.50592e-09	2.80237e-09	CD4/PRKCQ/PTPRC/LAG3/CD86/CD80/IL1B/IRF4/CLEC7A/CD28/CARD9/CARD11/CD3E	13
GO:0045576	mast cell activation	23/1574	60/18670	1.85129e-10	3.72673e-09	2.97887e-09	FGR/BTK/LCP2/CD84/LAT2/UNC13D/HMOX1/RAC2/CD226/RABGEF1/FCER1G/SYK/CD300A/RHOH/LGALS9/PIK3CD/RASGRP1/CD300LF/PLSCR1/CNR2/LAT/LYN/MILR1	23
GO:0072678	T cell migration	24/1574	65/18670	1.87046e-10	3.75172e-09	2.99885e-09	ICAM1/PYCARD/IL27RA/DOCK8/CCR6/ZAP70/ITGA4/CCR2/RIPK3/MYO1G/ITGB7/XCL1/XCL2/MSN/ADAM8/TNFRSF14/CD200R1/CXCL10/CXCL11/GPR183/PIK3CD/CXCR3/SPN/AIF1	24
GO:0002437	inflammatory response to antigenic stimulus	20/1574	46/18670	1.93243e-10	3.84823e-09	3.07599e-09	BTK/CD6/FCGR2B/ICAM1/GATA3/IL12B/CCR7/CD68/IL2RA/IL10/FCER1G/RBPJ/RASGRP1/CYSLTR1/NLRP6/CD28/CXCR2/HLA-E/LTA/TNF	20
GO:0043300	regulation of leukocyte degranulation	20/1574	46/18670	1.93243e-10	3.84823e-09	3.07599e-09	FGR/CD84/FCGR2B/UNC13D/HMOX1/CCR2/RAC2/PRAM1/RABGEF1/FCER1G/ABR/ITGB2/SYK/CD300A/LGALS9/PTAFR/ITGAM/HLA-F/CD177/LYN	20
GO:1904894	positive regulation of STAT cascade	29/1574	92/18670	2.07497e-10	4.11733e-09	3.29109e-09	FYN/AKR1B1/JAK2/OSM/CD40/IL10RA/IL23A/IFNG/IL12B/TNFSF18/FLT3/IL10/PARP9/IL21/IL18/IL23R/IL24/IL15/CSF2/CD300A/PARP14/CRLF3/F2/HCLS1/CSF1R/SOCS1/TNFRSF18/TNF/LYN	29
GO:0050730	regulation of peptidyl-tyrosine phosphorylation	54/1574	256/18670	2.24955e-10	4.44787e-09	3.5553e-09	CD4/FYN/MVP/CD74/HGF/CD44/STAP1/PTPRC/ICAM1/TREM2/JAK2/OSM/CD40/TGFB1/IL23A/IFNG/PTPN6/IL12B/CBLB/TNFSF18/CD80/FLT3/SNX6/PARP9/IL21/IQGAP1/ARRB2/IL18/BANK1/LRRK1/SAMSN1/GHRL/TNFRSF14/NCF1/ACE/ITGB2/IL23R/IL24/IL15/CSF2/SYK/CD300A/PARP14/PTPN2/HCLS1/RAP2B/CSF1R/SOCS1/TNFRSF18/LILRA5/SEMA4D/CD3E/TNF/LYN	54
GO:0097696	STAT cascade	41/1574	166/18670	2.3036e-10	4.53858e-09	3.6278e-09	PKD1/FYN/BCL3/PTPRC/AKR1B1/JAK2/OSM/CD40/JAK3/IL10RA/IL23A/IFNG/IL12B/STAT1/TNFSF18/CCR2/FLT3/NMI/STAT5A/IL10/STAT4/PARP9/IL21/IL18/IFNAR2/IL23R/IL24/IL15/CSF2/CD300A/STAT2/PARP14/PTPN2/CRLF3/F2/HCLS1/CSF1R/SOCS1/TNFRSF18/TNF/LYN	41
GO:0032743	positive regulation of interleukin-2 production	16/1574	30/18670	2.81228e-10	5.50177e-09	4.3977e-09	CD4/PRKCQ/PTPRC/CD83/CD86/CD80/CCR2/SASH3/IL1B/IRF4/RUNX1/CLEC7A/CD28/PDE4B/CARD11/CD3E	16
GO:0045954	positive regulation of natural killer cell mediated cytotoxicity	16/1574	30/18670	2.81228e-10	5.50177e-09	4.3977e-09	PVR/LAG3/CRTAM/IL12B/IL18RAP/CD160/IL21/VAV1/CD226/SLAMF6/RASGRP1/SH2D1A/NCR3/HLA-E/HLA-F/KLRK1	16
GO:0048525	negative regulation of viral process	30/1574	99/18670	3.01213e-10	5.87208e-09	4.6937e-09	EIF2AK2/FCN1/OAS1/APOBEC3H/ZC3HAV1/TRIM14/CCL8/OAS3/AICDA/STAT1/APOBEC3A/APOBEC3F/BST2/TRIM21/RSAD2/OASL/PML/IFIT5/MX1/IFI16/ISG20/IFIT1/IFITM1/ISG15/PLSCR1/TRIM10/TNF/APOBEC3G/APOBEC3D/APOBEC3C	30
GO:0009595	detection of biotic stimulus	14/1574	23/18670	3.4209e-10	6.62247e-09	5.29351e-09	NLRC4/TREM2/NOD1/CRTAM/SMO/LBP/TLR4/TLR2/NLRP3/PGLYRP4/NOD2/CLEC7A/TLR1/TLR6	14
GO:0032753	positive regulation of interleukin-4 production	14/1574	23/18670	3.4209e-10	6.62247e-09	5.29351e-09	PRKCQ/CD40LG/GATA3/CD86/SASH3/HAVCR2/IRF4/FCER1G/NLRP3/SYK/LGALS9/CD28/CD3E/HLA-E	14
GO:0042088	T-helper 1 type immune response	19/1574	43/18670	3.91785e-10	7.55819e-09	6.04145e-09	BCL3/IL12RB1/IL27RA/EBI3/JAK3/IL23A/IL12B/IL18RAP/CD80/CCR2/IL1B/HAVCR2/TLR4/IL18BP/XCL1/IL18/IL23R/SEMA4A/SPN	19
GO:0050728	negative regulation of inflammatory response	41/1574	169/18670	4.14979e-10	7.97793e-09	6.37697e-09	HGF/TNFRSF1B/FCGR2B/CST7/PTPRC/GSTP1/ACP5/PYCARD/GATA3/NFKB1/IL12B/TNFAIP3/ADCY7/TNFAIP6/NR1D1/LDLR/IL2RA/ETS1/IL10/NLRP12/SIGLEC10/RABGEF1/GHRL/SLAMF8/ABR/NLRX1/NLRP3/TNFAIP8L2/CD200R1/NLRP7/NLRC3/FPR2/PTGER4/ABCD2/NLRP6/PTPN2/METRNL/F2/CNR2/ADA/SIRPA	41
GO:0050920	regulation of chemotaxis	48/1574	217/18670	4.17577e-10	8.00019e-09	6.39476e-09	MYCBP2/CD74/STAP1/F7/GSTP1/TREM2/LGMN/TGFB1/WNT3/CCL7/IL23A/CCR6/PADI2/CCR2/CXCR4/NCKAP1L/GPR18/CCR7/RAC2/LBP/XCL1/XCL2/SEMA6C/PLA2G7/TIRAP/PTPRO/SLAMF8/CCR1/LGALS9/CXCL10/P2RY12/GPR183/FPR2/C3AR1/IL16/CMKLR1/PTPN2/CXCR2/CCR4/CSF1/SEMA4D/SEMA4A/C5AR1/AIF1/TMSB4X/GPSM3/KLRK1/LYN	48
GO:0043369	CD4-positive or CD8-positive, alpha-beta T cell lineage commitment	13/1574	20/18670	4.57368e-10	8.73244e-09	6.98006e-09	TBX21/CYLD/IL12RB1/IL23A/IL12B/LOXL3/LY9/IRF4/BATF/IL23R/SLAMF6/BCL2/SPN	13
GO:0050856	regulation of T cell receptor signaling pathway	18/1574	39/18670	4.70194e-10	8.94657e-09	7.15123e-09	CYLD/KCNN4/PTPN6/GBP1/CD160/BTN2A2/CCR7/LGALS3/PTPN22/CD226/UBASH3A/TRAT1/CD300A/PTPN2/LCK/LILRB4/ADA/PVRIG	18
GO:0032673	regulation of interleukin-4 production	15/1574	27/18670	4.75291e-10	9.00327e-09	7.19654e-09	PRKCQ/CD40LG/GATA3/CD83/CD86/SASH3/HAVCR2/IRF4/FCER1G/NLRP3/SYK/LGALS9/CD28/CD3E/HLA-E	15
GO:0051091	positive regulation of DNA-binding transcription factor activity	54/1574	261/18670	4.76415e-10	9.00327e-09	7.19654e-09	CFLAR/BTK/MBTPS2/PRKCH/EIF2AK2/TRAF1/PRKCQ/MAP3K13/ICAM1/IRAK3/NLRC4/JAK2/CD40/CD40LG/PYCARD/TGFB1/NOD1/TRIM14/DDX58/NFKB1/TRIM38/IL18RAP/TNFSF18/IL1B/SMO/RIPK3/TRIM21/TRIM22/IL10/TLR4/TLR2/TIRAP/IL18/ADAM8/ITGB2/RPS6KA4/NLRP3/STK36/AIM2/TLR3/PRKCB/NOD2/CX3CR1/LGALS9/WNT10B/TLR6/FZD2/HCLS1/LPAR5/CARD11/CARD16/TNF/NFAM1/TRIM34	54
GO:0032648	regulation of interferon-beta production	20/1574	48/18670	4.89137e-10	9.21236e-09	7.36367e-09	POLR3B/TLR8/PYCARD/LILRB1/DDX58/TRIM38/IFIH1/NMI/IRF1/TRAF3/TLR4/TLR2/TIRAP/NLRX1/TLR3/NLRC3/RNF135/TLR7/SIRPA/TRAF3IP1	20
GO:0002312	B cell activation involved in immune response	25/1574	73/18670	5.06249e-10	9.50243e-09	7.59554e-09	PARP3/BCL3/FCGR2B/TBX21/PTPRC/MFNG/CD40/CD40LG/IL27RA/TGFB1/LFNG/AICDA/CCR6/CD180/DOCK10/IL10/TLR4/DOCK11/BATF/TNFSF13/GPR183/GAPT/CD19/CD28/ADA	25
GO:0032740	positive regulation of interleukin-17 production	12/1574	17/18670	5.13661e-10	9.60908e-09	7.68079e-09	PRKCQ/OSM/TGFB1/IL23A/IL12B/LY9/IL21/IL18/IL23R/SLAMF6/IL15/NOD2	12
GO:0042093	T-helper cell differentiation	22/1574	58/18670	5.83667e-10	1.08821e-08	8.69831e-09	BCL3/TBX21/IL12RB1/JAK3/GATA3/IL23A/IL12B/CD86/LOXL3/CD80/LY9/IRF4/IL18/BATF/IL23R/NLRP3/SLAMF6/NFKBID/GPR183/PTGER4/SEMA4A/SPN	22
GO:0042590	antigen processing and presentation of exogenous peptide antigen via MHC class I	26/1574	79/18670	6.18017e-10	1.14839e-08	9.17941e-09	CYBA/PSME1/NCF4/PSMA3/PSME2/CLEC4A/NCF2/NCF1/FCER1G/CYBB/B2M/TAP1/FCGR1B/PSMB8/TAP2/HLA-C/HLA-E/HLA-G/HLA-F/PSMB10/HLA-H/HLA-A/IFI30/TAPBP/HLA-B/PSMB9	26
GO:0002474	antigen processing and presentation of peptide antigen via MHC class I	29/1574	96/18670	6.44863e-10	1.19429e-08	9.54623e-09	CYBA/PSME1/NCF4/PSMA3/PSME2/CLEC4A/NCF2/TAPBPL/NCF1/FCER1G/ACE/ERAP2/CYBB/B2M/TAP1/FCGR1B/PSMB8/TAP2/HLA-C/HLA-E/HLA-G/HLA-F/PSMB10/HLA-H/HLA-A/IFI30/TAPBP/HLA-B/PSMB9	29
GO:0050731	positive regulation of peptidyl-tyrosine phosphorylation	44/1574	192/18670	6.80983e-10	1.25699e-08	1.00474e-08	CD4/FYN/CD74/HGF/CD44/STAP1/PTPRC/ICAM1/TREM2/JAK2/OSM/CD40/TGFB1/IL23A/IFNG/IL12B/TNFSF18/CD80/FLT3/PARP9/IL21/IQGAP1/ARRB2/IL18/BANK1/LRRK1/GHRL/TNFRSF14/NCF1/ACE/IL23R/IL24/IL15/CSF2/SYK/PARP14/HCLS1/CSF1R/TNFRSF18/LILRA5/SEMA4D/CD3E/TNF/LYN	44
GO:0002688	regulation of leukocyte chemotaxis	32/1574	114/18670	6.86256e-10	1.26253e-08	1.00917e-08	CD74/STAP1/F7/LGMN/CCL7/IL23A/CCR6/PADI2/CCR2/NCKAP1L/GPR18/CCR7/RAC2/LBP/XCL1/XCL2/PLA2G7/TIRAP/SLAMF8/CCR1/LGALS9/CXCL10/FPR2/C3AR1/CMKLR1/CXCR2/CSF1/C5AR1/AIF1/GPSM3/KLRK1/LYN	32
GO:0051047	positive regulation of secretion	75/1574	428/18670	8.14153e-10	1.49288e-08	1.1933e-08	FGR/CD38/SCIN/BAIAP3/NLRP2/CYBA/FCN1/NLRP1/UNC13D/TREM2/JAK2/OSM/TLR8/PYCARD/KCNN4/TGFB1/CD33/DDX58/GATA3/CRTAM/IFNG/GNAI2/IFIH1/CD58/CD2/CD160/MMP8/CD274/CD244/IL1B/PTPN22/HAVCR2/BLK/IL10/TLR4/TLR2/CASP1/NLRP12/ANKRD1/ADAM8/HK1/GHRL/TNFRSF14/FCER1G/ATP13A2/ITGB2/NLRP3/AIM2/SYK/ARF6/CLEC4E/NOD2/NLRP7/LGALS9/PTAFR/NLGN1/ITGAM/PYDC1/PTGER4/LGALS9C/RASGRP1/TLR1/IL17RA/CSF1R/TNFRSF4/LILRA5/TRPV1/AIF1…	75
GO:0002720	positive regulation of cytokine production involved in immune response	21/1574	54/18670	8.35212e-10	1.52646e-08	1.22014e-08	CD74/LILRB1/DDX58/GATA3/CD160/SASH3/IL1B/RSAD2/TLR4/XCL1/CD226/IL18/HK1/TNFRSF14/FCER1G/NLRP3/B2M/NOD2/HLA-E/HLA-G/HLA-F	21
GO:0032102	negative regulation of response to external stimulus	67/1574	365/18670	9.08978e-10	1.65583e-08	1.32355e-08	TFPI/PLAUR/HGF/TNFRSF1B/STAP1/FCGR2B/CST7/PTPRC/GSTP1/APOH/ACP5/PYCARD/GATA3/WNT3/DHX58/NFKB1/TRIM38/IL12B/PADI2/TNFAIP3/ADCY7/TNFAIP6/GPR18/NR1D1/FGL2/LDLR/IL2RA/ETS1/HAVCR2/IL10/BBS4/NLRP12/SIGLEC10/SEMA6C/PTPRO/UBASH3B/RABGEF1/GHRL/SLAMF8/ABR/NLRX1/SIGLEC11/NLRP3/TNFAIP8L2/CD200R1/NLRP7/NLRC3/FPR2/PTGER4/ABCD2/NLRP6/PTPN2/METRNL/F2/GP1BA/BACE1/SEMA4D/CNR2/SEMA4A/ADA/SIRPA/GRIN3A/TRAF3IP1/CARD1…	67
GO:0050858	negative regulation of antigen receptor-mediated signaling pathway	15/1574	28/18670	9.43788e-10	1.71362e-08	1.36974e-08	CD22/FCGR2B/LPXN/PTPN6/GBP1/CD160/BTN2A2/LGALS3/PTPN22/UBASH3A/FCRL3/CD300A/PTPN2/LILRB4/PVRIG	15
GO:0032814	regulation of natural killer cell activation	16/1574	32/18670	9.87487e-10	1.78713e-08	1.4285e-08	TYROBP/PRDM1/FLT3LG/IL23A/IL12B/PTPN22/HAVCR2/IL18/IL23R/PGLYRP4/IL15/RASGRP1/ZNF683/TOX/HLA-E/HLA-F	16
GO:0072540	T-helper 17 cell lineage commitment	10/1574	12/18670	9.95259e-10	1.79534e-08	1.43506e-08	TBX21/IL12RB1/IL23A/IL12B/LOXL3/LY9/IRF4/BATF/IL23R/SLAMF6	10
GO:0007162	negative regulation of cell adhesion	57/1574	289/18670	1.06143e-09	1.90852e-08	1.52553e-08	CD74/RUNX3/FCGR2B/TBX21/PTPRC/FXYD5/LAG3/JAK2/LILRB1/TGFB1/JAK3/AKNA/LPXN/ARHGDIB/PTPN6/CD86/EPB41L5/LOXL3/PLA2G2D/GBP1/CD274/CD80/LAX1/BTN2A2/IRF1/FGL2/LILRB2/IDO1/LGALS3/ADAMDEC1/PTPN22/IL2RA/HAVCR2/GPNMB/IL10/XCL1/ZC3H8/PTPRO/UBASH3B/VSIG4/MMP14/TNFRSF14/RUNX1/TNFAIP8L2/CTLA4/NFKBID/CD300A/LGALS9/LGALS9C/PTPN2/TIGIT/SOCS1/SEMA4D/SPN/PDCD1LG2/HLA-G/SIPA1	57
GO:0019079	viral genome replication	33/1574	122/18670	1.06907e-09	1.91604e-08	1.53154e-08	EIF2AK2/FKBP6/OAS1/CD209/APOBEC3H/ZC3HAV1/CCL8/OAS3/AICDA/TRIM38/TBC1D20/APOBEC3A/APOBEC3F/BST2/RSAD2/OASL/IFIT5/MX1/IFI16/IFI27/BCL2/ISG20/CXCR6/PDE12/CD28/IFIT1/IFITM1/ISG15/PLSCR1/TNF/APOBEC3G/APOBEC3D/APOBEC3C	33
GO:0034121	regulation of toll-like receptor signaling pathway	24/1574	70/18670	1.09186e-09	1.94435e-08	1.55417e-08	BIRC3/CYBA/IRAK3/TNFAIP3/IRF1/NR1D1/LBP/PTPN22/RSAD2/TLR4/IRF4/TLR2/ARRB2/TIRAP/FCRL3/TLR3/CD300A/TLR1/TLR6/NLRP6/CD300LF/LILRA4/LILRA2/LYN	24
GO:0050766	positive regulation of phagocytosis	24/1574	70/18670	1.09186e-09	1.94435e-08	1.55417e-08	STAP1/CYBA/FCGR2B/PTPRC/SIRPG/TREM2/IL2RB/SIRPB1/PYCARD/IFNG/NCKAP1L/IL1B/IL15RA/DOCK2/IL2RG/FCER1G/ABR/IL15/FPR2/CLEC7A/CD300LF/CD47/SIRPA/TNF	24
GO:0045061	thymic T cell selection	13/1574	21/18670	1.10757e-09	1.96603e-08	1.5715e-08	CD74/PTPRC/GATA3/ZAP70/CCR7/DOCK2/ITPKB/CD3G/CD3D/PTPN2/CD28/CARD11/CD3E	13
GO:1903532	positive regulation of secretion by cell	71/1574	399/18670	1.16742e-09	2.06095e-08	1.64737e-08	FGR/CD38/BAIAP3/NLRP2/FCN1/NLRP1/UNC13D/TREM2/JAK2/OSM/TLR8/PYCARD/KCNN4/TGFB1/CD33/DDX58/GATA3/CRTAM/IFNG/IFIH1/CD58/CD2/CD160/MMP8/CD274/CD244/IL1B/PTPN22/HAVCR2/BLK/IL10/TLR4/TLR2/CASP1/NLRP12/ANKRD1/ADAM8/HK1/GHRL/TNFRSF14/FCER1G/ATP13A2/ITGB2/NLRP3/AIM2/SYK/ARF6/CLEC4E/NOD2/NLRP7/LGALS9/PTAFR/NLGN1/ITGAM/PYDC1/PTGER4/LGALS9C/RASGRP1/TLR1/IL17RA/CSF1R/TNFRSF4/LILRA5/AIF1/HLA-E/HLA-F/CD177/IGH…	71
GO:0032608	interferon-beta production	20/1574	50/18670	1.16847e-09	2.06095e-08	1.64737e-08	POLR3B/TLR8/PYCARD/LILRB1/DDX58/TRIM38/IFIH1/NMI/IRF1/TRAF3/TLR4/TLR2/TIRAP/NLRX1/TLR3/NLRC3/RNF135/TLR7/SIRPA/TRAF3IP1	20
GO:0030890	positive regulation of B cell proliferation	18/1574	41/18670	1.29358e-09	2.27441e-08	1.818e-08	CD38/CD74/PTPRC/CD40/NFATC2/TNFSF13B/SASH3/NCKAP1L/TLR4/IL21/TIRAP/TNFRSF13C/FCRL3/GPR183/BCL2/TNFRSF4/ADA/CARD11	18
GO:0002761	regulation of myeloid leukocyte differentiation	32/1574	117/18670	1.40784e-09	2.46749e-08	1.97233e-08	CD4/TYROBP/CD74/TREM2/RASSF2/LILRB1/TGFB1/IL23A/IFNG/IL12B/CD101/TLR4/TCTA/CAMK4/UBASH3B/C1QC/RUNX1/IL23R/CCR1/TLR3/INPP5D/ESRRA/PTPN2/HCLS1/CSF1/EVI2B/LILRB4/MITF/SIGLEC15/LILRB3/TNF/LYN	32
GO:0050718	positive regulation of interleukin-1 beta secretion	16/1574	33/18670	1.76685e-09	3.07409e-08	2.4572e-08	NLRP2/NLRP1/TLR8/PYCARD/TLR4/CASP1/NLRP12/HK1/NLRP3/AIM2/NOD2/NLRP7/LGALS9/PYDC1/LILRA5/LILRA2	16
GO:0002712	regulation of B cell mediated immunity	20/1574	51/18670	1.77053e-09	3.07409e-08	2.4572e-08	BTK/PARP3/FCGR2B/TBX21/PTPRC/CD40/FCER2/IL27RA/TGFB1/PTPN6/IL10/XCL1/CD226/FCER1G/TNFSF13/CD28/CR1/HLA-E/LTA/TNF	20
GO:0002889	regulation of immunoglobulin mediated immune response	20/1574	51/18670	1.77053e-09	3.07409e-08	2.4572e-08	BTK/PARP3/FCGR2B/TBX21/PTPRC/CD40/FCER2/IL27RA/TGFB1/PTPN6/IL10/XCL1/CD226/FCER1G/TNFSF13/CD28/CR1/HLA-E/LTA/TNF	20
GO:0045123	cellular extravasation	22/1574	61/18670	1.79445e-09	3.10591e-08	2.48263e-08	ICAM1/IL27RA/SELPLG/ITGA4/CCR2/RIPK3/ITGB7/ADAM8/ABR/ITGB2/VCAM1/CX3CR1/PTAFR/PTGER4/PIK3CD/GCNT1/SELL/CD47/SPN/SIRPA/CD177/TNF	22
GO:0050855	regulation of B cell receptor signaling pathway	15/1574	29/18670	1.80242e-09	3.11002e-08	2.48592e-08	CD22/PRKCH/STAP1/FCGR2B/LPXN/PTPN22/BLK/CMTM3/RUNX1/FCRL3/PRKCB/CD300A/CD19/NFAM1/LYN	15
GO:0018108	peptidyl-tyrosine phosphorylation	66/1574	363/18670	1.82071e-09	3.13184e-08	2.50336e-08	FGR/MATK/CD4/BTK/FYN/MVP/CD74/HGF/CD44/STAP1/EIF2AK2/PTPRC/ICAM1/TREM2/JAK2/OSM/CD40/HCK/CSK/TGFB1/JAK3/IL23A/IFNG/PTPN6/ITK/IL12B/CBLB/ZAP70/TNFSF18/CD80/FLT3/SNX6/BLK/PARP9/IL21/IQGAP1/ARRB2/IL18/BANK1/LRRK1/SAMSN1/SLA/GHRL/TNFRSF14/NCF1/ACE/ITGB2/IL23R/IL24/IL15/CSF2/SYK/CD300A/PARP14/PTPN2/HCLS1/RAP2B/CSF1R/LCK/SOCS1/TNFRSF18/LILRA5/SEMA4D/CD3E/TNF/LYN	66
GO:0001787	natural killer cell proliferation	9/1574	10/18670	1.94781e-09	3.32986e-08	2.66164e-08	FLT3LG/ELF4/IL23A/IL12B/PTPN22/IL18/IL23R/IL15/HLA-E	9
GO:0002291	T cell activation via T cell receptor contact with antigen bound to MHC molecule on antigen presenting cell	9/1574	10/18670	1.94781e-09	3.32986e-08	2.66164e-08	ITGAL/APBB1IP/ICAM1/LILRB1/FGL2/LGALS3/HAVCR2/LGALS9/HLA-DMB	9
GO:0002532	production of molecular mediator involved in inflammatory response	24/1574	72/18670	2.09686e-09	3.57367e-08	2.85652e-08	BTK/ALOX5/CD6/PYCARD/ADCY7/LBP/IDO1/TLR4/CD96/GBP5/SLAMF8/FCER1G/SYK/NOD2/NLRP7/NLRC3/CLEC7A/ABCD2/TLR6/IL17RA/F2/SIRPA/GPSM3/LYN	24
GO:0018212	peptidyl-tyrosine modification	66/1574	366/18670	2.57605e-09	4.37692e-08	3.49858e-08	FGR/MATK/CD4/BTK/FYN/MVP/CD74/HGF/CD44/STAP1/EIF2AK2/PTPRC/ICAM1/TREM2/JAK2/OSM/CD40/HCK/CSK/TGFB1/JAK3/IL23A/IFNG/PTPN6/ITK/IL12B/CBLB/ZAP70/TNFSF18/CD80/FLT3/SNX6/BLK/PARP9/IL21/IQGAP1/ARRB2/IL18/BANK1/LRRK1/SAMSN1/SLA/GHRL/TNFRSF14/NCF1/ACE/ITGB2/IL23R/IL24/IL15/CSF2/SYK/CD300A/PARP14/PTPN2/HCLS1/RAP2B/CSF1R/LCK/SOCS1/TNFRSF18/LILRA5/SEMA4D/CD3E/TNF/LYN	66
GO:0002707	negative regulation of lymphocyte mediated immunity	17/1574	38/18670	2.61289e-09	4.39916e-08	3.51636e-08	PARP3/FCGR2B/TBX21/PTPRC/LILRB1/PTPN6/HAVCR2/ARRB2/XCL1/CD96/LGALS9/SERPINB9/CR1/HLA-E/HLA-G/HLA-F/CLEC12B	17
GO:0032620	interleukin-17 production	17/1574	38/18670	2.61289e-09	4.39916e-08	3.51636e-08	PRKCQ/OSM/IL27RA/TGFB1/IL23A/IFNG/IL12B/LY9/NCKAP1L/RFTN1/TLR4/IL21/IL18/IL23R/SLAMF6/IL15/NOD2	17
GO:0050716	positive regulation of interleukin-1 secretion	17/1574	38/18670	2.61289e-09	4.39916e-08	3.51636e-08	NLRP2/NLRP1/TLR8/PYCARD/TLR4/CASP1/NLRP12/HK1/NLRP3/AIM2/NOD2/NLRP7/LGALS9/PYDC1/LILRA5/IGHD/LILRA2	17
GO:0045637	regulation of myeloid cell differentiation	51/1574	251/18670	2.77132e-09	4.6518e-08	3.7183e-08	SCIN/CD4/TYROBP/CD74/PRKCQ/SPI1/CNOT4/TREM2/RASSF2/LILRB1/TGFB1/IL23A/IFNG/LOX/IL12B/STAT1/MPL/CSF3R/NCKAP1L/LGALS3/CD101/ETS1/TLR4/ITPKB/TCTA/CAMK4/UBASH3B/C1QC/RUNX1/IL23R/CCR1/TLR3/CSF2/PRKCB/B2M/INPP5D/ESRRA/GPR171/PTPN2/P4HTM/HCLS1/CSF1/GP1BA/EVI2B/LILRB4/MITF/ISG15/SIGLEC15/LILRB3/TNF/LYN	51
GO:0071674	mononuclear cell migration	27/1574	90/18670	2.95357e-09	4.94278e-08	3.95089e-08	LGMN/CCL22/CCL17/TGFB1/CCL24/CCL7/CCL8/CCR2/LGALS3/XCL1/XCL2/PLA2G7/PTPRO/SLAMF8/CCR1/CXCL10/FPR2/C3AR1/CMKLR1/CCL13/CSF1/CD47/C5AR1/SIRPA/AIF1/TNF/LYN	27
GO:0002224	toll-like receptor signaling pathway	36/1574	146/18670	2.98786e-09	4.98514e-08	3.98475e-08	BTK/BIRC3/TNIP3/CYBA/IRAK3/LGMN/TLR8/UNC93B1/TNFAIP3/IRF1/NR1D1/LBP/TRAF3/RFTN1/PTPN22/RSAD2/HAVCR2/TLR4/IRF4/TLR2/ARRB2/TIRAP/ITGB2/FCRL3/CTSS/TLR3/CD300A/ITGAM/TLR1/TLR6/NLRP6/CD300LF/TLR7/LILRA4/LILRA2/LYN	36
GO:0032660	regulation of interleukin-17 production	16/1574	34/18670	3.07622e-09	5.11722e-08	4.09032e-08	PRKCQ/OSM/IL27RA/TGFB1/IL23A/IFNG/IL12B/LY9/NCKAP1L/TLR4/IL21/IL18/IL23R/SLAMF6/IL15/NOD2	16
GO:0043372	positive regulation of CD4-positive, alpha-beta T cell differentiation	15/1574	30/18670	3.32362e-09	5.49584e-08	4.39297e-08	IL12RB1/IL23A/IFNG/CD83/IL12B/CD86/CD80/SASH3/NCKAP1L/IL18/IL23R/NLRP3/NFKBID/LGALS9/SOCS1	15
GO:0050869	negative regulation of B cell activation	15/1574	30/18670	3.32362e-09	5.49584e-08	4.39297e-08	BTK/TYROBP/PARP3/FCGR2B/SLA2/TNFAIP3/IL10/BANK1/SAMSN1/MNDA/CTLA4/CD300A/INPP5D/TNFRSF13B/LYN	15
GO:0002363	alpha-beta T cell lineage commitment	12/1574	19/18670	3.5627e-09	5.8737e-08	4.695e-08	TBX21/IL12RB1/IL23A/IL12B/LOXL3/LY9/IRF4/BATF/IL23R/SLAMF6/BCL2/SPN	12
GO:0042742	defense response to bacterium	61/1574	330/18670	3.89917e-09	6.40941e-08	5.12321e-08	FGR/STAB1/CD4/CYBA/BCL3/NLRC4/NLRP1/TREM2/BPI/ACP5/PYCARD/IL27RA/NOD1/TNFSF8/IL23A/AICDA/IL12B/GNLY/CD160/OPTN/IGLL1/LBP/HAVCR2/IL10/TLR4/TLR2/IRF8/PLAC8/TIRAP/TNFRSF14/SLAMF8/FCER1G/SIGLEC11/IL23R/GBP2/GBP4/NLRP3/PGLYRP4/TLR3/SYK/CLEC4E/CLEC4D/NOD2/RBPJ/RNASE6/FPR2/TLR6/F2/ISG15/CARD9/PLA2G2A/C5AR1/SPN/MPEG1/HLA-E/IGHA1/IGHD/KLRK1/LTA/TNF/IGLL5	61
GO:0070228	regulation of lymphocyte apoptotic process	20/1574	53/18670	3.92014e-09	6.42487e-08	5.13556e-08	BTK/CD74/PRKCQ/JAK3/DOCK8/CD274/RIPK3/IDO1/LGALS3/IL10/CD27/ZC3H8/ADAM8/CD3G/NFKBID/LGALS9/PTCRA/PDCD1/ADA/LYN	20
GO:0002295	T-helper cell lineage commitment	11/1574	16/18670	4.34034e-09	7.07183e-08	5.65269e-08	TBX21/IL12RB1/IL23A/IL12B/LOXL3/LY9/IRF4/BATF/IL23R/SLAMF6/SPN	11
GO:0032604	granulocyte macrophage colony-stimulating factor production	11/1574	16/18670	4.34034e-09	7.07183e-08	5.65269e-08	CD84/DDX58/IL23A/IL12B/CD80/IL1B/IL18/IL23R/SYK/RASGRP1/LILRA2	11
GO:0070227	lymphocyte apoptotic process	23/1574	69/18670	4.52673e-09	7.35395e-08	5.8782e-08	BTK/CD74/PRKCQ/CLC/JAK3/DOCK8/FASLG/CD274/RIPK3/IDO1/LGALS3/IL2RA/IL10/CD27/ZC3H8/ADAM8/CD3G/NFKBID/LGALS9/PTCRA/PDCD1/ADA/LYN	23
GO:0045670	regulation of osteoclast differentiation	22/1574	64/18670	5.08497e-09	8.23676e-08	6.58386e-08	TYROBP/TREM2/RASSF2/LILRB1/IL23A/IFNG/IL12B/TLR4/TCTA/CAMK4/UBASH3B/IL23R/CCR1/TLR3/INPP5D/ESRRA/CSF1/LILRB4/MITF/SIGLEC15/LILRB3/TNF	22
GO:0002701	negative regulation of production of molecular mediator of immune response	16/1574	35/18670	5.22344e-09	8.43646e-08	6.74348e-08	CD22/PARP3/FCGR2B/TBX21/IRAK3/HMOX1/LILRB1/TGFB1/JAK3/BST2/IL10/XCL1/CD96/FCRL3/HLA-F/TNF	16
GO:0002690	positive regulation of leukocyte chemotaxis	26/1574	87/18670	6.31878e-09	1.0176e-07	8.13393e-08	CD74/F7/LGMN/CCL7/IL23A/CCR6/CCR2/NCKAP1L/CCR7/RAC2/LBP/XCL1/XCL2/PLA2G7/TIRAP/CCR1/LGALS9/CXCL10/FPR2/C3AR1/CMKLR1/CXCR2/CSF1/C5AR1/AIF1/GPSM3	26
GO:0008360	regulation of cell shape	36/1574	150/18670	6.49855e-09	1.04352e-07	8.34116e-08	FGR/FYN/PLEKHO1/WDR1/ARHGAP15/EPB41L3/ICAM1/HCK/CORO1A/MYH14/CCL24/CCL7/FGD3/ERMN/RHOF/LIMD1/FGD2/ARHGAP18/SH3KBP1/MSN/CDC42SE2/ARHGAP35/ITGB2/S100B/RHOH/RHOG/CDC42EP4/F2/CCL13/CSF1R/FMNL1/BRWD1/ARAP1/SEMA4D/SEMA4A/LST1	36
GO:0019724	B cell mediated immunity	46/1574	221/18670	7.47849e-09	1.19742e-07	9.57129e-08	BTK/CD74/POU2F2/PARP3/BCL3/FCGR2B/TBX21/PTPRC/CD40/SLA2/TLR8/CD40LG/FCER2/IL27RA/TGFB1/TCIRG1/PTPN6/AICDA/CCR6/CD70/FGL2/IGLL1/IL10/CD27/XCL1/CD226/BATF/FCER1G/C1QC/TNFSF13/INPP5D/C1QB/C1QA/GAPT/CD19/CD28/HLA-DQB1/CR1/HLA-E/HLA-G/IGLV6-57/IGHA1/IGHD/LTA/TNF/IGLL5	46
GO:0042535	positive regulation of tumor necrosis factor biosynthetic process	12/1574	20/18670	8.2207e-09	1.31248e-07	1.0491e-07	TYROBP/JAK2/IFNG/TNFRSF8/CCR2/LBP/TLR4/SYK/CYBB/CLEC7A/TLR1/SPN	12
GO:0006816	calcium ion transport	73/1574	434/18670	8.43064e-09	1.34214e-07	1.07281e-07	PKD1/CD4/FYN/CYBA/CD84/CACNB1/TMEM38A/ATP2A3/PTPRC/P2RX5/SLC9A1/ICAM1/CORO1A/KCNN4/LILRB1/TGFB1/CD33/CCL8/CYP27B1/PTPN6/GNAI2/FASLG/CXCR4/SLC25A23/CCR7/PKDREJ/LILRB2/LGALS3/TMEM165/PLCB2/CXCL9/SLC24A4/PML/ARRB2/TRPM2/XCL1/STAC/PTH/MCOLN2/UBASH3B/CLIC2/MS4A1/CCR5/FCRL3/ORAI2/CCR1/PRKCB/STIM1/JSRP1/CXCL10/CXCL11/P2RY12/P2RY6/BCL2/IL16/CYSLTR1/CATSPER1/CD19/F2/LCK/SLC8A1/PDE4B/STAC3/RASA3/LILRA5/TRP…	73
GO:0051222	positive regulation of protein transport	71/1574	418/18670	8.90444e-09	1.41352e-07	1.12986e-07	FGR/CD38/BAIAP3/FYN/NLRP2/FCN1/NLRP1/TREM2/JAK2/OSM/TLR8/PYCARD/KCNN4/AKT2/TGFB1/CD33/DDX58/GATA3/CRTAM/IFNG/IFIH1/CD58/CD2/CD160/MMP8/CD274/SEC16B/CD244/IL1B/RAC2/SMO/PTPN22/HAVCR2/BLK/IL10/TLR4/TLR2/CASP1/NLRP12/ANKRD1/ADAM8/HK1/GHRL/TNFRSF14/ATP13A2/ITGB2/NLRP3/AIM2/SYK/ARF6/CLEC4E/NOD2/NLRP7/LGALS9/ITGAM/PYDC1/PTGER4/LGALS9C/RASGRP1/TLR1/IL17RA/HCLS1/CSF1R/TNFRSF4/LILRA5/AIF1/HLA-E/IGHD/TNF/L…	71
GO:1902563	regulation of neutrophil activation	9/1574	11/18670	9.90501e-09	1.56787e-07	1.25324e-07	FCGR2B/PRAM1/ABR/ITGB2/SYK/CD300A/PTAFR/ITGAM/CD177	9
GO:0042832	defense response to protozoan	13/1574	24/18670	1.0669e-08	1.67923e-07	1.34225e-07	TSPAN32/BCL3/CD40/IL12B/IL10/IRF4/IRF8/BATF/GBP2/GBP4/BATF2/CCDC88B/CLEC7A	13
GO:0050857	positive regulation of antigen receptor-mediated signaling pathway	13/1574	24/18670	1.0669e-08	1.67923e-07	1.34225e-07	PRKCH/STAP1/PTPRC/CYLD/KCNN4/CCR7/CMTM3/CD226/TRAT1/PRKCB/LCK/ADA/NFAM1	13
GO:0045408	regulation of interleukin-6 biosynthetic process	14/1574	28/18670	1.12045e-08	1.75853e-07	1.40564e-07	TYROBP/CD74/IL1B/NLRP12/TIRAP/GHRL/SYK/INPP5D/PTAFR/CLEC7A/TLR1/TLR6/CARD9/TNF	14
GO:0043373	CD4-positive, alpha-beta T cell lineage commitment	11/1574	17/18670	1.13559e-08	1.77728e-07	1.42063e-07	TBX21/IL12RB1/IL23A/IL12B/LOXL3/LY9/IRF4/BATF/IL23R/SLAMF6/SPN	11
GO:2000116	regulation of cysteine-type endopeptidase activity	48/1574	239/18670	1.19253e-08	1.86115e-07	1.48766e-07	CASP10/CFLAR/FYN/PLAUR/HGF/NLRP2/BIRC3/CD44/CST7/LAMP3/NLRC4/NLRP1/RFFL/JAK2/BCL2L13/LGMN/MMP9/PYCARD/CTSH/NOD1/IFT57/DHCR24/FASLG/RPS6KA1/IFI6/MICAL1/CASP1/CASP5/CD27/PML/ARRB2/NLRP12/ARL6IP5/TNFAIP8/NLRP3/IFI16/AIM2/SYK/LGALS9/SERPINB9/CLEC7A/LCK/CARD9/CASP4/CARD16/TNF/PSMB9/NAIP	48
GO:0072511	divalent inorganic cation transport	79/1574	489/18670	1.31587e-08	2.04789e-07	1.63693e-07	PKD1/CD4/FYN/CYBA/CD84/CACNB1/TMEM38A/ATP2A3/PTPRC/P2RX5/SLC9A1/ICAM1/CORO1A/KCNN4/LILRB1/TGFB1/CD33/CCL8/CYP27B1/IFNG/PTPN6/GNAI2/FASLG/CXCR4/ATP7B/KCNJ2/SLC25A23/CCR7/PKDREJ/LILRB2/LGALS3/SLC39A11/TMEM165/PLCB2/CXCL9/SLC24A4/PML/ARRB2/TRPM2/XCL1/STAC/CNNM2/PTH/MCOLN2/UBASH3B/CLIC2/MS4A1/CCR5/FCRL3/ORAI2/CCR1/PRKCB/STIM1/JSRP1/CXCL10/CXCL11/P2RY12/P2RY6/BCL2/IL16/CYSLTR1/CATSPER1/CD19/F2/LCK/SLC…	79
GO:0050691	regulation of defense response to virus by host	16/1574	37/18670	1.40764e-08	2.1846e-07	1.7462e-07	IL12RB1/PYCARD/LILRB1/DDX58/IL23A/IL12B/STAT1/TNFAIP3/IL1B/APOBEC3F/PARP9/IL23R/AIM2/DTX3L/IL15/APOBEC3G	16
GO:1903531	negative regulation of secretion by cell	44/1574	211/18670	1.48712e-08	2.30151e-07	1.83966e-07	CYP51A1/CD22/TNFRSF1B/HDAC9/CD84/FCGR2B/RAB11FIP3/OSM/HMOX1/TLR8/LILRB1/IL27RA/GNAI2/GBP1/TNFAIP3/CCR2/SRGN/BTN2A2/IL1B/RHBDF2/PTPN22/RSAD2/IL10/PML/NLRP12/BANK1/RABGEF1/GHRL/ABR/NLRP3/CD200R1/NLRP7/CD300A/LGALS9/P2RY12/PTGER4/TLR6/TNFRSF4/LILRA5/CARD16/HLA-F/TMSB4X/TNF/CARD17	44
GO:0060759	regulation of response to cytokine stimulus	41/1574	190/18670	1.64797e-08	2.54336e-07	2.03297e-07	CD74/BIRC3/STAP1/TRAF1/PTPRC/CYLD/GSTP1/IRAK3/RFFL/TREM2/JAK2/SAMHD1/PYCARD/DDX58/IFNG/PTPN6/IFIH1/STAT1/PADI2/TNFAIP3/CXCR4/ZBP1/TLR4/TLR2/CASP1/PARP9/NLRC5/RABGEF1/IFNAR2/RUNX1/SYK/PYDC1/PARP14/PTPN2/CSF1/USP18/SOCS1/CD300LF/CASP4/CARD16/TNF	41
GO:0043123	positive regulation of I-kappaB kinase/NF-kappaB signaling	40/1574	183/18670	1.67953e-08	2.5849e-07	2.06618e-07	CASP10/CFLAR/MAP3K14/CD4/FYN/CD74/BIRC3/HMOX1/CD40/PIM2/NOD1/TRIM38/FASLG/IL1B/CCR7/APOL3/BST2/TRIM22/TLR4/CASP1/SECTM1/TIRAP/IFIT5/TMED4/S100B/SHISA5/TLR3/PRKCB/NOD2/CX3CR1/LGALS9/TLR6/C18orf32/TMEM106A/CARD9/CARD11/TGM2/CARD16/UBD/TNF	40
GO:0050921	positive regulation of chemotaxis	33/1574	135/18670	1.69392e-08	2.59983e-07	2.07811e-07	CD74/F7/TREM2/LGMN/TGFB1/CCL7/IL23A/CCR6/CCR2/CXCR4/NCKAP1L/CCR7/RAC2/LBP/XCL1/XCL2/PLA2G7/TIRAP/CCR1/LGALS9/CXCL10/P2RY12/FPR2/C3AR1/IL16/CMKLR1/CXCR2/CCR4/CSF1/C5AR1/AIF1/TMSB4X/GPSM3	33
GO:0070232	regulation of T cell apoptotic process	15/1574	33/18670	1.74198e-08	2.66623e-07	2.13119e-07	PRKCQ/JAK3/DOCK8/CD274/RIPK3/IDO1/LGALS3/CD27/ZC3H8/ADAM8/NFKBID/LGALS9/PTCRA/PDCD1/ADA	15
GO:0070231	T cell apoptotic process	18/1574	47/18670	1.78925e-08	2.73106e-07	2.18301e-07	PRKCQ/CLC/JAK3/DOCK8/FASLG/CD274/RIPK3/IDO1/LGALS3/IL2RA/CD27/ZC3H8/ADAM8/NFKBID/LGALS9/PTCRA/PDCD1/ADA	18
GO:0042226	interleukin-6 biosynthetic process	14/1574	29/18670	1.99797e-08	3.03299e-07	2.42435e-07	TYROBP/CD74/IL1B/NLRP12/TIRAP/GHRL/SYK/INPP5D/PTAFR/CLEC7A/TLR1/TLR6/CARD9/TNF	14
GO:0072538	T-helper 17 type immune response	14/1574	29/18670	1.99797e-08	3.03299e-07	2.42435e-07	PRKCQ/TBX21/IL12RB1/IL27RA/IL23A/IL12B/LOXL3/LY9/IRF4/BATF/IL23R/NLRP3/SLAMF6/NFKBID	14
GO:0001562	response to protozoan	13/1574	25/18670	2.05078e-08	3.10467e-07	2.48164e-07	TSPAN32/BCL3/CD40/IL12B/IL10/IRF4/IRF8/BATF/GBP2/GBP4/BATF2/CCDC88B/CLEC7A	13
GO:0007260	tyrosine phosphorylation of STAT protein	25/1574	86/18670	2.28775e-08	3.454e-07	2.76087e-07	FYN/JAK2/OSM/CD40/JAK3/IL23A/IFNG/IL12B/TNFSF18/FLT3/PARP9/IL21/IL18/IL23R/IL24/IL15/CSF2/PARP14/PTPN2/HCLS1/CSF1R/SOCS1/TNFRSF18/TNF/LYN	25
GO:0032722	positive regulation of chemokine production	20/1574	58/18670	2.37302e-08	3.57303e-07	2.85601e-07	CD74/EIF2AK2/HMOX1/PYCARD/IFNG/IL1B/LBP/HAVCR2/TLR4/TLR2/TIRAP/MCOLN2/TLR3/SYK/LGALS9/CLEC7A/CSF1R/TLR7/AIF1/TNF	20
GO:0046425	regulation of JAK-STAT cascade	33/1574	137/18670	2.49454e-08	3.74585e-07	2.99416e-07	FYN/BCL3/PTPRC/AKR1B1/JAK2/OSM/CD40/JAK3/IL10RA/IL23A/IFNG/IL12B/TNFSF18/FLT3/IL10/PARP9/IL21/IL18/IL23R/IL24/IL15/CSF2/CD300A/PARP14/PTPN2/CRLF3/F2/HCLS1/CSF1R/SOCS1/TNFRSF18/TNF/LYN	33
GO:0001911	negative regulation of leukocyte mediated cytotoxicity	11/1574	18/18670	2.69661e-08	4.01672e-07	3.21067e-07	FCGR2B/PTPRC/LILRB1/HAVCR2/ARRB2/LGALS9/SERPINB9/HLA-E/HLA-G/HLA-F/CLEC12B	11
GO:0032693	negative regulation of interleukin-10 production	11/1574	18/18670	2.69661e-08	4.01672e-07	3.21067e-07	TYROBP/FCGR2B/LILRB1/JAK3/IL23A/IL12B/MMP8/CD274/IDO1/IL23R/PDCD1LG2	11
GO:0043011	myeloid dendritic cell differentiation	11/1574	18/18670	2.69661e-08	4.01672e-07	3.21067e-07	SPI1/DHRS2/TGFB1/BATF3/IRF4/CAMK4/BATF/CSF2/BATF2/RBPJ/UBD	11
GO:0002479	antigen processing and presentation of exogenous peptide antigen via MHC class I, TAP-dependent	23/1574	75/18670	2.72862e-08	4.05353e-07	3.24009e-07	CYBA/PSME1/NCF4/PSMA3/PSME2/NCF2/NCF1/CYBB/B2M/TAP1/FCGR1B/PSMB8/TAP2/HLA-C/HLA-E/HLA-G/HLA-F/PSMB10/HLA-H/HLA-A/TAPBP/HLA-B/PSMB9	23
GO:0050792	regulation of viral process	43/1574	208/18670	2.82291e-08	4.18242e-07	3.34312e-07	CD4/CD74/EIF2AK2/FKBP6/LAMP3/FCN1/OAS1/APOBEC3H/ZC3HAV1/TRIM14/CCL8/OAS3/AICDA/TRIM38/STAT1/CXCR4/TBC1D20/APOBEC3A/APOBEC3F/BST2/TRIM21/RSAD2/OASL/PML/IFIT5/MX1/IFI16/IFI27/LGALS9/BCL2/ISG20/PDE12/CD28/CSF1R/IFIT1/IFITM1/ISG15/PLSCR1/TRIM10/TNF/APOBEC3G/APOBEC3D/APOBEC3C	43
GO:0072593	reactive oxygen species metabolic process	53/1574	284/18670	2.91308e-08	4.30455e-07	3.44073e-07	CFLAR/FYN/TYROBP/CYBA/CYB5R4/GSTP1/ICAM1/JAK2/NCF4/ACP5/TGFB1/IFNG/SOD2/GNAI2/TPO/NCF2/MMP8/PREX1/IL1B/IFI6/RAC2/RIPK3/IL10/TLR4/TLR2/VAV1/DDAH1/MPV17L/NCF1/ITGB2/STK17A/SYK/CYBB/COQ7/DDIT4/CX3CR1/ITGAM/FPR2/BCL2/CLEC7A/ABCD2/TLR6/F2/TMEM106A/TRPV1/CD47/SIRPA/NOS1AP/AIF1/CD177/KLRK1/PLIN5/TNF	53
GO:0070372	regulation of ERK1 and ERK2 cascade	55/1574	300/18670	3.02858e-08	4.46333e-07	3.56766e-07	CFLAR/CD4/CD74/CD44/PTPRC/GSTP1/ICAM1/TREM2/CCL22/CCL17/PYCARD/CSK/TGFB1/NOD1/CCL24/CCL7/CCL8/PTPN6/GNAI2/SLAMF1/GBP1/FLT3/GLIPR2/BTN2A2/IL1B/CCR7/RRAS/DUSP26/PTPN22/HAVCR2/GPNMB/TLR4/ARRB2/NLRP12/XCL1/XCL2/TIRAP/CCR1/SYK/NOD2/LGALS9/GPR183/FPR2/P2RY6/RASGRP1/NLRP6/PTPN2/CCL13/CSF1R/PLA2G2A/C5AR1/SIRPA/STYX/TNF/LYN	55
GO:1904951	positive regulation of establishment of protein localization	74/1574	456/18670	3.1406e-08	4.61618e-07	3.68983e-07	FGR/CD38/BAIAP3/FYN/NLRP2/FCN1/NLRP1/TREM2/JAK2/OSM/GZMB/TLR8/PYCARD/KCNN4/AKT2/TGFB1/CD33/DDX58/GATA3/CRTAM/IFNG/TFDP2/IFIH1/CD58/CD2/CD160/MMP8/CD274/SEC16B/CD244/IL1B/RAC2/SMO/PTPN22/HAVCR2/BLK/IL10/TLR4/TLR2/CASP1/NLRP12/ANKRD1/ADAM8/HK1/GHRL/TNFRSF14/ATP13A2/ITGB2/NLRP3/AIM2/SYK/ARF6/CLEC4E/NOD2/NLRP7/LGALS9/ITGAM/PYDC1/PTGER4/BCL2/LGALS9C/RASGRP1/TLR1/IL17RA/HCLS1/CSF1R/TNFRSF4/LILRA5/AIF1/…	74
GO:0070371	ERK1 and ERK2 cascade	57/1574	317/18670	3.46169e-08	5.07471e-07	4.05635e-07	CFLAR/CD4/CD74/CD44/PTPRC/GSTP1/ICAM1/TREM2/CCL22/CCL17/PYCARD/CSK/CTSH/TGFB1/NOD1/CCL24/CCL7/CCL8/PTPN6/GNAI2/SLAMF1/GBP1/FLT3/GLIPR2/BTN2A2/IL1B/CCR7/RRAS/DUSP26/PTPN22/HAVCR2/GPNMB/TLR4/ARRB2/NLRP12/XCL1/XCL2/TIRAP/CCR1/SYK/NOD2/LGALS9/GPR183/FPR2/PTGER4/P2RY6/RASGRP1/NLRP6/PTPN2/CCL13/CSF1R/PLA2G2A/C5AR1/SIRPA/STYX/TNF/LYN	57
GO:0002716	negative regulation of natural killer cell mediated immunity	10/1574	15/18670	3.57187e-08	5.16169e-07	4.12587e-07	LILRB1/HAVCR2/ARRB2/CD96/LGALS9/SERPINB9/HLA-E/HLA-G/HLA-F/CLEC12B	10
GO:0032645	regulation of granulocyte macrophage colony-stimulating factor production	10/1574	15/18670	3.57187e-08	5.16169e-07	4.12587e-07	CD84/DDX58/IL23A/IL12B/CD80/IL1B/IL18/IL23R/SYK/RASGRP1	10
GO:0045410	positive regulation of interleukin-6 biosynthetic process	10/1574	15/18670	3.57187e-08	5.16169e-07	4.12587e-07	TYROBP/CD74/IL1B/TIRAP/SYK/PTAFR/CLEC7A/TLR1/TLR6/TNF	10
GO:2001185	regulation of CD8-positive, alpha-beta T cell activation	10/1574	15/18670	3.57187e-08	5.16169e-07	4.12587e-07	RUNX3/LILRB1/CD274/MAPK8IP1/NCKAP1L/IRF1/XCL1/RUNX1/SOCS1/HLA-E	10
GO:2000377	regulation of reactive oxygen species metabolic process	41/1574	195/18670	3.58289e-08	5.16169e-07	4.12587e-07	CFLAR/FYN/TYROBP/CYBA/GSTP1/ICAM1/JAK2/ACP5/TGFB1/IFNG/GNAI2/MMP8/IL1B/RAC2/RIPK3/IL10/TLR4/DDAH1/MPV17L/ITGB2/STK17A/SYK/COQ7/CX3CR1/ITGAM/FPR2/BCL2/CLEC7A/ABCD2/TLR6/F2/TMEM106A/TRPV1/CD47/SIRPA/NOS1AP/AIF1/CD177/KLRK1/PLIN5/TNF	41
GO:0070838	divalent metal ion transport	77/1574	483/18670	3.59293e-08	5.16169e-07	4.12587e-07	PKD1/CD4/FYN/CYBA/CD84/CACNB1/TMEM38A/ATP2A3/PTPRC/P2RX5/SLC9A1/ICAM1/CORO1A/KCNN4/LILRB1/TGFB1/CD33/CCL8/CYP27B1/IFNG/PTPN6/GNAI2/FASLG/CXCR4/KCNJ2/SLC25A23/CCR7/PKDREJ/LILRB2/LGALS3/SLC39A11/TMEM165/PLCB2/CXCL9/SLC24A4/PML/ARRB2/TRPM2/XCL1/STAC/CNNM2/PTH/MCOLN2/UBASH3B/CLIC2/MS4A1/CCR5/FCRL3/ORAI2/CCR1/PRKCB/STIM1/JSRP1/CXCL10/CXCL11/P2RY12/P2RY6/BCL2/IL16/CYSLTR1/CATSPER1/CD19/F2/LCK/SLC8A1/PD…	77
GO:0032928	regulation of superoxide anion generation	12/1574	22/18670	3.59535e-08	5.16169e-07	4.12587e-07	TYROBP/CYBA/GSTP1/ACP5/TGFB1/GNAI2/ITGB2/SYK/ITGAM/FPR2/CLEC7A/CD177	12
GO:0072643	interferon-gamma secretion	12/1574	22/18670	3.59535e-08	5.16169e-07	4.12587e-07	BTN3A1/LILRB1/GATA3/TCIRG1/CD2/CD160/CD244/PTPN22/LGALS9/RASGRP1/BTN3A2/ISG15	12
GO:0032642	regulation of chemokine production	24/1574	82/18670	3.76192e-08	5.38692e-07	4.3059e-07	CD74/EIF2AK2/GSTP1/TREM2/HMOX1/PYCARD/IFNG/IL1B/LBP/HAVCR2/IL10/TLR4/TLR2/TIRAP/MCOLN2/TLR3/SYK/LGALS9/CLEC7A/CSF1R/TLR7/SIRPA/AIF1/TNF	24
GO:0002230	positive regulation of defense response to virus by host	13/1574	26/18670	3.78446e-08	5.3914e-07	4.30949e-07	IL12RB1/PYCARD/LILRB1/DDX58/IL23A/IL12B/STAT1/APOBEC3F/PARP9/IL23R/AIM2/DTX3L/APOBEC3G	13
GO:0002360	T cell lineage commitment	13/1574	26/18670	3.78446e-08	5.3914e-07	4.30949e-07	TBX21/CYLD/IL12RB1/IL23A/IL12B/LOXL3/LY9/IRF4/BATF/IL23R/SLAMF6/BCL2/SPN	13
GO:0002448	mast cell mediated immunity	18/1574	49/18670	3.84231e-08	5.45981e-07	4.36416e-07	FGR/BTK/CD84/LAT2/UNC13D/HMOX1/RAC2/RABGEF1/FCER1G/SYK/CD300A/LGALS9/SERPINB9/PIK3CD/RASGRP1/LAT/LYN/MILR1	18
GO:0052548	regulation of endopeptidase activity	70/1574	425/18670	4.05826e-08	5.75196e-07	4.59768e-07	CASP10/CFLAR/TFPI/FYN/PLAUR/HGF/NLRP2/BIRC3/CD44/CST7/LAMP3/PEBP1/NLRC4/NLRP1/PSME1/RFFL/JAK2/SERPIND1/BCL2L13/PSMA3/LGMN/PSME2/MMP9/RENBP/PYCARD/CTSH/NOD1/SPOCK2/IFT57/DHCR24/FASLG/RPS6KA1/RARRES1/SERPINA7/IFI6/PZP/WFIKKN1/SPINK2/BST2/MICAL1/CASP1/CASP5/CD27/PML/ARRB2/NLRP12/ARL6IP5/TNFAIP8/ATP13A2/ITIH3/NLRP3/IFI16/AIM2/SYK/NLRP7/LGALS9/SERPINB9/CLEC7A/SPINK6/LCK/CARD9/CASP4/CR1/PSMB8/CARD16/TN…	70
GO:0042531	positive regulation of tyrosine phosphorylation of STAT protein	22/1574	71/18670	4.42169e-08	6.25112e-07	4.99668e-07	FYN/JAK2/OSM/CD40/IL23A/IFNG/IL12B/TNFSF18/FLT3/PARP9/IL21/IL18/IL23R/IL24/IL15/CSF2/PARP14/HCLS1/CSF1R/TNFRSF18/TNF/LYN	22
GO:0042092	type 2 immune response	15/1574	35/18670	4.63837e-08	6.54081e-07	5.22824e-07	CD74/BCL3/TBX21/IL27RA/GATA3/CD86/CCR2/IDO1/RSAD2/IL10/XCL1/IL18/BATF/NLRP3/NOD2	15
GO:0032602	chemokine production	25/1574	89/18670	4.86589e-08	6.83661e-07	5.46468e-07	CD74/EIF2AK2/GSTP1/TREM2/HMOX1/PYCARD/IFNG/IL1B/LBP/HAVCR2/IL10/TLR4/TLR2/TIRAP/IL18/MCOLN2/TLR3/SYK/LGALS9/CLEC7A/CSF1R/TLR7/SIRPA/AIF1/TNF	25
GO:0042509	regulation of tyrosine phosphorylation of STAT protein	24/1574	83/18670	4.87275e-08	6.83661e-07	5.46468e-07	FYN/JAK2/OSM/CD40/IL23A/IFNG/IL12B/TNFSF18/FLT3/PARP9/IL21/IL18/IL23R/IL24/IL15/CSF2/PARP14/PTPN2/HCLS1/CSF1R/SOCS1/TNFRSF18/TNF/LYN	24
GO:0050709	negative regulation of protein secretion	33/1574	141/18670	5.26482e-08	7.3681e-07	5.88951e-07	CYP51A1/CD22/HDAC9/FCGR2B/RAB11FIP3/TLR8/LILRB1/IL27RA/GBP1/TNFAIP3/SRGN/BTN2A2/IL1B/RHBDF2/PTPN22/RSAD2/IL10/PML/NLRP12/BANK1/RABGEF1/GHRL/NLRP3/CD200R1/NLRP7/PTGER4/TLR6/TNFRSF4/LILRA5/CARD16/TMSB4X/TNF/CARD17	33
GO:0002792	negative regulation of peptide secretion	34/1574	148/18670	5.41988e-08	7.56604e-07	6.04773e-07	CYP51A1/CD22/CD74/HDAC9/FCGR2B/RAB11FIP3/TLR8/LILRB1/IL27RA/GBP1/TNFAIP3/SRGN/BTN2A2/IL1B/RHBDF2/PTPN22/RSAD2/IL10/PML/NLRP12/BANK1/RABGEF1/GHRL/NLRP3/CD200R1/NLRP7/PTGER4/TLR6/TNFRSF4/LILRA5/CARD16/TMSB4X/TNF/CARD17	34
GO:2000379	positive regulation of reactive oxygen species metabolic process	27/1574	102/18670	5.64925e-08	7.85584e-07	6.27938e-07	TYROBP/CYBA/GSTP1/ICAM1/JAK2/TGFB1/IFNG/GNAI2/MMP8/IL1B/RIPK3/TLR4/DDAH1/ITGB2/SYK/ITGAM/FPR2/CLEC7A/TLR6/F2/TMEM106A/TRPV1/NOS1AP/AIF1/CD177/KLRK1/TNF	27
GO:0002820	negative regulation of adaptive immune response	17/1574	45/18670	5.65575e-08	7.85584e-07	6.27938e-07	PARP3/FCGR2B/TBX21/PTPRC/LILRB1/IL27RA/JAK3/PTPN6/LOXL3/CD160/HAVCR2/XCL1/SAMSN1/TNFRSF14/CR1/HLA-G/HLA-F	17
GO:0032930	positive regulation of superoxide anion generation	11/1574	19/18670	5.91458e-08	8.17448e-07	6.53407e-07	TYROBP/CYBA/GSTP1/TGFB1/GNAI2/ITGB2/SYK/ITGAM/FPR2/CLEC7A/CD177	11
GO:0098581	detection of external biotic stimulus	11/1574	19/18670	5.91458e-08	8.17448e-07	6.53407e-07	NLRC4/TREM2/NOD1/LBP/TLR4/TLR2/PGLYRP4/NOD2/CLEC7A/TLR1/TLR6	11
GO:0036336	dendritic cell migration	13/1574	27/18670	6.73458e-08	9.2847e-07	7.4215e-07	DOCK8/CCR6/CCR2/CXCR4/CCR7/TRPM2/NLRP12/SLAMF8/CCR5/CCR1/LGALS9/GPR183/CXCR2	13
GO:1902106	negative regulation of leukocyte differentiation	27/1574	103/18670	7.04769e-08	9.69231e-07	7.74731e-07	CD74/RUNX3/FCGR2B/TBX21/LAG3/LILRB1/JAK3/LOXL3/IRF1/FGL2/TLR4/ZC3H8/TCTA/UBASH3B/C1QC/RUNX1/PGLYRP4/CTLA4/TLR3/NFKBID/INPP5D/PTPN2/SOCS1/LILRB4/LILRB3/HLA-G/LYN	27
GO:0002381	immunoglobulin production involved in immunoglobulin mediated immune response	19/1574	56/18670	7.15565e-08	9.81649e-07	7.84657e-07	BTK/POU2F2/PARP3/TBX21/PTPRC/CD40/CD40LG/IL27RA/TGFB1/AICDA/CCR6/FGL2/IL10/XCL1/BATF/TNFSF13/GAPT/CD28/HLA-DQB1	19
GO:0042554	superoxide anion generation	15/1574	36/18670	7.33243e-08	1.00342e-06	8.02062e-07	TYROBP/CYBA/GSTP1/ACP5/TGFB1/GNAI2/NCF2/NCF1/ITGB2/SYK/CYBB/ITGAM/FPR2/CLEC7A/CD177	15
GO:0051048	negative regulation of secretion	46/1574	238/18670	8.03457e-08	1.09681e-06	8.76706e-07	CYP51A1/CD22/CD74/TNFRSF1B/HDAC9/CD84/FCGR2B/RAB11FIP3/OSM/HMOX1/TLR8/LILRB1/IL27RA/GNAI2/GBP1/TNFAIP3/CCR2/SRGN/BTN2A2/IL1B/RHBDF2/PTPN22/RSAD2/IL10/PML/NLRP12/BANK1/RABGEF1/GHRL/ABR/NLRP3/CD200R1/NLRP7/CD300A/LGALS9/P2RY12/PTGER4/TLR6/TNFRSF4/LILRA5/ADA/CARD16/HLA-F/TMSB4X/TNF/CARD17	46
GO:0002643	regulation of tolerance induction	10/1574	16/18670	8.8016e-08	1.19564e-06	9.55706e-07	IRAK3/CLC/CD274/LILRB2/IDO1/IL2RA/HAVCR2/PDCD1/CD3E/HLA-G	10
GO:0030889	negative regulation of B cell proliferation	10/1574	16/18670	8.8016e-08	1.19564e-06	9.55706e-07	BTK/TYROBP/FCGR2B/IL10/MNDA/CTLA4/CD300A/INPP5D/TNFRSF13B/LYN	10
GO:0060402	calcium ion transport into cytosol	35/1574	158/18670	9.13349e-08	1.2377e-06	9.89324e-07	CD4/FYN/CYBA/TMEM38A/PTPRC/P2RX5/CORO1A/TGFB1/PTPN6/FASLG/CCR7/PLCB2/CXCL9/PML/TRPM2/XCL1/MCOLN2/UBASH3B/CLIC2/MS4A1/CCR5/JSRP1/CXCL10/CXCL11/P2RY6/BCL2/CD19/F2/LCK/SLC8A1/RASA3/RYR1/TRPV1/MYO5A/LYN	35
GO:0051208	sequestering of calcium ion	31/1574	131/18670	1.01237e-07	1.36855e-06	1.09391e-06	CYBA/TMEM38A/PTPRC/CORO1A/TGFB1/PTPN6/FASLG/ATP7B/SLC25A23/CCR7/PLCB2/CXCL9/TRPM2/XCL1/MCOLN2/UBASH3B/CLIC2/CCR5/JSRP1/CXCL10/CXCL11/P2RY6/CD19/F2/LCK/SLC8A1/RASA3/RYR1/TRPV1/MYO5A/LYN	31
GO:0032725	positive regulation of granulocyte macrophage colony-stimulating factor production	9/1574	13/18670	1.10096e-07	1.47752e-06	1.18102e-06	DDX58/IL23A/IL12B/CD80/IL1B/IL18/IL23R/SYK/RASGRP1	9
GO:0043301	negative regulation of leukocyte degranulation	9/1574	13/18670	1.10096e-07	1.47752e-06	1.18102e-06	CD84/FCGR2B/HMOX1/CCR2/RABGEF1/ABR/CD300A/LGALS9/HLA-F	9
GO:0045059	positive thymic T cell selection	9/1574	13/18670	1.10096e-07	1.47752e-06	1.18102e-06	CD74/PTPRC/ZAP70/DOCK2/ITPKB/CD3G/CD3D/PTPN2/CD3E	9
GO:2000401	regulation of lymphocyte migration	20/1574	63/18670	1.14954e-07	1.53899e-06	1.23016e-06	STK10/PYCARD/IL27RA/DOCK8/CCL7/CCR6/ITGA4/PADI2/CCR2/RIPK3/XCL1/XCL2/MSN/ADAM8/TNFRSF14/CD200R1/CXCL10/SPN/AIF1/KLRK1	20
GO:0045577	regulation of B cell differentiation	13/1574	28/18670	1.16002e-07	1.54716e-06	1.23668e-06	BTK/CYLD/PTPN6/NCKAP1L/CD27/MMP14/SLAMF8/FCRL3/IKZF3/SYK/INPP5D/CARD11/NFAM1	13
GO:0016064	immunoglobulin mediated immune response	43/1574	218/18670	1.16121e-07	1.54716e-06	1.23668e-06	BTK/CD74/POU2F2/PARP3/BCL3/FCGR2B/TBX21/PTPRC/CD40/TLR8/CD40LG/FCER2/IL27RA/TGFB1/TCIRG1/PTPN6/AICDA/CCR6/FGL2/IGLL1/IL10/CD27/XCL1/CD226/BATF/FCER1G/C1QC/TNFSF13/INPP5D/C1QB/C1QA/GAPT/CD19/CD28/HLA-DQB1/CR1/HLA-E/IGLV6-57/IGHA1/IGHD/LTA/TNF/IGLL5	43
GO:0038093	Fc receptor signaling pathway	46/1574	241/18670	1.18388e-07	1.57359e-06	1.25781e-06	FGR/BTK/FYN/WAS/LCP2/PRKCQ/FCGR2B/ACTB/PTPRC/LAT2/PSME1/GRAP2/PSMA3/PSME2/NFATC2/HCK/LIMK1/NFKB1/ITK/WIPF1/NCKAP1L/ARPC1B/NFATC1/MYO1G/VAV1/FCGR2A/FCER1G/CD3G/ARPC2/CD200R1/SYK/CLEC4E/CLEC4D/CD47/FCGR1B/CARD11/CD247/FCGR3A/PSMB8/PSMB10/IGLV6-57/LAT/NCKIPSD/LILRA4/PSMB9/LYN	46
GO:0043303	mast cell degranulation	17/1574	47/18670	1.19406e-07	1.58334e-06	1.26561e-06	FGR/BTK/CD84/LAT2/UNC13D/HMOX1/RAC2/RABGEF1/FCER1G/SYK/CD300A/LGALS9/PIK3CD/RASGRP1/LAT/LYN/MILR1	17
GO:0033003	regulation of mast cell activation	16/1574	42/18670	1.21216e-07	1.60197e-06	1.2805e-06	FGR/CD84/UNC13D/HMOX1/RAC2/CD226/RABGEF1/FCER1G/SYK/CD300A/LGALS9/CD300LF/PLSCR1/CNR2/LYN/MILR1	16
GO:0032816	positive regulation of natural killer cell activation	11/1574	20/18670	1.21388e-07	1.60197e-06	1.2805e-06	TYROBP/FLT3LG/IL23A/IL12B/IL18/IL23R/IL15/RASGRP1/TOX/HLA-E/HLA-F	11
GO:1904892	regulation of STAT cascade	33/1574	146/18670	1.27657e-07	1.68071e-06	1.34344e-06	FYN/BCL3/PTPRC/AKR1B1/JAK2/OSM/CD40/JAK3/IL10RA/IL23A/IFNG/IL12B/TNFSF18/FLT3/IL10/PARP9/IL21/IL18/IL23R/IL24/IL15/CSF2/CD300A/PARP14/PTPN2/CRLF3/F2/HCLS1/CSF1R/SOCS1/TNFRSF18/TNF/LYN	33
GO:0002279	mast cell activation involved in immune response	17/1574	48/18670	1.70421e-07	2.23316e-06	1.78502e-06	FGR/BTK/CD84/LAT2/UNC13D/HMOX1/RAC2/RABGEF1/FCER1G/SYK/CD300A/LGALS9/PIK3CD/RASGRP1/LAT/LYN/MILR1	17
GO:0072604	interleukin-6 secretion	17/1574	48/18670	1.70421e-07	2.23316e-06	1.78502e-06	TLR8/PYCARD/IL27RA/DDX58/IFIH1/IL1B/PTPN22/BANK1/RABGEF1/CD200R1/LGALS9/LGALS9C/TMEM106A/LILRA5/AIF1/TNF/LILRA2	17
GO:0001959	regulation of cytokine-mediated signaling pathway	37/1574	177/18670	1.91412e-07	2.50231e-06	2.00016e-06	CD74/BIRC3/STAP1/TRAF1/PTPRC/CYLD/GSTP1/IRAK3/RFFL/TREM2/JAK2/SAMHD1/PYCARD/IFNG/PTPN6/STAT1/PADI2/TNFAIP3/CXCR4/ZBP1/CASP1/PARP9/NLRC5/RABGEF1/IFNAR2/RUNX1/SYK/PYDC1/PARP14/PTPN2/CSF1/USP18/SOCS1/CD300LF/CASP4/CARD16/TNF	37
GO:0043903	regulation of symbiosis, encompassing mutualism through parasitism	43/1574	222/18670	1.98022e-07	2.58265e-06	2.06438e-06	CD4/CD74/EIF2AK2/FKBP6/LAMP3/FCN1/OAS1/APOBEC3H/ZC3HAV1/TRIM14/CCL8/OAS3/AICDA/TRIM38/STAT1/CXCR4/TBC1D20/APOBEC3A/APOBEC3F/BST2/TRIM21/RSAD2/OASL/PML/IFIT5/MX1/IFI16/IFI27/LGALS9/BCL2/ISG20/PDE12/CD28/CSF1R/IFIT1/IFITM1/ISG15/PLSCR1/TRIM10/TNF/APOBEC3G/APOBEC3D/APOBEC3C	43
GO:0051282	regulation of sequestering of calcium ion	30/1574	128/18670	2.0298e-07	2.64111e-06	2.11111e-06	CYBA/TMEM38A/PTPRC/CORO1A/TGFB1/PTPN6/FASLG/SLC25A23/CCR7/PLCB2/CXCL9/TRPM2/XCL1/MCOLN2/UBASH3B/CLIC2/CCR5/JSRP1/CXCL10/CXCL11/P2RY6/CD19/F2/LCK/SLC8A1/RASA3/RYR1/TRPV1/MYO5A/LYN	30
GO:0050871	positive regulation of B cell activation	32/1574	142/18670	2.11928e-07	2.75111e-06	2.19903e-06	CD38/BTK/CD74/TBX21/PTPRC/CD40/NFATC2/TNFSF13B/TGFB1/SASH3/NCKAP1L/IGLL1/TLR4/IL21/CD27/TIRAP/MMP14/TNFRSF13C/FCRL3/TNFSF13/SYK/NOD2/INPP5D/GPR183/BCL2/CD28/TNFRSF4/ADA/CARD11/IGHA1/IGHD/IGLL5	32
GO:0043281	regulation of cysteine-type endopeptidase activity involved in apoptotic process	42/1574	215/18670	2.14506e-07	2.77808e-06	2.22059e-06	CASP10/CFLAR/PLAUR/HGF/NLRP2/BIRC3/CD44/LAMP3/NLRC4/NLRP1/RFFL/JAK2/BCL2L13/MMP9/PYCARD/CTSH/NOD1/IFT57/DHCR24/FASLG/RPS6KA1/IFI6/MICAL1/CASP1/CASP5/CD27/PML/ARRB2/NLRP12/ARL6IP5/TNFAIP8/NLRP3/SYK/LGALS9/SERPINB9/CLEC7A/LCK/CARD9/CASP4/CARD16/TNF/NAIP	42
GO:0051924	regulation of calcium ion transport	47/1574	254/18670	2.26792e-07	2.92527e-06	2.33824e-06	CD4/FYN/CYBA/CD84/CACNB1/TMEM38A/P2RX5/SLC9A1/ICAM1/CORO1A/LILRB1/TGFB1/CD33/PTPN6/GNAI2/CXCR4/LILRB2/LGALS3/CXCL9/PML/ARRB2/XCL1/STAC/PTH/UBASH3B/CLIC2/FCRL3/CCR1/STIM1/JSRP1/CXCL10/CXCL11/P2RY12/P2RY6/BCL2/IL16/CD19/F2/SLC8A1/PDE4B/STAC3/LILRA5/TRPV2/MYO5A/NOS1AP/LILRA2/LYN	47
GO:0002335	mature B cell differentiation	12/1574	25/18670	2.27451e-07	2.92527e-06	2.33824e-06	POU2F2/BCL3/FCGR2B/MFNG/LFNG/DOCK10/DOCK11/CMTM7/SLAMF8/GPR183/CD19/ADA	12
GO:0002719	negative regulation of cytokine production involved in immune response	12/1574	25/18670	2.27451e-07	2.92527e-06	2.33824e-06	TBX21/IRAK3/HMOX1/LILRB1/TGFB1/JAK3/BST2/IL10/XCL1/CD96/HLA-F/TNF	12
GO:0060401	cytosolic calcium ion transport	36/1574	171/18670	2.31935e-07	2.97606e-06	2.37884e-06	CD4/FYN/CYBA/TMEM38A/PTPRC/P2RX5/CORO1A/TGFB1/PTPN6/FASLG/SLC25A23/CCR7/PLCB2/CXCL9/PML/TRPM2/XCL1/MCOLN2/UBASH3B/CLIC2/MS4A1/CCR5/JSRP1/CXCL10/CXCL11/P2RY6/BCL2/CD19/F2/LCK/SLC8A1/RASA3/RYR1/TRPV1/MYO5A/LYN	36
GO:0035455	response to interferon-alpha	11/1574	21/18670	2.35439e-07	3.01405e-06	2.40921e-06	EIF2AK2/LAMP3/GATA3/IFIT3/IFIT2/BST2/IFNAR2/PYHIN1/PDE12/MX2/IFITM1	11
GO:0002534	cytokine production involved in inflammatory response	17/1574	49/18670	2.40545e-07	3.07234e-06	2.4558e-06	CD6/PYCARD/ADCY7/IDO1/TLR4/CD96/GBP5/NOD2/NLRP7/NLRC3/CLEC7A/ABCD2/TLR6/IL17RA/F2/SIRPA/GPSM3	17
GO:1904407	positive regulation of nitric oxide metabolic process	16/1574	44/18670	2.57869e-07	3.28606e-06	2.62663e-06	ICAM1/JAK2/IFNG/MMP8/IL1B/TLR4/DDAH1/ITGB2/CLEC7A/TLR6/TMEM106A/TRPV1/NOS1AP/AIF1/KLRK1/TNF	16
GO:0032692	negative regulation of interleukin-1 production	15/1574	39/18670	2.59664e-07	3.30136e-06	2.63886e-06	GSTP1/TREM2/ACP5/CD33/TNFAIP3/IL10/PML/ARRB2/NLRP12/GHRL/NLRP3/NLRP7/CX3CR1/CARD16/CARD17	15
GO:0045428	regulation of nitric oxide biosynthetic process	20/1574	66/18670	2.70959e-07	3.4371e-06	2.74736e-06	ICAM1/JAK2/ACP5/IFNG/MMP8/IL1B/IL10/TLR4/DDAH1/ITGB2/CX3CR1/CLEC7A/TLR6/TRPV1/CD47/SIRPA/NOS1AP/AIF1/KLRK1/TNF	20
GO:0019058	viral life cycle	56/1574	328/18670	2.75141e-07	3.48219e-06	2.7834e-06	CD4/CD74/EIF2AK2/PVR/FKBP6/LAMP3/FCN1/OAS1/ICAM1/CD209/APOBEC3H/ZC3HAV1/CCL8/SELPLG/OAS3/AICDA/TRIM38/CD86/SLAMF1/CD80/CXCR4/TBC1D20/APOBEC3A/APOBEC3F/CDHR3/LDLR/BST2/TRIM21/RSAD2/OASL/ITGB7/PML/IFIT5/MX1/TNFRSF14/CCR5/IFI16/IFI27/LGALS9/BCL2/ISG20/CXCR6/PDE12/CD28/IFIT1/IFITM1/TNFRSF4/ISG15/PLSCR1/CR1/TRIM10/TNF/APOBEC3G/APOBEC3D/APOBEC3C/CLEC5A	56
GO:0043374	CD8-positive, alpha-beta T cell differentiation	9/1574	14/18670	2.85075e-07	3.58343e-06	2.86433e-06	RUNX3/TNFSF8/NCKAP1L/GPR18/IRF1/RUNX1/EOMES/BCL2/SOCS1	9
GO:0045953	negative regulation of natural killer cell mediated cytotoxicity	9/1574	14/18670	2.85075e-07	3.58343e-06	2.86433e-06	LILRB1/HAVCR2/ARRB2/LGALS9/SERPINB9/HLA-E/HLA-G/HLA-F/CLEC12B	9
GO:0098543	detection of other organism	9/1574	14/18670	2.85075e-07	3.58343e-06	2.86433e-06	NLRC4/NOD1/TLR4/TLR2/PGLYRP4/NOD2/CLEC7A/TLR1/TLR6	9
GO:0050690	regulation of defense response to virus by virus	13/1574	30/18670	3.15964e-07	3.96274e-06	3.16752e-06	CD4/FYN/EIF2AK2/AP1B1/HCK/DOCK2/B2M/CD8B/PACS1/CD28/AP1S2/LCK/CD247	13
GO:0002887	negative regulation of myeloid leukocyte mediated immunity	8/1574	11/18670	3.28386e-07	4.10926e-06	3.28464e-06	CD84/FCGR2B/HMOX1/CCR2/RABGEF1/ABR/CD300A/LGALS9	8
GO:0051209	release of sequestered calcium ion into cytosol	29/1574	124/18670	3.3839e-07	4.22493e-06	3.37709e-06	CYBA/TMEM38A/PTPRC/CORO1A/TGFB1/PTPN6/FASLG/CCR7/PLCB2/CXCL9/TRPM2/XCL1/MCOLN2/UBASH3B/CLIC2/CCR5/JSRP1/CXCL10/CXCL11/P2RY6/CD19/F2/LCK/SLC8A1/RASA3/RYR1/TRPV1/MYO5A/LYN	29
GO:0002369	T cell cytokine production	15/1574	40/18670	3.83163e-07	4.77322e-06	3.81535e-06	TNFRSF1B/TBX21/CLC/GATA3/IL12B/IL18RAP/CCR2/SASH3/IL1B/RSAD2/XCL1/IL18/NLRP3/B2M/HLA-F	15
GO:0072539	T-helper 17 cell differentiation	12/1574	26/18670	3.8997e-07	4.84714e-06	3.87445e-06	TBX21/IL12RB1/IL23A/IL12B/LOXL3/LY9/IRF4/BATF/IL23R/NLRP3/SLAMF6/NFKBID	12
GO:0042095	interferon-gamma biosynthetic process	10/1574	18/18670	4.10736e-07	5.09386e-06	4.07165e-06	TLR8/LILRB1/EBI3/IL12B/IL21/IL18/TNFRSF13C/TLR3/CLEC7A/TLR7	10
GO:0031342	negative regulation of cell killing	11/1574	22/18670	4.34924e-07	5.38182e-06	4.30182e-06	FCGR2B/PTPRC/LILRB1/HAVCR2/ARRB2/LGALS9/SERPINB9/HLA-E/HLA-G/HLA-F/CLEC12B	11
GO:0052547	regulation of peptidase activity	70/1574	452/18670	4.60784e-07	5.68915e-06	4.54748e-06	CASP10/CFLAR/TFPI/FYN/PLAUR/HGF/NLRP2/BIRC3/CD44/CST7/LAMP3/PEBP1/NLRC4/NLRP1/PSME1/RFFL/JAK2/SERPIND1/BCL2L13/PSMA3/LGMN/PSME2/MMP9/RENBP/PYCARD/CTSH/NOD1/SPOCK2/IFT57/DHCR24/FASLG/RPS6KA1/RARRES1/SERPINA7/IFI6/PZP/WFIKKN1/SPINK2/BST2/MICAL1/CASP1/CASP5/CD27/PML/ARRB2/NLRP12/ARL6IP5/TNFAIP8/ATP13A2/ITIH3/NLRP3/IFI16/AIM2/SYK/NLRP7/LGALS9/SERPINB9/CLEC7A/SPINK6/LCK/CARD9/CASP4/CR1/PSMB8/CARD16/TN…	70
GO:0051283	negative regulation of sequestering of calcium ion	29/1574	126/18670	4.84931e-07	5.974e-06	4.77517e-06	CYBA/TMEM38A/PTPRC/CORO1A/TGFB1/PTPN6/FASLG/CCR7/PLCB2/CXCL9/TRPM2/XCL1/MCOLN2/UBASH3B/CLIC2/CCR5/JSRP1/CXCL10/CXCL11/P2RY6/CD19/F2/LCK/SLC8A1/RASA3/RYR1/TRPV1/MYO5A/LYN	29
GO:0002724	regulation of T cell cytokine production	13/1574	31/18670	5.02184e-07	6.17286e-06	4.93413e-06	TNFRSF1B/TBX21/CLC/GATA3/CCR2/SASH3/IL1B/RSAD2/XCL1/IL18/NLRP3/B2M/HLA-F	13
GO:0071675	regulation of mononuclear cell migration	16/1574	46/18670	5.21605e-07	6.39743e-06	5.11363e-06	LGMN/TGFB1/CCR2/LGALS3/PLA2G7/SLAMF8/CCR1/CXCL10/FPR2/C3AR1/CMKLR1/CSF1/C5AR1/AIF1/TNF/LYN	16
GO:0050798	activated T cell proliferation	15/1574	41/18670	5.57262e-07	6.81971e-06	5.45117e-06	FYN/BTN3A1/IL12RB1/PYCARD/CLC/IL23A/IL12B/CD274/BTN2A2/RIPK3/IL2RA/IL18/IL23R/LGALS9/PDCD1LG2	15
GO:0002637	regulation of immunoglobulin production	19/1574	63/18670	5.82646e-07	7.11468e-06	5.68695e-06	CD22/PARP3/FCGR2B/TBX21/PTPRC/CD40/CD40LG/IL27RA/TGFB1/SASH3/IL10/XCL1/FCRL3/TNFSF13/MZB1/CD28/TNFRSF4/HLA-E/TNF	19
GO:0002825	regulation of T-helper 1 type immune response	12/1574	27/18670	6.48069e-07	7.89621e-06	6.31165e-06	IL12RB1/IL27RA/JAK3/IL23A/IL12B/CD80/CCR2/IL1B/HAVCR2/XCL1/IL18/IL23R	12
GO:1903426	regulation of reactive oxygen species biosynthetic process	25/1574	101/18670	6.94038e-07	8.4378e-06	6.74455e-06	CFLAR/FYN/CYBA/ICAM1/JAK2/ACP5/IFNG/MMP8/IL1B/IL10/TLR4/DDAH1/MPV17L/ITGB2/CX3CR1/CLEC7A/ABCD2/TLR6/TRPV1/CD47/SIRPA/NOS1AP/AIF1/KLRK1/TNF	25
GO:0031663	lipopolysaccharide-mediated signaling pathway	18/1574	58/18670	7.17576e-07	8.70492e-06	6.95807e-06	CD6/HCK/BPI/TGFB1/LY86/TNFAIP3/IL1B/LBP/CD180/PTPN22/TLR4/TLR2/IL18/PTAFR/CARD16/TNF/LILRA2/LYN	18
GO:2000107	negative regulation of leukocyte apoptotic process	16/1574	47/18670	7.29191e-07	8.82655e-06	7.05528e-06	CD74/PRKCQ/LILRB1/JAK3/DOCK8/CCR7/IDO1/CD27/ITPKB/FCER1G/CCR5/NOD2/PTCRA/HCLS1/CXCR2/ADA	16
GO:0046209	nitric oxide metabolic process	22/1574	82/18670	7.30949e-07	8.82859e-06	7.05692e-06	ICAM1/JAK2/ACP5/IFNG/MMP8/IL1B/IL10/TLR4/TLR2/DDAH1/ITGB2/CX3CR1/CLEC7A/TLR6/TMEM106A/TRPV1/CD47/SIRPA/NOS1AP/AIF1/KLRK1/TNF	22
GO:0051235	maintenance of location	55/1574	330/18670	7.74208e-07	9.3308e-06	7.45834e-06	SCIN/PKD1/CD4/MSR1/CYBA/BCL3/TMEM38A/PTPRC/EPB41L3/CORO1A/TGFB1/NFKB1/EHD1/PTPN6/FASLG/MXI1/SRGN/ATP7B/IL1B/SLC25A23/CCR7/IL10/PLCB2/CXCL9/BBS4/PML/TRPM2/XCL1/RIT2/MCOLN2/UBASH3B/TTC39B/CLIC2/HK1/CCR5/JSRP1/CXCL10/CXCL11/P2RY6/TLN2/PTPN2/CD19/F2/LCK/SLC8A1/RASA3/RYR1/TRPV1/GM2A/MYO5A/TMSB4X/PLIN5/TNF/GET4/LYN	55
GO:0002714	positive regulation of B cell mediated immunity	14/1574	37/18670	8.24977e-07	9.89972e-06	7.9131e-06	BTK/TBX21/PTPRC/CD40/FCER2/TGFB1/XCL1/CD226/FCER1G/TNFSF13/CD28/HLA-E/LTA/TNF	14
GO:0002891	positive regulation of immunoglobulin mediated immune response	14/1574	37/18670	8.24977e-07	9.89972e-06	7.9131e-06	BTK/TBX21/PTPRC/CD40/FCER2/TGFB1/XCL1/CD226/FCER1G/TNFSF13/CD28/HLA-E/LTA/TNF	14
GO:0002468	dendritic cell antigen processing and presentation	8/1574	12/18670	9.11889e-07	1.08489e-05	8.67183e-06	CD74/FCGR2B/NOD1/CLEC4A/CCR7/FGL2/CD68/NOD2	8
GO:0036005	response to macrophage colony-stimulating factor	8/1574	12/18670	9.11889e-07	1.08489e-05	8.67183e-06	STAP1/DOK1/PDE1B/TLR4/TLR2/PTPN2/CSF1R/CSF1	8
GO:0036006	cellular response to macrophage colony-stimulating factor stimulus	8/1574	12/18670	9.11889e-07	1.08489e-05	8.67183e-06	STAP1/DOK1/PDE1B/TLR4/TLR2/PTPN2/CSF1R/CSF1	8
GO:0051132	NK T cell activation	8/1574	12/18670	9.11889e-07	1.08489e-05	8.67183e-06	ELF4/RASAL3/IL23A/IL12B/IL18/IL23R/IL15/CD300A	8
GO:0002548	monocyte chemotaxis	19/1574	65/18670	9.94351e-07	1.18047e-05	9.43582e-06	LGMN/CCL22/CCL17/CCL24/CCL7/CCL8/CCR2/LGALS3/XCL1/XCL2/PLA2G7/PTPRO/SLAMF8/CCR1/CXCL10/FPR2/CCL13/AIF1/LYN	19
GO:0007599	hemostasis	56/1574	341/18670	9.99961e-07	1.1846e-05	9.46882e-06	TFPI/FYN/PLAUR/WAS/PRKCH/LCP2/F7/GNA15/TSPAN32/DGKA/PRKCQ/ACTB/P2RX5/APOH/JAK2/SERPIND1/CD40/CD40LG/DOCK8/GATA3/EHD1/PTPN6/PLEK/MPL/AKAP1/F13A1/IRF1/FOXA2/F10/MICAL1/TLR4/ARRB2/PIK3R5/VAV1/PRKACB/DOCK11/DGKZ/FERMT3/FLI1/UBASH3B/FCER1G/SCUBE1/ZNF385A/SYK/PRKCB/P2RY12/HPSE/SH2B1/F2/RAP2B/LCK/GP1BA/GNG2/PLSCR1/CD177/LYN	56
GO:0032647	regulation of interferon-alpha production	12/1574	28/18670	1.04712e-06	1.2352e-05	9.87328e-06	TLR8/DDX58/IFIH1/STAT1/NMI/HAVCR2/IL10/TLR4/TLR3/NLRC3/TLR7/LILRA4	12
GO:0035456	response to interferon-beta	12/1574	28/18670	1.04712e-06	1.2352e-05	9.87328e-06	STAT1/IRF1/BST2/XAF1/IFNAR2/MNDA/PYHIN1/IFI16/AIM2/TLR3/IFITM1/PLSCR1	12
GO:1901222	regulation of NIK/NF-kappaB signaling	27/1574	117/18670	1.12598e-06	1.32541e-05	1.05943e-05	EIF2AK2/BCL3/CYLD/TREM2/RASSF2/NOD1/IL23A/IL12B/MMP8/IL1B/PTPN22/HAVCR2/TLR4/TLR2/CD27/NLRP12/TIRAP/IL18/NLRP3/TLR3/NOD2/NLRC3/LGALS9/TLR6/TLR7/TMSB4X/TNF	27
GO:0045429	positive regulation of nitric oxide biosynthetic process	15/1574	43/18670	1.13247e-06	1.33023e-05	1.06329e-05	ICAM1/JAK2/IFNG/MMP8/IL1B/TLR4/DDAH1/ITGB2/CLEC7A/TLR6/TRPV1/NOS1AP/AIF1/KLRK1/TNF	15
GO:0032691	negative regulation of interleukin-1 beta production	13/1574	33/18670	1.18868e-06	1.39332e-05	1.11372e-05	GSTP1/TREM2/ACP5/CD33/TNFAIP3/PML/ARRB2/GHRL/NLRP3/NLRP7/CX3CR1/CARD16/CARD17	13
GO:0045639	positive regulation of myeloid cell differentiation	23/1574	91/18670	1.29451e-06	1.51417e-05	1.21032e-05	SCIN/CD4/TYROBP/CD74/TREM2/TGFB1/IL23A/IFNG/IL12B/STAT1/MPL/NCKAP1L/CD101/ETS1/RUNX1/IL23R/CCR1/INPP5D/HCLS1/CSF1/EVI2B/ISG15/TNF	23
GO:0038061	NIK/NF-kappaB signaling	36/1574	183/18670	1.29877e-06	1.51596e-05	1.21175e-05	MAP3K14/BIRC3/EIF2AK2/BCL3/CYLD/PSME1/TREM2/PSMA3/PSME2/RASSF2/NOD1/IL23A/IL12B/MMP8/IL1B/RIPK3/PTPN22/HAVCR2/TLR4/TLR2/CD27/NLRP12/TIRAP/IL18/NLRP3/TLR3/NOD2/NLRC3/LGALS9/TLR6/TLR7/PSMB8/PSMB10/TMSB4X/TNF/PSMB9	36
GO:0002407	dendritic cell chemotaxis	11/1574	24/18670	1.31312e-06	1.52311e-05	1.21746e-05	CCR6/CCR2/CXCR4/CCR7/TRPM2/SLAMF8/CCR5/CCR1/LGALS9/GPR183/CXCR2	11
GO:0002861	regulation of inflammatory response to antigenic stimulus	11/1574	24/18670	1.31312e-06	1.52311e-05	1.21746e-05	BTK/FCGR2B/IL12B/CCR7/IL10/FCER1G/NLRP6/CD28/HLA-E/LTA/TNF	11
GO:0090023	positive regulation of neutrophil chemotaxis	11/1574	24/18670	1.31312e-06	1.52311e-05	1.21746e-05	CD74/IL23A/NCKAP1L/CCR7/RAC2/LBP/XCL1/TIRAP/C3AR1/CXCR2/C5AR1	11
GO:0002830	positive regulation of type 2 immune response	9/1574	16/18670	1.39337e-06	1.61283e-05	1.28917e-05	CD74/GATA3/CD86/IDO1/RSAD2/XCL1/IL18/NLRP3/NOD2	9
GO:2001057	reactive nitrogen species metabolic process	22/1574	85/18670	1.42094e-06	1.64132e-05	1.31195e-05	ICAM1/JAK2/ACP5/IFNG/MMP8/IL1B/IL10/TLR4/TLR2/DDAH1/ITGB2/CX3CR1/CLEC7A/TLR6/TMEM106A/TRPV1/CD47/SIRPA/NOS1AP/AIF1/KLRK1/TNF	22
GO:0002827	positive regulation of T-helper 1 type immune response	10/1574	20/18670	1.48139e-06	1.70406e-05	1.3621e-05	IL12RB1/IL27RA/IL23A/IL12B/CD80/CCR2/IL1B/XCL1/IL18/IL23R	10
GO:0050860	negative regulation of T cell receptor signaling pathway	10/1574	20/18670	1.48139e-06	1.70406e-05	1.3621e-05	PTPN6/GBP1/CD160/BTN2A2/LGALS3/PTPN22/UBASH3A/PTPN2/LILRB4/PVRIG	10
GO:0070374	positive regulation of ERK1 and ERK2 cascade	40/1574	215/18670	1.52873e-06	1.75488e-05	1.40272e-05	CFLAR/CD4/CD74/CD44/PTPRC/ICAM1/TREM2/CCL22/CCL17/PYCARD/TGFB1/NOD1/CCL24/CCL7/CCL8/GNAI2/SLAMF1/FLT3/GLIPR2/CCR7/PTPN22/HAVCR2/GPNMB/TLR4/ARRB2/XCL1/XCL2/TIRAP/CCR1/NOD2/LGALS9/GPR183/FPR2/P2RY6/RASGRP1/CCL13/CSF1R/PLA2G2A/C5AR1/TNF	40
GO:0043030	regulation of macrophage activation	17/1574	55/18670	1.55031e-06	1.77598e-05	1.41959e-05	CD74/STAP1/FCGR2B/CST7/PTPRC/TREM2/BPI/CTSC/MMP8/NR1D1/LBP/LDLR/HAVCR2/IL10/TLR4/VSIG4/TLR6	17
GO:0097553	calcium ion transmembrane import into cytosol	30/1574	140/18670	1.55516e-06	1.77787e-05	1.4211e-05	FYN/CYBA/TMEM38A/PTPRC/CORO1A/TGFB1/PTPN6/FASLG/CCR7/PLCB2/CXCL9/TRPM2/XCL1/MCOLN2/UBASH3B/CLIC2/CCR5/JSRP1/CXCL10/CXCL11/P2RY6/CD19/F2/LCK/SLC8A1/RASA3/RYR1/TRPV1/MYO5A/LYN	30
GO:2000404	regulation of T cell migration	15/1574	44/18670	1.58485e-06	1.8081e-05	1.44526e-05	PYCARD/IL27RA/DOCK8/CCR6/ITGA4/CCR2/RIPK3/XCL1/XCL2/ADAM8/TNFRSF14/CD200R1/CXCL10/SPN/AIF1	15
GO:0006801	superoxide metabolic process	20/1574	73/18670	1.61443e-06	1.83806e-05	1.46921e-05	TYROBP/CYBA/CYB5R4/GSTP1/NCF4/ACP5/TGFB1/SOD2/GNAI2/NCF2/PREX1/NCF1/ITGB2/SYK/CYBB/ITGAM/FPR2/CLEC7A/CD177/TNF	20
GO:1902624	positive regulation of neutrophil migration	12/1574	29/18670	1.64931e-06	1.87394e-05	1.49789e-05	CD74/IL23A/NCKAP1L/CCR7/RAC2/LBP/XCL1/TIRAP/ADAM8/C3AR1/CXCR2/C5AR1	12
GO:0050901	leukocyte tethering or rolling	11/1574	25/18670	2.16614e-06	2.45114e-05	1.95926e-05	SELPLG/ITGA4/CCR2/ITGB7/VCAM1/CX3CR1/PTAFR/GCNT1/SELL/SPN/TNF	11
GO:2000482	regulation of interleukin-8 secretion	11/1574	25/18670	2.16614e-06	2.45114e-05	1.95926e-05	FCN1/PYCARD/CD58/CD2/CD244/PTPN22/TLR2/LGALS9/TLR1/TLR6/TMSB4X	11
GO:0033004	negative regulation of mast cell activation	8/1574	13/18670	2.19476e-06	2.46844e-05	1.97308e-05	CD84/HMOX1/RABGEF1/CD300A/LGALS9/CD300LF/CNR2/MILR1	8
GO:0035589	G protein-coupled purinergic nucleotide receptor signaling pathway	8/1574	13/18670	2.19476e-06	2.46844e-05	1.97308e-05	P2RY10/P2RY12/PTAFR/P2RY6/GPR34/GPR171/P2RY13/P2RY8	8
GO:0045078	positive regulation of interferon-gamma biosynthetic process	8/1574	13/18670	2.19476e-06	2.46844e-05	1.97308e-05	TLR8/EBI3/IL12B/IL21/TNFRSF13C/TLR3/CLEC7A/TLR7	8
GO:0002823	negative regulation of adaptive immune response based on somatic recombination of immune receptors built from immunoglobulin superfamily domains	14/1574	40/18670	2.46231e-06	2.76375e-05	2.20914e-05	PARP3/FCGR2B/TBX21/PTPRC/LILRB1/IL27RA/JAK3/PTPN6/LOXL3/HAVCR2/XCL1/CR1/HLA-G/HLA-F	14
GO:0002495	antigen processing and presentation of peptide antigen via MHC class II	24/1574	101/18670	2.5214e-06	2.82437e-05	2.25759e-05	CD74/FCGR2B/LAG3/TREM2/AP1B1/LGMN/PYCARD/FCER1G/CTSS/HLA-DQB1/AP1S2/HLA-DRB1/HLA-DQA1/HLA-DRB5/HLA-DOA/HLA-DMA/HLA-DRA/IFI30/HLA-DPB1/HLA-DPA1/HLA-DQB2/HLA-DQA2/HLA-DOB/HLA-DMB	24
GO:0001782	B cell homeostasis	12/1574	30/18670	2.53821e-06	2.82611e-05	2.25898e-05	CD74/TNFSF13B/TNFAIP3/NCKAP1L/DOCK10/DOCK11/TNFRSF13C/BCL2/GAPT/ADA/TNFRSF13B/LYN	12
GO:0002828	regulation of type 2 immune response	12/1574	30/18670	2.53821e-06	2.82611e-05	2.25898e-05	CD74/TBX21/IL27RA/GATA3/CD86/CCR2/IDO1/RSAD2/XCL1/IL18/NLRP3/NOD2	12
GO:0032607	interferon-alpha production	12/1574	30/18670	2.53821e-06	2.82611e-05	2.25898e-05	TLR8/DDX58/IFIH1/STAT1/NMI/HAVCR2/IL10/TLR4/TLR3/NLRC3/TLR7/LILRA4	12
GO:0045622	regulation of T-helper cell differentiation	13/1574	35/18670	2.60834e-06	2.89319e-05	2.3126e-05	TBX21/IL12RB1/JAK3/IL23A/IL12B/CD86/LOXL3/CD80/IRF4/IL18/IL23R/NLRP3/NFKBID	13
GO:0001779	natural killer cell differentiation	10/1574	21/18670	2.61408e-06	2.89319e-05	2.3126e-05	PRDM1/PTPRC/FLT3LG/HNF1A/PGLYRP4/IL15/PIK3CD/RASGRP1/ZNF683/TOX	10
GO:2000316	regulation of T-helper 17 type immune response	10/1574	21/18670	2.61408e-06	2.89319e-05	2.3126e-05	PRKCQ/TBX21/IL12RB1/IL27RA/IL23A/IL12B/LOXL3/IL23R/NLRP3/NFKBID	10
GO:0045072	regulation of interferon-gamma biosynthetic process	9/1574	17/18670	2.73869e-06	3.02508e-05	2.41803e-05	TLR8/LILRB1/EBI3/IL12B/IL21/TNFRSF13C/TLR3/CLEC7A/TLR7	9
GO:1900015	regulation of cytokine production involved in inflammatory response	15/1574	46/18670	3.00145e-06	3.30875e-05	2.64477e-05	CD6/PYCARD/ADCY7/TLR4/GBP5/NOD2/NLRP7/NLRC3/CLEC7A/ABCD2/TLR6/IL17RA/F2/SIRPA/GPSM3	15
GO:0007596	blood coagulation	54/1574	336/18670	3.03467e-06	3.3344e-05	2.66527e-05	TFPI/FYN/PLAUR/WAS/PRKCH/LCP2/F7/GNA15/TSPAN32/DGKA/PRKCQ/ACTB/P2RX5/APOH/JAK2/SERPIND1/CD40/CD40LG/DOCK8/GATA3/EHD1/PTPN6/PLEK/MPL/AKAP1/F13A1/IRF1/FOXA2/F10/MICAL1/TLR4/ARRB2/PIK3R5/VAV1/PRKACB/DOCK11/DGKZ/FERMT3/UBASH3B/FCER1G/SCUBE1/SYK/PRKCB/P2RY12/HPSE/SH2B1/F2/RAP2B/LCK/GP1BA/GNG2/PLSCR1/CD177/LYN	54
GO:0002504	antigen processing and presentation of peptide or polysaccharide antigen via MHC class II	24/1574	102/18670	3.03673e-06	3.3344e-05	2.66527e-05	CD74/FCGR2B/LAG3/TREM2/AP1B1/LGMN/PYCARD/FCER1G/CTSS/HLA-DQB1/AP1S2/HLA-DRB1/HLA-DQA1/HLA-DRB5/HLA-DOA/HLA-DMA/HLA-DRA/IFI30/HLA-DPB1/HLA-DPA1/HLA-DQB2/HLA-DQA2/HLA-DOB/HLA-DMB	24
GO:0034122	negative regulation of toll-like receptor signaling pathway	14/1574	41/18670	3.45011e-06	3.77339e-05	3.01616e-05	IRAK3/TNFAIP3/NR1D1/TLR4/IRF4/ARRB2/TLR3/CD300A/TLR6/NLRP6/CD300LF/LILRA4/LILRA2/LYN	14
GO:0150077	regulation of neuroinflammatory response	14/1574	41/18670	3.45011e-06	3.77339e-05	3.01616e-05	TNFRSF1B/STAP1/CST7/PTPRC/TREM2/MMP9/CTSC/MMP8/IL1B/NR1D1/LDLR/IL18/CD200R1/TNF	14
GO:0071624	positive regulation of granulocyte chemotaxis	11/1574	26/18670	3.46867e-06	3.78623e-05	3.02643e-05	CD74/IL23A/NCKAP1L/CCR7/RAC2/LBP/XCL1/TIRAP/C3AR1/CXCR2/C5AR1	11
GO:0030168	platelet activation	31/1574	153/18670	3.6527e-06	3.9793e-05	3.18075e-05	FYN/PRKCH/LCP2/GNA15/TSPAN32/DGKA/PRKCQ/ACTB/CD40/CD40LG/PTPN6/PLEK/MPL/TLR4/ARRB2/PIK3R5/VAV1/DGKZ/FERMT3/UBASH3B/FCER1G/SYK/PRKCB/P2RY12/F2/RAP2B/LCK/GP1BA/GNG2/PLSCR1/LYN	31
GO:0090322	regulation of superoxide metabolic process	13/1574	36/18670	3.76845e-06	4.08935e-05	3.26872e-05	TYROBP/CYBA/GSTP1/ACP5/TGFB1/GNAI2/ITGB2/SYK/ITGAM/FPR2/CLEC7A/CD177/TNF	13
GO:1902622	regulation of neutrophil migration	13/1574	36/18670	3.76845e-06	4.08935e-05	3.26872e-05	CD74/IL23A/NCKAP1L/CCR7/RAC2/LBP/XCL1/TIRAP/ADAM8/SLAMF8/C3AR1/CXCR2/C5AR1	13
GO:0006809	nitric oxide biosynthetic process	20/1574	77/18670	3.9877e-06	4.31044e-05	3.44544e-05	ICAM1/JAK2/ACP5/IFNG/MMP8/IL1B/IL10/TLR4/DDAH1/ITGB2/CX3CR1/CLEC7A/TLR6/TRPV1/CD47/SIRPA/NOS1AP/AIF1/KLRK1/TNF	20
GO:1901224	positive regulation of NIK/NF-kappaB signaling	20/1574	77/18670	3.9877e-06	4.31044e-05	3.44544e-05	EIF2AK2/TREM2/NOD1/IL23A/IL12B/MMP8/IL1B/HAVCR2/TLR4/TLR2/CD27/NLRP12/TIRAP/IL18/TLR3/NOD2/LGALS9/TLR6/TLR7/TNF	20
GO:0002377	immunoglobulin production	36/1574	193/18670	4.71141e-06	5.06439e-05	4.0481e-05	BTK/CD22/POU2F2/PARP3/FCGR2B/TBX21/PTPRC/CD40/SAMHD1/CD40LG/TNFSF13B/IL27RA/TGFB1/TCIRG1/AICDA/CCR6/MSH3/SASH3/LAX1/POLM/FGL2/IL10/XCL1/BATF/FCRL3/TNFSF13/MZB1/GAPT/CD28/HLA-DQB1/TNFRSF4/CARD11/HLA-E/IGLV6-57/TNF/IGKV1D-8	36
GO:0051224	negative regulation of protein transport	36/1574	193/18670	4.71141e-06	5.06439e-05	4.0481e-05	CYP51A1/CD22/HDAC9/FCGR2B/RAB11FIP3/DERL3/TLR8/CSK/LILRB1/IL27RA/GBP1/TNFAIP3/SRGN/BTN2A2/IL1B/RHBDF2/PTPN22/RSAD2/IL10/PML/NLRP12/BANK1/RABGEF1/GHRL/NLRP3/CD200R1/NLRP7/PTGER4/TLR6/KCNE1/TNFRSF4/LILRA5/CARD16/TMSB4X/TNF/CARD17	36
GO:0046330	positive regulation of JNK cascade	29/1574	140/18670	4.71255e-06	5.06439e-05	4.0481e-05	MAP3K9/FCGR2B/MAP3K13/RASSF2/CD40LG/PYCARD/MAP4K1/NOD1/SLAMF1/MMP8/MAPK8IP1/IL1B/CCR7/TLR4/CD27/FGD2/TIRAP/SH3RF2/NCF1/DUSP19/TLR3/SYK/NOD2/MLKL/ZEB2/RASGRP1/TLR6/CARD9/TNF	29
GO:0001771	immunological synapse formation	8/1574	14/18670	4.741e-06	5.07534e-05	4.05685e-05	CD6/DOCK8/CCR7/LGALS3/DOCK2/HAVCR2/MSN/PRF1	8
GO:0045591	positive regulation of regulatory T cell differentiation	8/1574	14/18670	4.741e-06	5.07534e-05	4.05685e-05	TGFB1/IFNG/BTN2A2/LILRB2/LGALS9/SOCS1/LILRB4/HLA-G	8
GO:0008154	actin polymerization or depolymerization	38/1574	209/18670	4.8805e-06	5.21462e-05	4.16818e-05	SCIN/GAS7/WAS/CAPG/WDR1/ICAM1/JAK2/SH3BP1/HCK/CORO1A/COTL1/PYCARD/COBL/CCL24/WIPF1/PLEK/NCKAP1L/PREX1/CCR7/ARPC1B/GMFG/MICAL1/VILL/FCHSD2/PSTPIP1/BBS4/ARHGAP18/GHRL/ARHGAP35/ARPC2/ARF6/CDC42EP4/HCLS1/EVL/FCHSD1/AIF1/TMSB4X/FMN1	38
GO:0050817	coagulation	54/1574	342/18670	5.1962e-06	5.54128e-05	4.42929e-05	TFPI/FYN/PLAUR/WAS/PRKCH/LCP2/F7/GNA15/TSPAN32/DGKA/PRKCQ/ACTB/P2RX5/APOH/JAK2/SERPIND1/CD40/CD40LG/DOCK8/GATA3/EHD1/PTPN6/PLEK/MPL/AKAP1/F13A1/IRF1/FOXA2/F10/MICAL1/TLR4/ARRB2/PIK3R5/VAV1/PRKACB/DOCK11/DGKZ/FERMT3/UBASH3B/FCER1G/SCUBE1/SYK/PRKCB/P2RY12/HPSE/SH2B1/F2/RAP2B/LCK/GP1BA/GNG2/PLSCR1/CD177/LYN	54
GO:0045730	respiratory burst	13/1574	37/18670	5.36282e-06	5.6971e-05	4.55384e-05	CYBA/NCF4/HCK/NCF2/RAC2/LBP/NCF1/SLAMF8/CYBB/CD52/PIK3CD/CLEC7A/IGHA1	13
GO:0046006	regulation of activated T cell proliferation	13/1574	37/18670	5.36282e-06	5.6971e-05	4.55384e-05	IL12RB1/PYCARD/CLC/IL23A/IL12B/CD274/BTN2A2/RIPK3/IL2RA/IL18/IL23R/LGALS9/PDCD1LG2	13
GO:0019932	second-messenger-mediated signaling	65/1574	439/18670	5.53552e-06	5.86934e-05	4.69151e-05	PDK2/CD4/BTK/CD22/TMEM38A/PTPRC/P2RX5/LAT2/SLC9A1/TREM2/SLA2/NFATC2/PPP1R9B/CCR6/GNAI2/ZAP70/PLEK/GBP1/ADCY7/CCRL2/CCR2/CXCR4/PTGER2/S1PR4/CCR7/NFATC1/CXCL9/GPR65/TRPM2/RIT2/PTH/DDAH1/CLIC2/CXCR5/CCR5/VCAM1/TRAT1/CCR1/SYK/JSRP1/CX3CR1/CXCL10/CXCL11/P2RY12/CALML6/FPR2/FPR1/PTGER4/P2RY6/CXCR6/XCR1/CMKLR1/CCR8/CXCR2/SLC8A1/CCR4/GNG2/CXCR3/ADA/MYO5A/CD3E/NOS1AP/LAT/TNF/MC1R	65
GO:0002763	positive regulation of myeloid leukocyte differentiation	16/1574	54/18670	5.80357e-06	6.14183e-05	4.90932e-05	CD4/TYROBP/CD74/TREM2/TGFB1/IL23A/IFNG/IL12B/CD101/RUNX1/IL23R/CCR1/HCLS1/CSF1/EVI2B/TNF	16
GO:0071260	cellular response to mechanical stimulus	20/1574	79/18670	6.09794e-06	6.4411e-05	5.14853e-05	MAP3K14/CYBA/CNN2/SLC9A1/CD40/TLR8/TGFB1/NFKB1/TNFRSF8/KCNJ2/IRF1/IL1B/TLR4/CASP1/CASP5/ANKRD1/PIEZO2/TLR3/PTGER4/TLR7	20
GO:0043547	positive regulation of GTPase activity	61/1574	405/18670	6.18822e-06	6.52406e-05	5.21484e-05	ARAP2/ACAP1/LLGL2/ARHGAP15/ARHGEF1/GMIP/ARHGAP4/RGS1/ICAM1/MYO9B/SH3BP1/CD40/CCL22/CCL17/RASAL3/AKT2/CCL24/DOCK8/CCL7/CCL8/ARHGDIB/ARHGAP9/NCKAP1L/PREX1/TBC1D20/CCR7/ARHGAP22/ARHGEF6/DOCK2/AGAP2/DOCK10/GRTP1/GPR65/IQGAP1/ARHGAP17/VAV1/XCL1/XCL2/IQSEC1/ADPRH/ARHGAP18/DOCK11/RGS10/RGS18/ARHGAP27/RGS12/ABR/ARHGAP35/TBC1D24/ARHGAP25/TAGAP/RASGRP1/TBC1D10C/RHOG/CCL13/ADAP2/RASA3/ARHGAP30/ARAP1/SEMA4D/…	61
GO:1904646	cellular response to amyloid-beta	14/1574	43/18670	6.53406e-06	6.87562e-05	5.49586e-05	FYN/CACNB1/FCGR2B/ICAM1/TREM2/LGMN/ITGA4/SNX6/TLR4/VCAM1/FPR2/TLR6/BACE1/CASP4	14
GO:0002517	T cell tolerance induction	7/1574	11/18670	7.27643e-06	7.55661e-05	6.04019e-05	CLC/LILRB2/IDO1/IL2RA/ICOS/CD3E/HLA-G	7
GO:0002604	regulation of dendritic cell antigen processing and presentation	7/1574	11/18670	7.27643e-06	7.55661e-05	6.04019e-05	CD74/FCGR2B/NOD1/CCR7/FGL2/CD68/NOD2	7
GO:0002923	regulation of humoral immune response mediated by circulating immunoglobulin	7/1574	11/18670	7.27643e-06	7.55661e-05	6.04019e-05	FCGR2B/PTPRC/FCER2/PTPN6/CR1/LTA/TNF	7
GO:0032490	detection of molecule of bacterial origin	7/1574	11/18670	7.27643e-06	7.55661e-05	6.04019e-05	TREM2/LBP/TLR4/TLR2/NOD2/TLR1/TLR6	7
GO:0045060	negative thymic T cell selection	7/1574	11/18670	7.27643e-06	7.55661e-05	6.04019e-05	CD74/PTPRC/ZAP70/CCR7/DOCK2/CD28/CD3E	7
GO:0072608	interleukin-10 secretion	7/1574	11/18670	7.27643e-06	7.55661e-05	6.04019e-05	PYCARD/LILRB1/CD274/LGALS9/LGALS9C/LILRA5/ISG15	7
GO:2000318	positive regulation of T-helper 17 type immune response	7/1574	11/18670	7.27643e-06	7.55661e-05	6.04019e-05	PRKCQ/IL12RB1/IL23A/IL12B/IL23R/NLRP3/NFKBID	7
GO:0034113	heterotypic cell-cell adhesion	17/1574	61/18670	7.49168e-06	7.76402e-05	6.20598e-05	CD44/PTPRC/ITGA4/CD58/CD2/IL1B/LILRB2/IL10/ITGB7/ITGAX/ITGB2/VCAM1/CD200R1/LCK/CD47/SIRPA/TNF	17
GO:0043087	regulation of GTPase activity	69/1574	479/18670	7.5041e-06	7.76402e-05	6.20598e-05	ARAP2/NGEF/ACAP1/LLGL2/ARHGAP15/ARHGEF1/GMIP/ARHGAP4/RGS1/ICAM1/MYO9B/SH3BP1/CD40/CCL22/CCL17/PYCARD/RASAL3/AKT2/CCL24/DOCK8/CCL7/CCL8/ARHGDIB/ARHGAP9/NCKAP1L/PREX1/TBC1D20/CCR7/FGD3/ARHGAP22/ARHGEF6/DOCK2/AGAP2/DOCK10/GRTP1/GPR65/BBS4/IQGAP1/ARHGAP17/ARRB2/VAV1/XCL1/XCL2/IQSEC1/ADPRH/FGD2/ARHGAP18/DOCK11/RGS10/RGS18/ARHGAP27/RGS12/ABR/ARHGAP35/TBC1D24/ARHGAP25/TAGAP/RHOH/RASGRP1/TBC1D10C/RHOG/CC…	69
[truncated: 800 more rows]

## Sheet: S4
Table S4: The results of KEGG analysis of γδT cells-related genes
ID	Description	GeneRatio	BgRatio	pvalue	p.adjust	qvalue	Count
[truncated: 78 more rows]

## Sheet: S5
Table S5: The clinical traits of training group and testing group
[truncated: 20 more rows]

[truncated: 3 more sheets: S6, S7, S8]
